# Supplementary material for: Comprehensive analyses of a CD8+ T cell infiltration related gene signature with regard to the prediction of prognosis and immunotherapy response in lung squamous cell carcinoma
Source: BMC Bioinformatics. 2023 Jun 6;24:238. doi: 10.1186/s12859-023-05302-3 (PMC10246359; doi:10.1186/s12859-023-05302-3)
Supplement: Supplementary file 6 — Additional file 6: Table S2. The clinical information of LUSC patients from GEO database. [file 12859_2023_5302_MOESM6_ESM.xlsx]

## Sheet: Sheet1
Table S2. The clinical information of LUSC patients from GEO database.
id	fustat	futime
GSM748062	0	3450
GSM748067	0	6540
GSM748072	0	4020
GSM748074	0	1620
GSM748088	0	5100
GSM748095	0	1650
GSM748097	0	1650
GSM748106	0	5970
GSM748110	0	1560
GSM748119	0	6600
GSM748133	0	7680
GSM748145	0	2400
GSM748159	0	1770
GSM748172	0	1860
GSM748177	0	2400
GSM748192	0	1890
GSM748286	0	6120
GSM1465998	0	6000
GSM748056	1	360
GSM748059	1	1560
GSM748061	1	2100
GSM748063	1	2160
GSM748065	1	3120
GSM748066	1	150
GSM748076	1	6840
GSM748084	1	2130
GSM748093	1	1320
GSM748098	1	3330
GSM748099	1	2280
GSM748105	1	3720
GSM748109	1	4170
GSM748112	1	930
GSM748115	1	510
GSM748117	1	330
GSM748120	1	1350
GSM748132	1	30
GSM748136	1	2520
GSM748141	1	3720
GSM748148	1	2040
GSM748151	1	1710
GSM748154	1	1200
GSM748155	1	360
GSM748156	1	480
GSM748163	1	2670
GSM748165	1	960
GSM748182	1	990
GSM748183	1	390
GSM748191	1	5160
GSM748193	1	360
GSM748195	1	510
GSM748280	1	690
GSM748281	1	120
GSM748282	1	390
GSM748283	1	2010
GSM748284	1	3750
GSM748285	1	660
GSM748287	1	780
GSM748288	1	390
GSM748312	1	420
GSM1465993	1	2850
GSM1465994	1	1020
GSM1019138	0	3418
GSM1019142	0	3158
GSM1019151	0	2923
GSM1019168	0	5339
GSM1019201	0	4945
GSM1019212	0	4510
GSM1019250	0	3126
GSM1019255	0	2767
GSM1019266	0	2514
GSM1019271	0	2177
GSM1019277	0	2066
GSM1019278	0	2091
GSM1019326	0	5469
GSM1019329	0	2666
GSM1019141	1	6
GSM1019146	1	499
GSM1019156	1	158
GSM1019157	1	594
GSM1019159	1	109
GSM1019172	1	462
GSM1019177	1	1938
GSM1019184	1	429
GSM1019191	1	98
GSM1019193	1	2300
GSM1019195	1	444
GSM1019198	1	123
GSM1019199	1	2739
GSM1019202	1	334
GSM1019206	1	281
GSM1019209	1	1761
GSM1019215	1	3202
GSM1019221	1	89
GSM1019226	1	556
GSM1019227	1	467
GSM1019229	1	3302
GSM1019232	1	5311
GSM1019233	1	2255
GSM1019235	1	97
GSM1019238	1	1264
GSM1019240	1	1073
GSM1019241	1	1138
GSM1019245	1	143
GSM1019246	1	1343
GSM1019251	1	1061
GSM1019252	1	625
GSM1019263	1	758
GSM1019267	1	912
GSM1019269	1	1565
GSM1019276	1	1087
GSM1019279	1	1478
GSM1019280	1	1612
GSM1019281	1	2138
GSM1019282	1	1523
GSM1019284	1	906
GSM1019291	1	726
GSM1019293	1	661
GSM1019294	1	1293
GSM1019296	1	792
GSM1019297	1	118
GSM1019306	1	1250
GSM1019307	1	1125
GSM1019319	1	181
GSM1019322	1	229
GSM1019323	1	342
GSM1019325	1	718
GSM1019331	1	640
