# Supplementary material for: Comprehensive analyses of a CD8+ T cell infiltration related gene signature with regard to the prediction of prognosis and immunotherapy response in lung squamous cell carcinoma
Source: BMC Bioinformatics. 2023 Jun 6;24:238. doi: 10.1186/s12859-023-05302-3 (PMC10246359; doi:10.1186/s12859-023-05302-3)
Supplement: Supplementary file 7 — Additional file 7: Table S3. The number of infiltrated CD8+ T cells in LUSC tumor tissues. [file 12859_2023_5302_MOESM7_ESM.xlsx]

## Sheet: Sheet1
Table S3. The number of infiltrated CD8+ T cells in LUSC tumor tissues
CD8+ Tcell(cells/mm2)	PFS（month）	density	evaluation
70	2	low	no response
72	2	low	no response
107	4	low	no response
109	2.2	low	no response
113	2.5	low	no response
115	3	low	no response
152	14	low	response
162	20	low	response
166	1.5	low	no response
192	5	low	response
218	6	low	response
222	3	low	no response
255	7	low	response
255	6	high	response
317	4	high	no response
395	9	high	response
396	5	high	response
469	16	high	response
533	22.4	high	response
655	12	high	response
759	30	high	response
764	8	high	response
871	22	high	response
1054	23	high	response
1165	18	high	response
1199	19	high	response
1432	19	high	response
