# Supplementary material for: Comprehensive analyses of a CD8+ T cell infiltration related gene signature with regard to the prediction of prognosis and immunotherapy response in lung squamous cell carcinoma
Source: BMC Bioinformatics. 2023 Jun 6;24:238. doi: 10.1186/s12859-023-05302-3 (PMC10246359; doi:10.1186/s12859-023-05302-3)
Supplement: Supplementary file 8 — Additional file 8: Table S4. The CIBERSORT results of LUSC patients from TCGA database. [file 12859_2023_5302_MOESM8_ESM.xlsx]

## Sheet: Additional file 8 Table S4. The
Table S4. The CIBERSORT results of LUSC patients from TCGA database
Mixture	B cells naive	B cells memory	Plasma cells	T cells CD8	T cells CD4 naive	T cells CD4 memory resting	T cells CD4 memory activated	T cells follicular helper	T cells regulatory (Tregs)	T cells gamma delta	NK cells resting	NK cells activated	Monocytes	Macrophages M0	Macrophages M1	Macrophages M2	Dendritic cells resting	Dendritic cells activated	Mast cells resting	Mast cells activated	Eosinophils	Neutrophils	P-value	Correlation	RMSE
TCGA-56-7823-11A-01R-2247-07	0.0171886	0	0	0.0716562	0	0.202303	0.0147407	0.0103821	0	0	0.0357255	0.0161059	0.0525342	0.204593	0.0439536	0.236409	0.00926698	0.004387	0.0574247	0	0	0.0233294	0.003	0.30274	0.965052
TCGA-92-7340-11A-01R-2045-07	0.0118434	0	0	0.0330309	0	0.189994	0	0	0	0	0.0190289	0.00425188	0.0380561	0.0986647	0.015717	0.093591	0	0.0284367	0	0.36026	0.0400531	0.0670723	0.002	0.35579	0.962119
TCGA-77-8008-11A-01R-2187-07	0.00460829	0	0.0603371	0.0931825	0	0.0610509	0	0	0.0100698	0	0	0.0746372	0.0965679	0.120875	0.0155406	0.264962	0	0.0390579	0.131246	0	0	0.0278646	0.001	0.36358	0.933157
TCGA-58-8386-11A-01R-2296-07	0.00793633	0.039151	0.0509827	0.104305	0	0.164068	0	0.057344	0	0	0	0.0381374	0.0606755	0.0708237	0.0843169	0.152175	0.023024	0.00671	0.049535	0	0.0295844	0.0612316	0.001	0.382036	0.923508
TCGA-77-7335-11A-01R-2045-07	0.0154829	0	0	0.188401	0	0.189123	0.0188492	0.0334017	0	0.0552587	0	0.0225846	0.0209982	0.0447632	0.062506	0.190944	0.0158399	0.0175186	0.0945901	0	0.0106078	0.0191316	0	0.5092	0.86226
TCGA-22-5483-11A-11R-1820-07	0.020416	0	0.016726	0.08758	0	0.165035	0.0229653	0	0	0	0.0241053	0	0.0182393	0.21295	0.0430383	0.279566	0.00382994	0	0.0813339	0	0	0.0242145	0.004	0.284549	0.974694
TCGA-22-5478-11A-11R-1635-07	0.00258709	0	0	0.0540139	0	0.264894	0.00587597	0.00494072	0	0	0.0687217	0	0.0349681	0.22781	0.0499892	0.137364	0.020807	0.0262233	0.0429165	0	0.0212455	0.0376428	0.008	0.25736	0.986471
TCGA-22-5482-11A-01R-1635-07	0.0311605	0	0	0.0664745	0	0.295229	0	0	0	0	0.0594796	0.00910383	0.0625808	0.118079	0.0559952	0.149177	0.0394665	0.0109924	0.0860141	0	0.00330043	0.0129471	0.002	0.337973	0.944087
TCGA-34-8454-11A-01R-2326-07	0.00941741	0.0665582	0.0429192	0.0820056	0	0.310061	0	0	0.00208292	0	0.039805	0.0125669	0.024992	0.0811859	0.0212971	0.159101	0.0102919	0.0400925	0.0976237	0	0	0	0.001	0.423183	0.905638
TCGA-22-5491-11A-01R-1858-07	0.0357093	0	0	0.0694439	0	0.347436	0.0132144	0	0	0	0.0196209	0	0.054298	0.0693444	0.0198926	0.113699	0	0.0486436	0.1748	0	0.0178539	0.0160445	0.003	0.305086	0.958586
TCGA-56-8201-11A-01R-2247-07	0.0207074	0	0	0.0809886	0	0.230072	0.0115451	0	0	0	0.0347633	0.0168048	0.124767	0.0884752	0.0334077	0.169567	0.00371553	0.0277512	0.0207413	0.0358953	0.0160721	0.0847265	0.03	0.1856	1.01405
TCGA-56-8623-11A-01R-A28V-07	0.0160175	0	0.00710841	0.18883	0	0.0848424	0	0.00677564	0	0	0.0665095	0.050468	0.0554911	0.220819	0.0408499	0.123967	0.020222	0	0.0843042	0	0.00623907	0.0275556	0.002	0.337875	0.949135
TCGA-77-7338-11A-01R-2045-07	0.0329149	0	0.00212398	0.115354	0	0.346781	0	0	0	0	0.0649456	0	0.00751811	0.0929158	0.0374775	0.154536	0	0.0624029	0.0337035	0.0193383	0.0254688	0.00451973	0.004	0.270605	0.979248
TCGA-43-7657-11A-01R-2125-07	0.0215751	0	0.00670857	0.0654957	0	0.284146	0	0	0	0	0.0128646	0	0.0196209	0.217482	0.0759353	0.132529	0.0247565	0	0.119567	0	0	0.0193188	0.002	0.362706	0.935092
TCGA-22-4609-11A-01R-2125-07	0.0280361	0	0.0163575	0.13193	0	0.300181	0.00568628	0	0	0	0.0601323	0	0.0336744	0.16424	0.0554788	0.0694825	0	0.0719974	0.0120332	0.031784	0	0.0189866	0.029	0.187914	1.01892
TCGA-43-5670-11A-01R-2125-07	0.0148309	0	0.0383226	0.0637532	0	0.220808	0	0	0	0	0.0347449	0.0153824	0.0583588	0.139664	0.0630616	0.183485	0.0201674	0	0.119321	0	0	0.0280989	0.002	0.351808	0.937409
TCGA-43-6647-11A-01R-1820-07	0.015856	0	0.024908	0.0901411	0	0.220617	0.0109879	0	0	0	0.0762003	0	0.117136	0.0836108	0.004909	0.160351	0	0.0521427	0.0455737	0	0	0.0975655	0.002	0.325585	0.950579
TCGA-77-7138-11A-01R-2045-07	0	0	0.0106577	0.0252734	0	0.198906	0.000871165	0	0	0	0.100449	0.00277084	0.0902072	0.170742	0.0136564	0.231784	0	0.0164195	0.0648946	0	0.0244334	0.0489349	0.004	0.28342	0.972924
TCGA-43-6773-11A-01R-1949-07	0	0	0.00177512	0.0586609	0	0.125041	0.00553082	0	0	0	0.0336519	0	0.0969119	0.160087	0.0241081	0.234846	0	0.0837039	0.0678779	0	0.00368647	0.104118	0	0.45676	0.888851
TCGA-90-6837-11A-01R-1949-07	0.0162712	0	0	0.10668	0	0.124746	0	0.00816879	0	0	0.00611991	0.0193051	0.0843121	0.180432	0.0312235	0.234144	0.00671707	0	0.116825	0	0.0224343	0.0426213	0.012	0.235383	0.994805
TCGA-56-8309-11A-01R-2296-07	0.00293974	0	0	0.0211313	0	0.232891	0	0	0	0	0.0286679	0	0.057698	0.175148	0.0608222	0.282666	0	0.0509198	0.0361429	0	0.0171126	0.0338606	0.003	0.315989	0.960969
TCGA-33-6737-11A-01R-1820-07	0.015714	0	0.00457628	0.0870678	0	0.381478	0	0	0	0	0.0494109	0.0281292	0.0611848	0.0136055	0.0681566	0.126982	0.013849	0.03824	0.104741	0	0	0.00686436	0	0.484223	0.874677
TCGA-56-7579-11A-01R-2045-07	0.0286848	0	0	0.0729484	0	0.256752	0	0	0	0	0.118095	0	0.0665734	0.190912	0.0334602	0.0759202	0.0165455	0.0633156	0.0463765	0	0.0147537	0.0156632	0.001	0.403117	0.915306
TCGA-43-6143-11A-01R-1820-07	0.00237714	0.0694748	0.132565	0.080307	0	0.095808	0.00662649	0.0216141	0.00148098	0.0125354	0	0.00734706	0.0193359	0.175057	0.0157367	0.265547	0.0181173	0.00252026	0.0515982	0	0	0.0219514	0.001	0.415745	0.909294
TCGA-22-4593-11A-01R-1820-07	0.00900145	0	0.0146685	0.0690952	0	0.225753	0.00300365	0	0	0.0333761	0.0106806	0	0.0949892	0.128237	0.0248681	0.179715	0.00536361	0.0672699	0.0411442	0	0.00284534	0.0899886	0.001	0.366072	0.932891
TCGA-77-7142-11A-01R-2045-07	0.00439633	0	0	0.0586727	0	0.234955	0	0	0	0	0.0588678	0	0.0765447	0.230288	0	0.149204	0.0154899	0.04897	0.0870425	0	0	0.035569	0.002	0.334118	0.949523
TCGA-34-7107-11A-01R-1949-07	0.00383879	0	0.0851505	0.0722526	0	0.208612	0.00797032	0.0223666	0.00156871	0	0.00478181	0	0.114337	0.171989	0.0504113	0.183935	0.0036781	0	0	0.0402981	0.0062065	0.0226036	0.004	0.285172	0.968602
TCGA-43-6771-11A-01R-1820-07	0.00878885	0	0	0.0716664	0	0.215875	0.00705048	0	0	0	0.0189114	0	0.0603453	0.148991	0.0287532	0.198086	0	0.0510595	0	0.118999	0.000873953	0.0705994	0.003	0.299193	0.967671
TCGA-22-5472-11A-11R-1635-07	0.0328522	0	0.0168367	0.0933034	0	0.166222	0.0034827	0	0	0	0.0218128	0.0147109	0.0383966	0.249798	0.0150109	0.206214	0.0106042	0.0309856	0.0915142	0	0	0.00825598	0.002	0.3541	0.940585
TCGA-39-5040-11A-01R-2125-07	0.013522	0	0	0.194815	0	0.195601	0.00291737	0.0104411	0	0	0.00237928	0.043838	0.0313963	0.100164	0.0439769	0.204631	0.00250566	0.0440234	0	0.0521615	0.0164059	0.0412219	0.001	0.364417	0.935287
TCGA-51-4081-11A-01R-1758-07	0	0	0.044511	0.185566	0	0.102522	0.0224027	0.0303788	0	0	0.00916284	0.00843159	0.0533182	0.216174	0.0162869	0.217681	0.0102211	0.00339626	0.0298387	0.0122746	0	0.0378353	0.003	0.319724	0.957039
TCGA-56-7222-11A-01R-2045-07	0.0150677	0	0.00204329	0.0505551	0	0.126593	0	0	0	0	0.0452267	0	0.0829916	0.370689	0	0.198606	0	0.014292	0.00817467	0.0133696	0.0691558	0.00323549	0.005	0.266725	1.00343
TCGA-22-5481-11A-01R-1949-07	0.0126559	0	0.0478477	0.128085	0	0.211363	0.00683853	0	0	0	0.033583	0.0265913	0.0386039	0.129087	0.0445536	0.150003	0.021484	0.00321735	0.125213	0	0	0.0208728	0.003	0.310194	0.955485
TCGA-56-7580-11A-01R-2045-07	0.0154062	0	0.00158467	0.111146	0	0.137376	0.00863073	0	0	0	0.0351523	0.0163488	0.0366887	0.207932	0.0423853	0.249885	0.0202061	0	0.0988702	0	0	0.0183878	0.001	0.374974	0.930302
TCGA-56-7730-11A-01R-2125-07	0.0150046	0	0.0068731	0.0553081	0	0.0793475	0	0.00708858	0	0	0.0461078	0	0.0637731	0.195559	0.0137923	0.277588	0	0.0710219	0.062574	0.00088485	0	0.105077	0.012	0.238049	1.00341
TCGA-77-8007-11A-01R-2187-07	0.0223448	0	0	0.061454	0	0.247677	0.0255481	0	0	0	0.00420494	0.0210802	0.0378644	0.109394	0.0731254	0.276564	0.0309635	0	0.0752272	0	0	0.0145522	0.007	0.258294	0.981595
TCGA-85-7710-11A-01R-2125-07	0.129032	0.201869	0.0281144	0.0932052	0.01618	0.040953	0.047585	0.00039539	0.0751981	0	0	0.016322	0.0145124	0.104554	0.017723	0.113974	0.00802086	0.00796352	0.0685199	0	0	0.015878	0	0.576951	0.83527
TCGA-56-8083-11A-01R-2247-07	0	0	0	0.0571933	0	0.198301	0	0	0	0	0.0791358	0	0.0795396	0.161032	0	0.230632	0	0.0813757	0.073553	0	0.0216247	0.0176127	0.004	0.28689	0.969879
TCGA-56-7582-11A-01R-2045-07	0.0458426	0	0.0214024	0.0521411	0	0.147386	0.00188495	0.0253881	0.00262871	0	0.0406847	0	0.0360855	0.188074	0.050286	0.284691	0.0205819	0	0.0516267	0	0.021885	0.0094118	0.001	0.393347	0.920486
TCGA-56-7731-11A-01R-2125-07	0	0	0	0.0664752	0	0.134675	0.00334203	0	0	0	0.0949291	0	0.0624816	0.149279	0.0141172	0.105233	0	0.159539	0	0.0580844	0	0.151844	0.001	0.366694	0.938158
TCGA-77-7337-11A-01R-2045-07	0.0176717	0	0.00575602	0.0836887	0	0.310707	0.0227422	0	0	0	0.0621287	0.0110078	0.0760693	0.0793761	0.0756176	0.123932	0.0112388	0.00531183	0.0982675	0	0.000226645	0.0162579	0.001	0.390671	0.920455
TCGA-60-2709-11A-01R-1820-07	0	0	0.0109539	0.0671158	0	0.17482	0.0118701	0	0	0	0.0518299	0	0.108236	0.107064	0.00601339	0.150678	0	0.0586077	0	0.0667419	0.0390616	0.147008	0	0.438098	0.898562
TCGA-33-4587-11A-01R-2125-07	0	0.0208239	0	0.14711	0	0.103401	0	0.051662	0	0	0	0.0706084	0.0394403	0.142635	0.0287492	0.200059	0.0289153	0	0.141716	0	0.00831135	0.0165677	0	0.442618	0.895916
TCGA-51-4079-11A-01R-1758-07	0	0	0.0968249	0.108526	0	0.249932	0	0	0	0	0.0199637	0	0.0184546	0.113243	0.0753687	0.201451	0	0.0484119	0.0181187	0	0.0497053	0	0.029	0.186936	1.00973
TCGA-43-7658-11A-01R-2125-07	0.00572455	0	0	0.0637433	0	0.19852	0	0	0	0	0.0279643	0.0156771	0.0516257	0.203512	0.0240972	0.2362	0.00122606	0.0298699	0.0821803	0	0.0389173	0.020742	0.003	0.300199	0.965871
TCGA-56-8082-11A-01R-2247-07	0.00330059	0	0	0.057235	0	0.210186	0.0273026	0	0	0	0.0842793	0	0.0572904	0.0755158	0.0150697	0.0266317	0	0.143921	0	0.168281	0.000886038	0.1301	0.01	0.252494	0.994601
TCGA-22-5489-11A-01R-1635-07	0.00944386	0	0.00160697	0.124462	0	0.187793	0.00400112	0	0	0	0.0745504	0.0087302	0.119832	0.113892	0.0558034	0.183643	0.0195234	0.00478049	0.0697634	0	0.0221754	0	0.005	0.264306	0.977788
TCGA-22-5471-11A-01R-1635-07	0.0203263	0	0.0364352	0.0881856	0	0.0852711	0.00625238	0.00130345	0	0	0.0512519	0.00307519	0.0973759	0.197617	0.0194966	0.26326	0.00983074	0	0.0596331	0	0.0358161	0.0248697	0.012	0.236251	0.995855
TCGA-90-7767-11A-01R-2125-07	0.0144172	0	0.0232805	0.0743895	0	0.043325	0	0.0222441	0	0	0.00221163	0.0460116	0.102084	0.206573	0.0100276	0.178432	0.0305168	0.0163647	0.16227	0	0.0183037	0.0495482	0.009	0.254899	0.986581
TCGA-NC-A5HP-01A-11R-A26W-07	0	0.00412406	0.0248037	0.00768234	0	0.102081	0	0.0652953	0.0104971	0	0	0.0129746	0	0.546161	0.0429438	0.130662	0	0	0.0527749	0	0	0	0.001	0.387848	0.953989
TCGA-22-5482-01A-01R-1635-07	0	0	0.0869642	0.0470663	0	0.114503	0.0290286	0	0.00503059	0	0.01367	0.0187572	0	0.315813	0.0234175	0.25095	0.0706532	0	0.0218435	0	0.00230321	0	0	0.566063	0.82611
TCGA-43-A56U-01A-11R-A26W-07	0.0718493	0.0276855	0.337409	0.0849955	0	0.171753	0.0138546	0.0237468	0.0362155	0	0.00259572	1.78106e-05	0.00064236	0.112313	0.0480414	0.0490295	0.00424272	0	0.0115347	0	0	0.00407405	0	0.454586	0.895234
TCGA-66-2771-01A-01R-0980-07	0.000689524	0.00424523	0.136212	0.136448	0	0.0768428	0.073764	0.0128786	0	0	0.0159299	0	0	0	0.0985319	0.267506	0.0541154	0.000378298	0.0297322	0	0.0118466	0.0808798	0.002	0.354254	0.935193
TCGA-77-8143-01A-11R-2247-07	0.0404055	0	0.104909	0.119186	0	0.0140138	0.0864543	0.0251605	0.0407453	0	0.0113624	0.000351458	0.00319454	0.279261	0.0656833	0.0983673	0.0065704	0.0201656	0.0840132	0	0	0.000156117	0.003	0.304245	0.959614
TCGA-63-A5MN-01A-22R-A27Q-07	0.0198446	0	0.139764	0.127484	0	0.200648	0.0276494	0.019668	0.0236702	0	0	0.0142696	0.0112763	0.0567027	0.10997	0.107819	0.0660063	0	0.0672965	0	0	0.00793166	0	0.461371	0.888987
TCGA-39-5029-01A-01R-1443-07	0.0298496	0	0.144525	0.161763	0	0.00496282	0	0.0242119	0.0661901	0	0.0110659	0.0147928	0	0.237913	0.152477	0.0685241	0.03382	0.00216441	0.0477404	0	0	0	0	0.501652	0.865278
TCGA-39-5024-01A-21R-1820-07	0.0252119	0	0.0799132	0.10432	0	0.193275	0	0.035029	0.0637986	0	0	0.0177502	0.000832285	0.131452	0.189534	0.0418822	0.0410926	0.0388223	0.0370871	0	0	0	0	0.519099	0.854296
TCGA-63-A5MV-01A-21R-A26W-07	0.0260323	0	0.10451	0	0	0.141921	0	0.0308289	0.0203635	0.0301535	0.0108211	0	0	0.315063	0.00891795	0.218138	0.0248805	0.0205762	0.0349978	0	0.0127968	0	0	0.568464	0.82704
TCGA-51-4079-01A-01R-1100-07	0.0118216	0	0.128015	0.00628057	0	0.247437	0	0.0335802	0.00796645	0.00102503	0.00508272	0.00294733	0	0.151373	0.138161	0.187702	0.0425626	0	0.0324199	0.00252134	0	0.0011036	0	0.439299	0.897602
TCGA-60-2709-01A-21R-1820-07	0.0244786	0	0.0473061	0.0915277	0	0.0739081	0.0303652	0.019412	0.0256571	0	0	0	0	0.484668	0.0446387	0.128921	0	0	0.0291181	0	0	0	0	0.728747	0.700437
TCGA-O2-A5IB-01A-11R-A27Q-07	0.123001	0	0.0975038	0.117308	0	0.141319	0.0175573	0.0354417	0.0335669	0	0	0.00910793	0.0100979	0.0813041	0.0792493	0.171452	0	0.071128	0.0119628	0	0	0	0.386	0.0446459	1.06177
TCGA-63-A5MB-01A-11R-A26W-07	0.080982	0	0.0405725	0.0812396	0	0.0718967	0.0349889	0.1205	0	0.0116673	0.0254387	0	0	0.135325	0.199326	0.171982	0.0175494	0	0.00853218	0	0	0	0.001	0.397789	0.92153
TCGA-34-5234-01A-01R-1635-07	0.0269214	0	0.119838	0.112392	0	0.0791747	0.0425172	0.0249017	0	0.0747911	0	0.00163993	0.00974773	0.0228689	0.0707743	0.185858	0.130312	0.0284345	0.060904	0	0	0.00892512	0	0.559111	0.848077
TCGA-33-AASL-01A-11R-A405-07	0.00939794	0.00327329	0.031105	0.0532986	0	0.108524	0.0858113	0.016509	0	0.0308051	0	0.0720723	0	0.143823	0.0801262	0.108237	0.00259831	0.156241	0.0878446	0	0	0.0103335	0.004	0.284612	0.973687
TCGA-22-5489-01A-01R-1635-07	0.0057878	0.0106403	0.149768	0.0835852	0	0.0928413	0.0509843	0.0397821	0.071474	0	0	0.0277221	0	0.221793	0.142668	0.0790762	0.00890941	0	0.0147878	0	0	0.000180561	0.021	0.216192	1.00254
TCGA-85-6175-01A-11R-1820-07	0.00983693	0	0.0509454	0.0346574	0	0.176432	0	0.00755812	0.0171286	0	0	0.0328625	0	0.113206	0.0964841	0.159172	0.22952	0	0.072197	0	0	0	0	0.470905	0.882336
TCGA-NC-A5HD-01A-11R-A26W-07	0	0	0.526642	0.0138986	0	0.0928648	0	0.02735	0	0.00664616	0	0.04368	0.00989704	0.0585652	0.0154052	0	0	0.171375	0.0336765	0	0	0	0.003	0.322068	0.951636
TCGA-56-8308-01A-11R-2296-07	0.0447281	0	0.162793	0.0561657	0	0.112373	0.0263546	0.018155	0.0411146	0	0	0.0195408	0	0.314034	0.0153891	0.135489	0.034009	0.00409994	0.00558656	0.0101672	0	0	0.001	0.400799	0.917775
TCGA-85-A53L-01A-21R-A26W-07	0.0411335	0	0.0657108	0.010419	0	0.18468	0	0	0	0	0.0155926	0	0	0.346214	0.00999814	0.00697325	0	0.0975464	0	0.214216	0	0.00751607	0.001	0.379145	0.939058
TCGA-56-8504-01A-11R-2403-07	0.017555	0	0	0	0	0.18202	0.00869096	0.028084	0.035143	0	0.0154111	0.0261668	0	0.299863	0.119499	0.192031	0.0102917	0	0.0652439	0	0	0	0	0.507225	0.860984
TCGA-NC-A5HH-01A-11R-A26W-07	0.0469777	0	0.0829739	0.151122	0	0.076432	0.0454753	0.0866878	0	0.0317881	0	0.0334258	0	0.136984	0.14684	0.112477	0.0329218	0	0.0158941	0	0	0	0.012	0.23772	0.99373
TCGA-22-5479-01A-31R-1949-07	0.0538718	0	0.205591	0.127684	0	0.0531704	0.0322487	0.0101055	0	0	0	0.0494346	0.00270826	0.141181	0.152956	0.0849404	0.0387082	0	0.0473998	0	0	0	0	0.43303	0.900572
TCGA-21-1070-01A-01R-0692-07	0.012455	0	0.111396	0.159592	0	0.0526216	0.107955	0.0495434	0.0166508	0	0.0268955	0	0	0.0917933	0.0907906	0.167834	0	0.0728945	0.00713837	0	0	0.0324401	0.001	0.384107	0.922845
TCGA-34-2600-01A-01R-0851-07	0.0939915	0	0.0726721	0.0997617	0	0.149032	0	0.0995637	0	0	0.0146287	0.0329547	0.00782008	0.122387	0.0776999	0.0818013	0.062168	0.0160473	0.0323835	0.0257204	0	0.0113679	0.192	0.0823304	1.04565
TCGA-94-A5I6-01A-21R-A27Q-07	0.03379	0	0.0476123	0.0244014	0	0.127955	0	0.0118422	0	0	0.00932116	0.0100391	0	0.442629	0.0378061	0.095522	0.0757625	0.0181922	0	0.0564262	0.00870108	0	0	0.44991	0.90016
TCGA-68-A59J-01A-21R-A26W-07	0.00535263	0	0.0532715	0.19039	0	0.0443981	0.098709	0.0389871	0.00645098	0	0.0582336	0.0350432	0.0377414	0.0689699	0.16835	0.102479	0.035661	0.0359653	0.0199964	0	0	0	0	0.458655	0.888322
TCGA-66-2768-01A-01R-0851-07	0.00132854	0	0	0.0817892	0	0.0891776	0	0.0228964	0	0.0260127	0	0.0459791	0	0.249809	0.0820751	0.199696	0	0.0496603	0	0.100971	0	0.0506043	0.001	0.380826	0.934964
TCGA-66-2742-01A-01R-0980-07	0.0669015	0	0.182048	0.0425215	0	0.117012	0.0219805	0.0129805	0.00561311	0	0	0	0	0.096741	0.0883865	0.130102	0.0598432	0.00946261	0.0357091	0	0	0.130698	0.001	0.41214	0.910399
TCGA-63-A5MM-01A-11R-A26W-07	0.0107422	0	0.0142011	0.140134	0	0.163629	0.0985524	0	0.00172601	0	0.0907628	0.00250841	0.00677592	0.0509223	0.152459	0.173936	0.0472666	0.00902142	0	0.00930427	0.00761565	0.0204432	0.001	0.366279	0.936286
TCGA-77-8139-01A-11R-2247-07	0.0286526	0	0.248891	0.0711883	0	0.103572	0.0200346	0.045617	0.0364593	0	0.0201424	0.00845888	0	0.214661	0.0378429	0.138932	0	0	0.0205906	0	0	0.00495691	0.001	0.41679	0.909485
TCGA-66-2767-01A-01R-0851-07	0.021945	0	0.0629617	0.136878	0	0.141733	0.0538391	0.0527555	0.0140297	0	0	0.0348953	0.00543548	0.0977492	0.0864022	0.164441	0.0416912	0	0.078874	0	0	0.0063691	0	0.431856	0.901517
TCGA-85-8479-01A-11R-2326-07	0	0.00106791	0	0.0402385	0	0.0291192	0	0.0477762	0.0656485	0	0.0481312	0	0	0.4449	0	0.0342579	0.0954878	0.0567671	0	0.0850754	0.0310416	0.0204881	0	0.482958	0.87947
TCGA-77-7338-01A-11R-2045-07	0.0270089	0	0.0911217	0.0531156	0	0.109277	0.0153071	0.0147238	0.0131034	0	0	0	0	0.347748	0.0451434	0.216271	0.0168304	0	0	0.0452451	0	0.00510446	0	0.622881	0.78879
TCGA-34-2596-01A-01R-0851-07	0.172333	0	0.107014	0.0803036	0	0.175674	0.000794827	0.0415558	0.0096858	0	0	0.0255232	0.00625487	0.147204	0.0715433	0.114367	0.00386562	0.000547545	0.0339334	0	0	0.00939942	0.002	0.342102	0.940753
TCGA-34-2608-01A-02R-0851-07	0	0.0175732	0.201295	0.0575356	0	0.121775	0	0.0130679	0.0256103	0.00667166	0	0	0	0.278426	0.0517473	0.1267	0.0648969	0	0.0287777	0	0	0.00592337	0	0.717271	0.7523
TCGA-56-7822-01A-11R-2125-07	0.00777114	0	0.0319746	0.0539678	0	0.090026	0.0209418	0.00946912	0.0244193	0	0.0208954	0.0117607	0.00367772	0.173498	0.0444316	0.338632	0.058729	0	0.0738966	0	0	0.0359086	0.004	0.286359	0.974804
TCGA-96-8169-01A-11R-2296-07	0.00812619	0	0.173471	0.0209377	0	0.193202	0.0123461	0.0126027	0.0545467	0	0.0353297	0.000655614	0.0103494	0.146722	0.0499339	0.139821	0.0622318	0.00961437	0.057189	0	0	0.0129203	0.002	0.358275	0.933459
TCGA-NC-A5HL-01A-11R-A26W-07	0.0168768	0	0.0603877	0.0667052	0	0.141942	0.0736537	0.0350276	0	0.0148911	0	0.0367561	0	0.273536	0.139775	0.106144	0.0162426	0	0.0180629	0	0	0	0	0.527967	0.849475
TCGA-33-4582-01A-01R-1443-07	0.0625618	0	0.1375	0.0631709	0	0.0503476	0.0650161	0.0856126	0	0.0214016	0	0.0612913	0.0205623	0.0421646	0.111288	0.114052	0.0853078	0.064041	0	0	0.0156823	0	0.01	0.251998	0.979063
TCGA-66-2777-01A-01R-1201-07	0.029641	0	0.0399702	0.0374352	0	0.0785903	0.0117875	0.0397744	0.0110414	0	0.00116029	0	0.0127183	0.463228	0.00361612	0.174316	0.0331773	0.0351185	0.0187004	0	0	0.00972566	0	0.548368	0.837257
TCGA-18-3421-01A-01R-0980-07	0.0680921	0	0.0186704	0.260792	0	0.0110073	0.0711207	0.0359087	0	0.0355759	0	0	0.00294197	0.0568675	0.117138	0.149767	0.0453038	0.0625285	0.0606108	0	0	0.00367452	0	0.46936	0.882525
TCGA-O2-A52N-01A-11R-A26W-07	0.0224977	0	0.025835	0.0893392	0	0.112041	0.0531161	0.0756205	0.0212867	0	0.0639832	0.0152974	0.00342539	0.156983	0.155982	0.162664	0.00947769	0	0.0324508	0	0	0	0.001	0.366553	0.935434
TCGA-85-8052-01A-11R-2247-07	0.00932916	0	0.0535604	0.0651392	0	0.00512442	0.0180239	0.0339437	0.0270615	0	0	0.00591517	0	0.549971	0.0231032	0.175799	0.00377785	0	0.0292515	0	0	0	0	0.61244	0.791507
TCGA-66-2773-01A-01R-1201-07	0.00732197	0	0.0384119	0.0144945	0	0.252995	0.0169666	0.0548567	0.00527732	0.0248454	0.0146988	0	0.0490986	0.102164	0.112139	0.144575	0.0691889	0.0203028	0.0479026	0	0.00312102	0.0216412	0.002	0.340114	0.942977
TCGA-34-5239-01A-21R-1820-07	0	0	0.0460791	0.183003	0	0.0935472	0	0.0202665	0.059903	0	0	0.0377355	0	0.286926	0.0848586	0.0672788	0.0413372	0	0.079065	0	0	0	0	0.43875	0.89833
TCGA-56-7579-01A-11R-2045-07	0.00804788	0	0.0328517	0.00393581	0	0.0703433	0	0.00811211	0.022376	0	0	0.0157781	0	0.484599	0.023893	0.210684	0.0885388	0	0.0126315	0.00193255	0	0.0162765	0	0.58116	0.815866
TCGA-68-7755-01A-11R-2125-07	0.0469349	0	0.103742	0.0664707	0	0.183458	0.0595323	0.0284002	0	0	0.0333095	0	0.00224652	0.0535041	0.0847089	0.105759	0.115037	0.0497246	0.0597915	0	0.00737992	0	0.004	0.27048	0.96774
TCGA-22-4607-01A-01R-1201-07	0.0337762	0	0.164749	0.0337981	0	0.0706006	0.0367569	0.0167249	0.0122651	0.0058286	0.00881883	0	0	0.231734	0.0360878	0.185842	0.0274707	0.0590935	0.0140839	0	0.0088468	0.0535224	0	0.553805	0.841023
TCGA-18-3407-01A-01R-0980-07	0.0157747	0	0.249184	0.0393684	0	0.150511	0.00398164	0.0228129	0	0	0	0.00273845	0.00268947	0.224904	0.0546428	0.13114	0.00387924	0.0203953	0.0595512	0.00603826	0	0.0123878	0.001	0.412979	0.910952
TCGA-66-2769-01A-02R-0851-07	0.0273995	0	0.0818109	0.0449688	0	0.107978	0	0.0482546	0.0199996	0.0142595	0	0.0228825	0	0.317462	0.0620907	0.125063	0.0547159	0	0	0.0664563	0	0.00665922	0.003	0.29608	0.972868
TCGA-33-4586-01A-01R-1443-07	0	0	0.0461127	0.05298	0	0.225491	0.0140922	0	0	0	0.0461363	0	0.0131418	0.233852	0.0538117	0.112451	0.138562	0.0264013	0	0.0369685	0	0	0.01	0.253622	0.987585
TCGA-66-2794-01A-01R-1201-07	0.0100824	0	0.0280294	0.348717	0	0	0.0741414	0.027637	0.00448522	0.0172696	0.0180192	0.015067	0	0.0982973	0.131717	0.111955	0.0564935	0	0.0580878	0	0	0	0	0.499118	0.865971
TCGA-NK-A5CR-01A-11R-A26W-07	0.0807726	0	0.246349	0.0692157	0	0.0506386	0.0283068	0.0492568	0.0198151	0	0.0259227	0	0.0144582	0.22136	0.0234827	0.127444	0.00297648	0	0.0135209	0.0264802	0	0	0.029	0.188377	1.00226
TCGA-58-A46J-01A-11R-A24H-07	0.0361224	0	0.0512462	0.0852378	0	0.180497	0.0122857	0.0462684	0.0286135	0	0	0.0452068	0.0181139	0.0586633	0.051198	0.207527	0.0383453	0.0146797	0.0780319	0	0	0.0479634	0.005	0.270054	0.970115
TCGA-96-8170-01A-11R-2296-07	0	0.0439486	0.114879	0.0221462	0	0.207967	0	0.00975702	0.0299167	0	0.00418047	0	0.000336665	0.216304	0.0160209	0.198164	0.0316344	0.0364092	0.0116732	0	0	0.0566627	0.001	0.377896	0.927205
TCGA-77-6845-01A-11R-1949-07	0.101258	0	0.109221	0.099508	0	0.095696	0	0.0113494	0.037626	0	0.00640795	0	0.0354212	0.08601	0.0285701	0.174285	0.133509	0.0254637	0.0306299	0	0.0200899	0.00495541	0.184	0.0847585	1.0364
TCGA-85-8580-01A-31R-2403-07	0.0742486	0.0182969	0.0178507	0.0963011	0	0.0962867	0.00855229	0.0463837	0.134606	0	0	0	0	0.316083	0.070713	0.0923326	0.0105333	0	0	0.0141026	0.00371034	0	0	0.535083	0.845802
TCGA-85-8276-01A-11R-2296-07	0.0248397	0	0.150106	0.133536	0	0.0669325	0.0374096	0.0398807	0.0265247	0	0.00234071	0.00411453	0	0.301	0.0975778	0.096334	0.000815559	0	0.0185877	0	0	0	0	0.605408	0.809293
TCGA-58-A46K-01A-11R-A24H-07	0.0162912	0	0.185013	0.0348407	0	0.0914125	0.0203496	0.0813347	0	0.0472709	0	0.0820042	0	0.12776	0.182812	0.078282	0.012694	0.00670969	0.0332245	0	0	0	0.002	0.362066	0.937566
TCGA-43-2581-01A-01R-0851-07	0	0	0.0747332	0.0567814	0	0.190924	0.0191525	0	0.00248458	0	0.0537448	0	0.0165662	0.305661	0.0207241	0.120684	0.0372117	0.0508042	0.0277667	0	0.0101158	0.0126458	0	0.479181	0.877343
TCGA-77-7463-01A-11R-2045-07	0.0552287	0	0.0994612	0	0	0.124721	0	0.0514201	0.0196535	0	0.0161773	9.28338e-05	0	0.271895	0.0540183	0.1332	0.0640338	0	0.0382825	0.0630796	0	0.00873566	0.004	0.273641	0.977005
TCGA-66-2757-01A-01R-0851-07	0.0131446	0	0.113722	0.179079	0	0.0712873	0.00445264	0.0479396	0.0202337	0	0	0.0436558	0	0.125017	0.117161	0.24333	0.0182906	0.00268087	5.78256e-06	0	0	0	0.002	0.343255	0.944538
TCGA-77-8136-01A-11R-2247-07	0	0	0.0558862	0.162495	0	0.103395	0.0661927	0.0126478	0.0361575	0	0.073552	0	0	0.18337	0.137406	0.130195	0	0.0204256	0	0.0182774	0	0	0	0.468017	0.882928
TCGA-77-8007-01A-11R-2187-07	0.0103149	0	0.0022482	0.114226	0	0.0813091	0.0399013	0.0160278	0.0368606	0	0.0292807	0	0.00818653	0.264049	0.0439131	0.330711	0	0	0.000114754	0.00641949	0	0.0164374	0.002	0.347248	0.952902
TCGA-96-7544-01A-11R-2045-07	0.0030966	0	0.131004	0.0514983	0	0.199124	0.0025246	0	0	0	0	0.019518	0.0162733	0.11053	0.125167	0.194795	0.0737623	0	0.0575483	0	0	0.0151595	0	0.448382	0.893563
TCGA-34-7107-01A-11R-1949-07	0.0257145	0	0.101672	0.0738179	0	0.0757804	0.0385347	0.0253407	0.0309687	0	0.00920096	0.0067162	0	0.206795	0.0854025	0.269287	0.00524649	0	0.0441847	0	0	0.00133852	0	0.439884	0.897451
TCGA-34-5240-01A-01R-1443-07	0.0249579	0	0.00223852	0.0227432	0	0.092046	0	0.0102379	0.0105627	0	0	0.0507096	0	0.297866	0.0501326	0.290852	0.0195497	0	0.126911	0	0	0.00119241	0	0.510245	0.859507
TCGA-52-7622-01A-11R-2125-07	0.0255088	0	0.0404291	0.1058	0	0.10063	0.0296499	0.0237986	0.00810707	0	0.000626384	0.0432585	0	0.268435	0.13204	0.152281	0.0150774	0.00111931	0.0460781	0	0	0.00716022	0.001	0.370457	0.93558
TCGA-60-2707-01A-01R-0851-07	0.0388761	0	0.0691688	0.0030183	0	0.164974	0	0.0166539	0.00830346	0	0.0144154	0	0	0.368091	0.0020049	0.0967337	0	0.0537188	0	0.0328547	0	0.131186	0.001	0.423441	0.911908
TCGA-18-5595-01A-01R-1635-07	0.0640208	0	0.0803584	0.0496161	0	0.113773	0.00213308	0.0602289	0.0168815	0	0.0663067	0.0150238	0.0149541	0.156619	0.090961	0.151867	0.02516	0.00137806	0.0725592	0	0.0181592	0	0.044	0.164348	1.01367
TCGA-66-2756-01A-01R-0851-07	0.00267207	0	0.238546	0.112401	0	0.130524	0.00203739	0.0360557	0.0655211	0	0	0.0402928	0.00637498	0.114288	0.0813329	0.109004	0.0176958	0	0.0379518	0	0	0.00530284	0.018	0.222014	0.988122
TCGA-63-A5MH-01A-12R-A27Q-07	0.0361053	0	0.0107947	0.0688704	0	0.133459	0.00174168	0.0241036	0.000531181	0	0.0330792	0	0	0.416237	0.0768041	0.0181301	0	0.0484391	0	0.131704	0	0	0.66	0.0118427	1.14106
TCGA-96-A4JL-01A-11R-A24Z-07	0.0557122	0.00190036	0.0295309	0.202382	0	0.189353	0.0443587	0.0534683	0.0291554	0	0.0229156	0.0110647	0.000474053	0.102951	0.122923	0.070638	0.0146158	0	0.0428165	0	0	0.00574103	0.003	0.2927	0.970708
TCGA-56-A5DR-01A-11R-A27Q-07	0.0104873	0	0.0420357	0.131816	0	0.179594	0.07589	0.0645113	0	0	0.0446307	0.0100548	0.0144273	0.114823	0.10051	0.117306	0.0245396	0.0358352	0.0248286	0	0	0.00870913	0.018	0.224409	0.99665
TCGA-85-A4JC-01A-11R-A24Z-07	0	0	0.114937	0.0174192	0	0.153846	0.0224049	0.031661	0.0556874	0.0278107	0	0.00332464	0.0108857	0.317057	0.0400809	0.0676316	0.00796769	0.0153118	0	0.050617	0	0.0633578	0.02	0.218403	1.00617
TCGA-21-5786-01A-01R-1635-07	0.0254432	0	0.262294	0.0753331	0	0.10011	0	0.0360779	0.0234443	0	0	0.0224455	0	0.245095	0.0923278	0.0857348	0	0	0.0257358	0	0	0.0059581	0.003	0.307823	0.95734
TCGA-85-A4QR-01A-11R-A24Z-07	0.0818001	0	0.120574	0.056074	0	0.228673	0	0.189841	0	0	0.016947	0.0216674	0.0167928	0.060184	0	0.0381644	0	0.169282	0	0	0	0	0.375	0.0470645	1.07082
TCGA-85-6798-01A-11R-1949-07	0.016103	0	0.149569	0.0519889	0	0.119699	0	0	0.00271005	0	0.019834	0.0105837	0	0.2371	0	0.244766	0.0317152	0.0631941	0	0.0527372	0	0	0	0.50261	0.865415
TCGA-56-A4BW-01A-11R-A24H-07	0.0116579	0	0.0621437	0.0860339	0	0.140781	0.0134074	0.0451591	0.0506659	0	0.00536614	0.0255982	0	0.186696	0.05194	0.0862687	0	0.0772727	0.129996	0	0	0.0270132	0.098	0.121152	1.03412
TCGA-94-8491-01A-11R-2326-07	0.10123	0	0.152864	0.108697	0	0.166054	0	0	0.0841928	0.00916731	0	0.0182306	0	0.114231	0.0320488	0.083764	0.071354	0.00210439	0.0442057	0	0	0.0118567	0.002	0.352298	0.935718
TCGA-56-8625-01A-11R-2403-07	0.0357412	0	0.0672815	0.118784	0	0.0757377	0.0290597	0.0380856	0.0582169	0	0.0400264	0.021242	0.0153861	0.142656	0.101143	0.166463	0.0397174	0	0.0503313	0	0	0.000127897	0	0.508481	0.865063
TCGA-85-7699-01A-11R-2125-07	0.00880716	0	0.0467528	0.219303	0	0.0106535	0.103279	0.0446391	0.0559341	0	0	0.0266272	0	0.228702	0.112852	0.0991466	0.009921	0	0.0325236	0	0	0.000858501	0	0.459181	0.887477
TCGA-18-3408-01A-01R-0980-07	0.0350953	0	0.00103271	0	0	0.181447	0.0246193	0.0352556	0	0.0431058	0	0.0433049	0.00631671	0	0.0598247	0.304867	0.146813	0.01201	0.104693	0	0.00161622	0	0.001	0.424068	0.904809
TCGA-22-5474-01A-01R-1635-07	0.0181963	0	0.167295	0.16743	0	0	0.0476322	0.0326914	0.0591527	0	0.0508687	0	0	0.132134	0.147208	0.127801	0.00792412	0	0.0407527	0	0	0.000913353	0	0.641654	0.795256
TCGA-98-A53C-01A-11R-A262-07	0.0316274	0.111861	0.0529077	0.101778	0	0.276919	0.0460842	0	0	0	0.0108638	0	0.0209279	0.0507586	0.03506	0.117293	0.00333885	0.0318958	0.103053	0	0	0.00563143	0.001	0.383333	0.923168
TCGA-18-3414-01A-01R-0980-07	0.0344385	0	0.0105651	0.0855539	0	0.237121	0.0280066	0.00604296	0.000102364	0.0153514	0.0401201	0	0	0.0219514	0.0624901	0.145444	0.0561344	0.0694467	0.025501	0.00061981	0	0.16111	0.003	0.313215	0.958388
TCGA-34-5928-01A-11R-1820-07	0.0327894	0	0.013911	0.0483719	0	0.256018	0.0504165	0	0	0	0.0385704	0	0	0.278671	0.189716	0.0681884	0	0	0	0.0180515	0	0.00529641	0.003	0.307163	0.977852
TCGA-34-A5IX-01A-12R-A27Q-07	0.00218101	0.00425638	0.0295778	0.0746208	0	0.101074	0.00963724	0.0436765	0.0110354	0	0	0.0352028	0	0.327274	0.0715208	0.0785353	0.0698494	0	0	0.126777	0	0.0147819	0.002	0.331546	0.960965
TCGA-60-2719-01A-01R-0851-07	0.0216516	0	0.0614387	0.117384	0	0.174444	0.0105036	0.0292039	0	0	0.0153208	0.00547756	0.0262336	0.238175	0.0615227	0.188991	0.0219643	0	0.0167863	0	0	0.0109035	0.001	0.391193	0.921913
TCGA-22-1005-01A-01R-0692-07	0	0.06004	0.355626	0.174629	0	0.0101552	0.00336819	0.028149	0.0825344	0	0	0.0332266	0	0.0851367	0.0797338	0.0419438	0	0.000449492	0.0415013	0	0	0.00350586	0	0.598187	0.830122
TCGA-92-8065-01A-11R-2247-07	0.0289517	0	0.160383	0.0953351	0	0.147198	0.0330893	0.0256812	0.0566243	0	0.017753	0	0.0334948	0.137117	0.0558698	0.161839	0.0293797	0	0.01569	0	0	0.00159422	0.01	0.251785	0.976268
TCGA-77-7337-01A-21R-2045-07	0.00405947	0	0.0253738	0	0	0.182703	0.014102	0.0089967	0	0.0113797	0.00820987	0.00354611	0	0.379381	0.14876	0.152111	0.0125337	0	0.0272391	0	0	0.0216048	0	0.473415	0.885218
TCGA-33-A5GW-01A-11R-A27Q-07	0	0	0.0247191	0.0407569	0	0.021757	0	0.0515436	0.0872959	0	0.0557927	0	0.0939889	0.0493049	0	0.0995603	0.195776	0.188403	0	0.0814881	0.00407293	0.00554019	0.053	0.150803	1.02756
TCGA-22-4595-01A-01R-1201-07	0.00598145	0	0.153626	0.0362086	0	0.116968	0	0	0.0136889	0	0	0.0860108	0	0.102214	0.073089	0.229528	0.0352462	0	0.1014	0	0	0.0460394	0	0.45395	0.891675
TCGA-60-2706-01A-01R-0851-07	0.0439516	0	0.0436472	0.13976	0	0.0982863	0.0732162	0.0101989	0.03862	0	0.0621541	0	0.0521093	0.130702	0.0985625	0.128826	0.0318742	0	0.0441022	0	0	0.00399032	0.001	0.36466	0.931474
TCGA-77-8130-01A-11R-2247-07	0	0	0.195739	0.0160842	0	0.0596289	0	0.0214927	0.0284289	0	0.0149957	0	0	0.455605	0.0221406	0.123771	0.0371431	0.00588855	0	0.0190827	0	0	0	0.601905	0.800482
TCGA-77-A5G6-01A-11R-A27Q-07	0.0870507	0	0.194562	0.11454	0	0.150341	0	0.0325674	0	0	0	0.0374197	0.0415825	0	0.064046	0.187139	0.0396972	0.0124343	0.0261711	0	0	0.0124499	0.065	0.139267	1.01565
TCGA-63-A5MT-01A-21R-A26W-07	0.0494378	0	0	0	0	0.131539	0	0.0506695	0.00915872	0.00188895	0.0274784	0	0	0.41393	0.140536	0.156822	0	0	0	0.00165328	0	0.0168865	0.002	0.332494	0.976164
TCGA-56-7731-01A-11R-2125-07	0.00431275	0.00519967	0.132379	0.0439749	0	0.197296	0.0487313	0	0.0208081	0	0.0151077	0	0.0336005	0.186866	0.0257122	0.13842	0	0.052568	0	0.0650112	0	0.0300136	0.001	0.3867	0.921926
TCGA-LA-A446-01A-21R-A24Z-07	0.112367	0	0	0.0727505	0	0.0547728	0	0.067838	0.00310101	0	0.0575798	0	0.0247764	0.285517	0.023956	0.134797	0.0161268	0.0242623	0	0.122154	0	0	0.002	0.339991	0.950766
TCGA-43-6773-01A-41R-1949-07	0.0208581	0.0105337	0.30002	0.122784	0	0.142778	0.0250075	0	0	0.0314081	0	0	0	0.125382	0.0443355	0.147197	0	0.0116818	0.0135938	0	0	0.00442014	0	0.524318	0.86472
TCGA-21-1077-01A-01R-0692-07	0.0136593	0	0.192465	0.0302576	0	0.145565	0.0318855	0	0	0	0.0174281	0	0	0.402155	0.00487292	0.0845519	0.026256	0.0366792	0	0.0131049	0	0.00111942	0	0.517559	0.856494
TCGA-22-5485-01A-01R-1635-07	0.0116908	0	0.000884891	0.0695461	0	0.155287	0.00550938	0.0105735	0	0	0	0.0264613	0.0142804	0.158511	0.0438039	0.278122	0.116076	0.00780934	0.0945887	0	0	0.00685514	0.002	0.362039	0.936125
TCGA-43-6771-01A-11R-1820-07	0.00642619	0	0	0.125623	0	0.230422	0.0722153	0	0.0160066	0	0.0438874	0	0.00233054	0.133036	0.0733221	0.187043	0.0779992	0.0224975	0	0.00400855	0	0.00518248	0.017	0.227579	0.998401
TCGA-51-6867-01A-11R-2045-07	0.0331248	0	0.0435119	0.260699	0	0.0897916	0.0556765	0.05666	0	0.051214	0.0219336	0.0126325	0	0.0263328	0.147695	0.0681062	0.066252	0.0193337	0.0470369	0	0	0	0.004	0.275935	0.983573
TCGA-NC-A5HG-01A-11R-A26W-07	0.0129619	0	0.0144489	0.160667	0	0	0.0753231	0.0759151	0.0610399	0	0.0521323	0	0.0138578	0.108072	0.135981	0.121238	0.0411611	0.0503404	0.0448595	0.0162139	0	0.0157881	0.139	0.0989411	1.05459
TCGA-68-7756-01A-11R-2125-07	0.03784	0	0.111273	0.042027	0	0.0409418	0.0410012	0.0251366	0.0213652	0	0	0.00444165	0	0.403122	0.0556183	0.0937197	0.0324862	0.033404	0.0560661	0	0	0.00155733	0.002	0.344496	0.952686
TCGA-85-8351-01A-11R-2296-07	0.00909991	0	0	0.053504	0	0.222789	0.0203299	0.0225126	0	0	0.0279179	0.058729	0.00844659	0.116404	0.103159	0.155104	0.120218	0	0.0484124	0	0.0289625	0.00441081	0.018	0.221412	0.9989
TCGA-22-1017-01A-01R-0692-07	0.00374147	0	0.0745555	0.0892915	0	0.150411	0.0575311	0.0734463	0.000562871	0	0	0.0336592	0.00261397	0.0713189	0.0777949	0.16836	0.0295817	0.0772808	0.0792982	0	0	0.010552	0.013	0.234049	0.985758
TCGA-37-4132-01A-01R-1100-07	0.0101825	0	0.256377	0.165752	0	0.0491806	0.0946105	0.0528208	0.0131407	0.000393454	0.000914773	0	0.00692165	0.0546014	0.105668	0.148929	0.0269118	0	0	0	0.0134362	0.000157777	0.001	0.370602	0.92846
TCGA-77-8145-01A-11R-2247-07	0.0647281	0	0.122955	0	0	0.242565	0	0	0.00247216	0	0.0264279	0	0	0.391232	0.0291256	0.0988974	0	0.0128864	0	0.00870946	0	0	0.001	0.399461	0.922469
TCGA-85-8584-01A-11R-2403-07	0.00747709	0.022457	0.105316	0.243658	0	0.0668675	0.0619295	0.0689482	0.0929317	0	0.0522035	0	0.00428943	0.116467	0.0941242	0.0430737	0	0	0.0202566	0	0	0	0	0.488187	0.872654
TCGA-39-5028-01A-01R-1443-07	0.00104058	0	0.189172	0.0938314	0	0.109545	0.0892361	0.00813435	0.00478404	0	0.039207	0	0.0168039	0.131997	0.102308	0.0965111	0.00487998	0.0421411	0.0334822	0	0.0100563	0.0268696	0.003	0.311665	0.952828
TCGA-70-6723-01A-11R-1820-07	0	0	0.0173194	0.304979	0	0.185316	0.060288	0.056498	0	0	0.0292241	0.0348545	0.00822836	0.0468504	0.0974035	0.117823	0.0220839	0	0.0191321	0	0	0	0.17	0.0876426	1.08201
TCGA-85-8288-01A-11R-2296-07	0.0324325	0	0.0813644	0.114378	0	0.124888	0.0289867	0.0426512	0.0568533	0	0.0337756	0.025123	0	0.0997642	0.185725	0.0335814	0.114005	0	0.026472	0	0	0	0.022	0.214205	1.00861
TCGA-39-5031-01A-01R-1443-07	0.0278306	0	0.167827	0.0139061	0	0.137702	0.0147705	0.0124905	0.0204279	0	0.0276861	0	0	0.254421	0.135015	0.131322	0.0204376	0	0.0326592	0	0	0.00350396	0	0.529882	0.850713
TCGA-66-2780-01A-01R-0851-07	0	0	0.193658	0.0369161	0	0.0237561	0.00872846	0.0300702	0.00726094	0.0123525	0	0.0307157	0	0.310263	0.0764213	0.13908	0	0.0619149	0.0249272	0.018606	0	0.0253299	0	0.483816	0.874561
TCGA-66-2759-01A-01R-0851-07	0.045024	0	0.0953628	0.092793	0	0.0682285	0.0523978	0.014586	0.00707885	0.00823702	0.00862351	0	0	0.221801	0.101004	0.22078	0.0178268	0	0.0287122	0	0	0.0175447	0.001	0.380787	0.926475
TCGA-66-2765-01A-01R-0851-07	0.0335354	0	0.134782	0.00766506	0	0.202715	0.0443412	0	0.0206394	0	0.0145926	0.00418635	0.00863031	0.0432936	0.0794904	0.144965	0.151785	0.0143756	0.0827126	0	0	0.0122899	0	0.485416	0.882611
TCGA-33-4547-01A-01R-1201-07	0.00166622	0	0.195176	0.0379725	0	0.22433	0.000679398	0.0154806	0.0135082	0	0	0.00785685	0.0154086	0.129428	0.0378677	0.148684	0.0395642	0.0549965	0.060635	0	0	0.0167477	0.001	0.394153	0.91908
TCGA-22-0940-01A-01R-0692-07	0.032395	0	0.111627	0.206206	0	0.0430767	0.088685	0.0558588	0.000586563	0.00246704	0.0582935	0.00547114	0.00623131	0.0752044	0.0946557	0.103211	0.0567282	0.0145864	0.041654	0	0	0.00306171	0	0.55034	0.846754
TCGA-NK-A5D1-01A-11R-A26W-07	0.0335085	0	0.0923486	0.160528	0	0.060463	0.0228301	0.0202579	0.0365368	0	0	0.0306274	0	0.334074	0.10196	0.0914677	0	0	0.0153986	0	0	0	0.006	0.260887	0.991473
TCGA-77-7138-01A-41R-2045-07	0.0285524	0	0.12209	0.018622	0	0.168242	0.035417	0	0	0	0.0201617	0.0116649	0	0.326047	0.0397542	0.107647	0.0297979	0.032235	0	0.0437066	0	0.0160618	0.001	0.376886	0.930586
TCGA-94-8490-01A-11R-2326-07	0.0532614	0	0.0666773	0.27429	0	0.0901522	0.0111651	0.0562727	0.0328878	0.0319856	0.000503438	0.0152744	0	0.0379762	0.0652183	0.0574902	0.0993873	0.0210408	0.0864177	0	0	0	0.106	0.117665	1.04014
TCGA-56-8629-01A-11R-2403-07	0.0148302	0	0.0324661	0.072924	0	0.153427	0.0350662	0	0.00792341	0	0.0523914	0.0129125	0	0.346202	0.0557918	0.129145	0.00728163	0.018321	0.0592607	0	0	0.00205787	0.004	0.271056	0.987794
TCGA-21-1076-01A-02R-0692-07	0.00235903	0.00684178	0.0215004	0.0126569	0	0.0608632	0.0312104	0.0255866	0.0293642	0.00152633	0.00911139	0	0	0.589482	0.0617772	0.10676	0	0	0.0409601	0	0	0	0	0.722461	0.693734
TCGA-63-A5MW-01A-11R-A26W-07	0.024613	0	0.000574738	0.145915	0	0.14511	0.00814419	0.0422651	0.00457541	0	0	0.032887	0	0.22002	0.056066	0.197672	0.0733938	0	0.048764	0	0	0	0.055	0.146406	1.0382
TCGA-O2-A52W-01A-11R-A26W-07	0.0322508	0	0.0338721	0.10471	0	0.0811463	0	0.0681028	0.0149751	0	0.0101352	0.00560603	0.0550244	0.193538	0.0704198	0.162397	0.0828544	0.036195	0.0476458	0	0	0.0011269	0.299	0.0597027	1.06426
TCGA-37-A5EL-01A-11R-A26W-07	0.000999592	0	0	0.0480896	0	0.05813	0.17783	0.0233108	0.0390077	0	0.0748231	0.0576534	0.0153283	0.0431459	0	0	0	0.407254	0.0544279	0	0	0	0.025	0.2021	1.04611
TCGA-68-8250-01A-11R-2296-07	0.0442545	0	0.0724448	0.0986924	0	0.175865	0.0275164	0.0368899	0	0	0.00776591	0.0202154	0.00452318	0.0828779	0.122865	0.171387	0.0163595	0.0306106	0.0677954	0	0	0.0199366	0.02	0.219051	0.995227
TCGA-18-3412-01A-01R-0980-07	0.0448942	0	0.0859357	0.0672775	0	0.118387	0.0401726	0.0316533	0.00880141	0.000124759	0	0	0.0258337	0.0726382	0.157295	0.154569	0.0917787	0.00707414	0.048374	0	0.0261743	0.0190167	0.002	0.355603	0.936108
TCGA-98-7454-01A-11R-2045-07	0.03522	0	0.0751011	0.00166587	0	0.270747	0.0698798	0	0	0.00650523	0.0250913	0	0	0.102666	0.101324	0.138867	0.0262427	0.0131938	0.0821956	0	0.0270805	0.02422	0	0.465476	0.887329
TCGA-37-3783-01A-01R-1201-07	0.0102557	0	0.10161	0.242147	0	0.0299262	0.0665063	0.0573644	0.00662134	0.0224316	0	0.0164627	0	0	0.0955212	0.123864	0.0561149	0.050431	0	0.0190752	0.0193785	0.0822906	0.001	0.425413	0.904157
TCGA-94-7557-01A-11R-2125-07	0.0345665	0	0.0166912	0.0215238	0	0.0978112	0	0.0381405	0.0176169	0	0	0.0411282	0	0.504385	0.0587879	0.0956925	0.0195599	0.0166986	0.0252409	0	0	0.0121567	0	0.452546	0.903436
TCGA-NC-A5HE-01A-11R-A26W-07	0.0144099	0.00113639	0.0163572	0.279379	0	0.0060145	0.168197	0.020403	0.0294323	0.003155	0	0	0	0.136767	0.134913	0.0968082	0.0463374	0	0.0394112	0	0	0.00727857	0	0.483978	0.874599
TCGA-46-6025-01A-11R-1820-07	0.0194792	0	0.110853	0.105115	0	0.0154555	0.0555943	0.0383451	0.00521057	0	0.0284393	0.0120342	0	0.211023	0.120882	0.200643	0	0.0551978	0.0159991	0.00573023	0	0	0.004	0.285922	0.974353
TCGA-22-5477-01A-01R-1635-07	0.0129054	0	0.040544	0.164989	0	0.178519	0.0561749	0.0461044	0	0	0.00309802	0.0503519	0.0213988	0.0862395	0.0756596	0.161309	0.0419037	0	0.0608023	0	0	0	0.023	0.206794	1.00173
TCGA-92-7341-01A-31R-2045-07	0.0514426	0	0.0794058	0	0	0.205943	0	0	0.0128707	0	0.0246722	0.0165998	0	0.332184	0.0388348	0.180936	0	0.00328288	0.0520531	0	0	0.00177566	0.001	0.401577	0.91924
TCGA-22-5472-01A-01R-1635-07	0.00316973	0	0	0.0639975	0	0.175454	0.00624057	0.00980748	0	0	0.0355188	0.0219243	0.000762583	0.159859	0.0185041	0.284023	0.0540497	0.0285826	0.0775634	0	0	0.0605425	0.009	0.256404	0.986743
TCGA-85-8070-01A-11R-2247-07	0	0	0.40817	0.139312	0	0.0136525	0.00800608	0.101488	0.00323495	0	0	0.0524065	0.0107933	0.0440632	0.0922585	0.0714275	0.0104917	0.038293	0.00193296	0	0	0.00446993	0.222	0.0739982	1.04892
TCGA-60-2725-01A-01R-1201-07	0.0294124	0	0.0411221	0.179983	0	0.127013	0.00804689	0.0197839	0.0149204	0	0	0	0.0184855	0.215222	0.104441	0.133069	0.0179395	0	0.00447108	0.032338	0	0.0537516	0.001	0.39268	0.9217
TCGA-NC-A5HR-01A-21R-A26W-07	0	0.0212104	0.0231048	0.101854	0	0.0848333	0.0293888	0.117179	0.00155954	0	0	0.0582844	0	0.142718	0.160763	0.195122	0.0340908	0	0.0281346	0	0	0.00175853	0.002	0.3567	0.941487
TCGA-60-2715-01A-01R-0851-07	0.0796119	0	0.0316099	0.0773559	0	0.180818	0.0270122	0.00140893	0.00814913	0	0.0116627	0.024287	0.0167809	0.116294	0.0208238	0.193721	0.0830207	0.0451264	0.0670363	0	0	0.0152804	0.001	0.408463	0.912143
TCGA-52-7809-01A-21R-2125-07	0.0233675	0	0.136631	0.0997115	0	0.117676	0.00503376	0.159302	0	0	0	0.0569744	0.0264961	0.0848003	0.0642778	0.0950072	0	0.00589439	0.124829	0	0	0	0.049	0.156912	1.01403
TCGA-85-6560-01A-11R-1820-07	0	0	0.0740747	0.069738	0	0.143555	0.0262961	0.00870457	0.0130057	0	0	0.0344903	0.00634423	0.283689	0.134364	0.158331	0.0104145	0	0.0369925	0	0	0	0	0.49928	0.865627
TCGA-66-2783-01A-01R-1201-07	0	0	0.340461	0.0534247	0	0.121632	0.0157335	0.00114178	0.0103995	0.00898723	0.000820929	0	0.0223675	0.0978633	0.064206	0.112666	0.086051	0	0.0434586	0	0	0.0207865	0	0.511328	0.874001
TCGA-90-A59Q-01A-11R-A26W-07	0	0	0.142043	0.222079	0	0.0217607	0.10264	0.00377723	0.05341	0	0.0273384	0.0221831	0	0.0496361	0.0870237	0.0794839	0.0143829	0	0.0620632	0	0	0.112179	0.001	0.36714	0.930178
TCGA-6A-AB49-01A-12R-A405-07	0	0	0.0107112	0.168019	0	0.101265	0	0.0543874	0.00437526	0	0	0.053929	0	0.384249	0.146669	0	0.0201816	0	0	0.0562138	0	0	0.019	0.220396	1.03461
TCGA-98-A538-01A-11R-A262-07	0.00265508	0	0.20667	0.0432626	0	0.140972	0	0.00557983	0	0	0	0.0460534	0.00798301	0.137422	0.120657	0.177379	0.0625082	0	0.0286336	0	0	0.0202238	0.001	0.389632	0.920645
TCGA-43-7656-01A-11R-2125-07	0.0452679	0.0180132	0.0682299	0.151562	0	0.148831	0.0205333	0.0269468	0.0690376	0	0.0174965	0	0	0.137644	0.19809	0.0628675	0	0	0.0354805	0	0	0	0	0.498489	0.86608
TCGA-34-5929-01A-11R-1820-07	0.0261362	0	0	0.0303329	0	0.146149	0.0839905	0.0492203	0.0232612	0	0.0446665	0	0	0.144234	0.110026	0.21628	0	0.0802597	0.045445	0	0	0	0.002	0.32806	0.952263
TCGA-21-1079-01A-01R-0692-07	0	0	0.0722008	0.0213307	0	0.266958	0	0	0	0	0.0211118	0.0127741	0	0.270252	0.0289663	0.16455	0.0247911	0.0234664	0	0.0808784	0	0.0127204	0	0.586353	0.816945
TCGA-66-2792-01A-01R-0980-07	0.0351629	0	0.0983191	0.0121841	0	0.293963	0.0210277	0	0	0	0.0266449	0.00563462	0	0.150851	0.108821	0.163378	0.0332426	0	0.0400328	0	0	0.0107383	0.005	0.263142	0.97669
TCGA-21-1081-01A-01R-0692-07	0	0	0.154009	0.0617277	0	0.218839	0	0.0205323	0	0	0.037006	0	0.0115879	0.248271	0.0110965	0.128319	0.0276195	0	0	0.0416387	0	0.0393534	0.019	0.220379	0.998726
TCGA-77-8148-01A-11R-2247-07	0	0	0.146476	0.0661705	0	0.0616412	0.00685443	0.0202548	0.000882797	0	0	0.00286288	0	0.374549	0.126588	0.147641	0.00704999	0	0.0236684	0	0.015361	0	0.001	0.398276	0.926798
TCGA-39-5037-01A-01R-1443-07	0.0671573	0	0.1474	0.142983	0	0.188584	0	0	0	0	0	0.00755115	0.0159108	0.121656	0.0144633	0.0415092	0.163739	0.0578352	0	0.0170751	0.0141355	0	0.124	0.105827	1.03314
TCGA-39-5039-01A-01R-1443-07	0.00271549	0	0.249039	0.00140527	0	0.245115	0	0	0.0112413	0.057369	0	0	0	0.0415356	0.0996963	0.204567	0.00912869	0.0179485	0.0318084	0.0252754	0	0.00315599	0.004	0.281586	0.96489
TCGA-NK-A5CX-01A-11R-A26W-07	0.00892653	0	0.143363	0.112185	0	0.0579673	0.0450939	0.0202395	0.0255923	0	0.0189982	0.00433839	0	0.199511	0.162329	0.124794	0	0.0179257	0.0497791	0	0	0.00895688	0	0.524432	0.853033
TCGA-37-3792-01A-01R-0980-07	0	0	0	0.0635634	0	0.045545	0.0646328	0.0221336	0.00214001	0.0240918	0.00391292	0.0142171	0	0.162797	0.0501344	0.363868	0	0.0381896	0	0.059617	0	0.0851576	0	0.59035	0.810367
TCGA-66-2754-01A-01R-0980-07	0.072664	0	0.0997444	0.0231374	0	0.148227	0.0494509	0.0200286	0	0	0	0.0397166	0	0.112316	0.0845563	0.244718	0.0474543	0	0.0525695	0	0.00450685	0.000910883	0.063	0.140362	1.02276
TCGA-66-2781-01A-01R-0851-07	0.0228003	0	0.295264	0.0970962	0	0.0264458	0	0.0345766	0.0116839	0	0.000267464	0.00202979	0	0.0636671	0.0254916	0.0991013	0.00144871	0.0932756	0.0260464	0.0224174	0	0.178388	0	0.491183	0.875043
TCGA-21-5782-01A-01R-1635-07	0	0	0.278769	0.151402	0	0.0366963	0.0044584	0.0510098	0.0427144	0	0	0.0580613	0	0.231243	0.0617802	0.0589474	0.00117037	0.00159573	0.0212666	0.00088583	0	0	0.001	0.415944	0.909136
TCGA-98-A53I-01A-31R-A262-07	0.134731	0	0.133523	0.0973359	0	0.0869105	0.00664799	0.0355328	0.108235	0	0	0.018941	0	0.162233	0.0631601	0.088972	0.0278537	0	0.0359235	0	0	0	0	0.47873	0.881984
TCGA-34-5231-01A-21R-1820-07	0.0119443	0	0.0990279	0.127202	0	0.133409	0	0.048717	0.0474986	0	0	0.0975931	0	0.106951	0.128078	0.115743	0.0387082	0	0.042027	0	0	0.003101	0.011	0.240725	0.992353
TCGA-21-1072-01A-01R-0692-07	0.014753	0	0.0214072	0.0931821	0	0.173598	0	0.0956555	0	0	0	0	0.0353607	0	0.148914	0.241023	0.0927821	0.0239371	0	0.0134948	0	0.0458922	0.003	0.313421	0.960321
TCGA-18-3411-01A-01R-0980-07	0.0197306	0	0.0720077	0.0546237	0	0.0796556	0.0908873	0.0306567	0.00506165	0	0.0393108	0.00595021	0.0421449	0.101888	0.078316	0.206049	0.105763	0	0.0666756	0	0	0.00127845	0.001	0.404671	0.913944
TCGA-43-2578-01A-01R-0851-07	0.0517089	0	0.143913	0.181272	0	0.06572	0.0177828	0.0311385	0	0	0.0112476	0.028948	0.0139224	0.0370252	0.14339	0.154394	0.0334578	0.0076105	0.078468	0	0	0	0.002	0.342882	0.941341
TCGA-NC-A5HK-01A-11R-A26W-07	0	0.00619989	0.0992577	0.131901	0	0.100042	0	0.0283274	0.00349628	0	0	0.130454	0	0.0856033	0.0335173	0.0396243	0	0.275414	0.0576148	0	0	0.00854765	0.004	0.278264	0.986564
TCGA-63-A5MI-01A-12R-A27Q-07	0.080475	0	0.19999	0.0405854	0	0.147447	0.010647	0.0276345	0.0299418	0.0173897	0	0.000307296	0	0.18033	0.05971	0.103049	0	0.00892227	0.0491883	0	0	0.0443825	0.03	0.185202	1.00103
TCGA-60-2698-01A-01R-0851-07	0	0	0.0277842	0.204064	0	0.0644298	0.0880598	0.0196951	0.0150532	0	0.0121622	0	0.0417304	0.155134	0.0694306	0.169853	0.0378288	0.0163683	0.0487049	0	0.0111405	0.0185612	0.003	0.308282	0.957293
TCGA-34-8455-01A-11R-2326-07	0	0	0.176371	0.00330512	0	0.14572	0.0151468	0.0324432	0	0.0089092	0	0.0357927	0	0.151985	0.126001	0.139824	0	0.0121184	0.108895	0	0	0.0434877	0.004	0.286475	0.965776
TCGA-77-8146-01A-11R-2247-07	0.036192	0	0.168229	0.0664304	0	0.022039	0	0.0473638	0.0496259	0	0	0.0238194	0	0.325376	0.0356408	0.158877	0	0.00262934	0.0379903	0.00157438	0	0.0242129	0.001	0.421856	0.907366
TCGA-77-8133-01A-12R-2247-07	0.148961	0.0923736	0.0184576	0.0501006	0	0.145908	0	0.0332916	0.0659466	0	0	0.0397057	0	0.251801	0	0.0536545	0.0150679	0.0411995	0.0435318	0	0	0	0	0.638659	0.794817
TCGA-77-8131-01A-11R-2247-07	0.00134363	0.0180599	0.0106098	0.0833595	0	0.133744	0.0194052	0.02652	0.0288082	0	0.0211641	0	0.00978842	0.449161	0.0713217	0.084942	0.0111048	0.00457249	0.0260952	0	0	0	0	0.569332	0.821602
TCGA-52-7811-01A-11R-2125-07	0.00649744	0	0.0208781	0.0460903	0	0.0520151	0.0213674	0.0151044	0.0118412	0	0	0.0232116	0	0.479401	0.0848084	0.227783	0.00607089	0.00175796	0	0.00317299	0	0	0	0.540186	0.846573
TCGA-85-A4CN-01A-11R-A24H-07	0.00817753	0	0.112293	0.172636	0	0.271485	0	0	0	0	0	0.0145756	0	0.202664	0.0416942	0.152494	0.00716721	0	0.012057	0.00475666	0	0	0	0.582224	0.822721
TCGA-63-5131-01A-01R-1443-07	0.0159808	0	0.0497762	0.0699645	0	0.135242	0.0196427	0.0877709	0	0	0	0.0415616	0.00302133	0.0637652	0.00902607	0.0940126	0	0.226554	0.0549299	0	0	0.128753	0.052	0.153996	1.02894
TCGA-NC-A5HJ-01A-11R-A26W-07	0.0318978	0	0.016097	0.219447	0	0.11192	0.0247894	0.0331666	0.0160137	0	0.00818255	0.00890927	0.00762536	0.0757761	0.128923	0.21442	0.0682659	0	0.0276011	0	0.00399005	0.00297538	0.004	0.284023	0.973045
TCGA-22-4601-01A-01R-1443-07	0.0415389	0	0.119614	0.030355	0	0.187432	0.0124588	0.0687642	0.00202229	0	0	0.0494333	0.00464874	0.0659506	0.0567502	0.17973	0.0388215	0.0859442	0.056042	0	0	0.000494789	0.002	0.330795	0.94448
TCGA-43-6770-01A-11R-1820-07	0.0144591	0	0.0399246	0.035865	0	0.0873096	0.0292835	0	0.00521282	0	0	0.0055895	0	0.452105	0.0213832	0.181207	0.033905	0	0.0925322	0	0	0.00122279	0	0.50715	0.864963
TCGA-56-A4ZK-01A-11R-A262-07	0	0	0.0568717	0.0358564	0	0.117946	0.0141902	0.0293321	0.00132667	0	0	0.0217707	0	0.343328	0.150452	0.179905	0.0303102	0	0	0.0128361	0	0.00587439	0	0.489584	0.873674
TCGA-85-8352-01A-31R-2326-07	0.005961	0	0.0230746	0.228951	0	0.0562797	0.0297086	0.124749	0	0	0.0149555	0.0216826	0.00923593	0.214776	0.0651711	0.0606645	0	0.0886584	0.0561317	0	0	0	0.114	0.113331	1.05304
TCGA-66-2744-01A-01R-0980-07	0.030335	0	0.0803771	0.120514	0	0.0751349	0.0814313	0.0222423	0	0	0.0373976	0	0	0.23128	0.0870517	0.178483	0.00616203	0	0.0404032	0	0	0.00918855	0	0.49544	0.869814
TCGA-85-8048-01A-11R-2247-07	0.014055	0.0173061	0.0628404	0.160318	0	0.177715	0.0494999	0.0406479	0.0366998	0	0.0145987	0	0.00620656	0.181212	0.104118	0.0632418	0.011136	0.0200882	0.0403166	0	0	0	0	0.483051	0.875764
TCGA-96-7545-01A-21R-2045-07	0.0401339	0	0	0.0835267	0	0.23577	0.0179784	0.00360972	0	0.00341187	0	0	0.0121171	0.0587221	0.0516993	0.208025	0.120197	0.0175901	0.119914	0	0.0106773	0.0166279	0.001	0.426037	0.904198
TCGA-56-7222-01A-11R-2045-07	0	0	0.0605409	0	0	0.105602	0	0.0483047	0.0292624	0	0.00209692	0.0108205	0	0.162393	0.00337879	0.0531704	0	0.0974271	0	0.371274	0.0284024	0.0273266	0.029	0.186682	1.0642
TCGA-56-8083-01A-11R-2247-07	0.266631	0	0	0.0924696	0	0.132679	0	0.00265085	0.0616207	0	0	0.0425534	0	0.261801	0.00421499	0.0956751	0	0	0.0397049	0	0	0	0.46	0.035694	1.08812
TCGA-22-5483-01A-01R-1820-07	0	0	0.046974	0.027967	0	0.0909647	0.0128939	0.0123424	0.0432814	0	0.0117273	0.00135485	0	0.410985	0.0662999	0.259362	0.00838492	0	0	0	0	0.00746238	0	0.639222	0.770234
TCGA-22-5481-01A-31R-1949-07	0	0	0.179173	0.23653	0	0.100537	0.0291909	0.0740006	0.0164905	0.0020853	0	0.0589648	0.00805293	0.117807	0.120985	0.0518207	0.00409284	0	0	0	0.000269787	0	0.002	0.346725	0.944167
TCGA-90-7766-01A-21R-2125-07	0.0269885	0.017215	0.244897	0.108723	0	0.0436886	0.0595903	0.0233138	0.0455457	0	0.00884872	0	0	0.170241	0.0817274	0.10049	0.0045305	0.0192445	0.0181991	0	0	0.0267568	0.192	0.0822263	1.03975
TCGA-77-7142-01A-11R-2045-07	0.0086843	0	0	0.0318796	0	0.171926	0.0267636	0.0171262	0.00470343	0	0.0100037	0.000911476	0	0.270312	0.0446329	0.216406	0.0570758	0.00456197	0.126881	0	0.00323218	0.0048996	0.002	0.352671	0.943897
TCGA-77-A5GA-01A-11R-A27Q-07	0.00433614	0.108577	0.183413	0.052443	0	0.177597	0	0.0308311	0.0165923	0	0	0.0480937	0	0.145454	0.0330978	0.0909922	0.0127868	0.0355921	0.0510562	0	0	0.00913761	0.007	0.257992	0.972224
TCGA-39-5040-01A-21R-2125-07	0.010915	0	0.258089	0.032664	0	0.193317	0	0.0826153	0.026627	0	0	0.000838241	0.0066672	0.121139	0.124766	0.131751	0	0	0	3.45135e-05	0.0105761	0	0.179	0.0857561	1.04729
TCGA-33-4538-01A-01R-1201-07	0.0429715	0	0.129312	0.119239	0	0.0889258	0.0916358	0.0199652	0	0	0.00262612	0	0.0332577	0.0387189	0.124977	0.0997375	0.122973	0	0.0549942	0	0.0277594	0.0029074	0.004	0.291439	0.959542
TCGA-43-6143-01A-11R-1820-07	0.153808	0	0.094751	0.0281332	0	0.0928513	0	0.0367842	0.0297729	0	0.0153028	0.0231131	0	0.30839	0.0535141	0.113014	0.000462124	0	0.0501044	0	0	0	0.016	0.227984	0.997562
TCGA-85-A5B5-01A-21R-A26W-07	0.0368345	0	0.0378759	0.0569833	0	0.0605276	0	0.042469	0	0	0	0.0456695	0	0.290283	0.220728	0.164361	0.0289185	0	0.00554163	0	0.00980792	0	0	0.438017	0.909535
TCGA-56-7582-01A-11R-2045-07	0	0	0	0.0187093	0	0.0966195	0.00887328	0.0668071	0.0249917	0.00561491	0	0.0214238	0	0.347675	0.129638	0.160456	0.0702561	0	0.0474199	0	0	0.00151499	0	0.487935	0.873809
TCGA-85-A4JB-01A-51R-A262-07	0.0170855	0	0.118495	0.0132173	0	0.190123	0	0.0501173	0.0108496	0	0	0.0436843	0	0.286071	0.134341	0.0380176	0	0.022137	0	0.0579251	0	0.0179373	0.004	0.289223	0.976378
TCGA-66-2778-01A-02R-0851-07	0.0441453	0	0.135019	0.0541861	0	0.0502653	0.0144056	0.0252605	0	0.0151064	0	0.00858193	0	0.0499005	0.029797	0.151394	0.206928	0	0.00512988	0.0260999	0	0.18378	0	0.522068	0.85633
TCGA-56-8626-01A-11R-2403-07	0.0043636	0	0.0101245	0.0614788	0	0.166644	0	0.0269063	0.0486103	0	0.000554022	0.0511744	0.043613	0.169705	0.0357529	0.0934928	0.12504	0	0.154983	0	0	0.00755638	0.03	0.179107	1.01151
TCGA-37-3789-01A-01R-0980-07	0.0186825	0	0.012721	0.161165	0	0.0405545	0.139882	0.0501295	0	0	0.055628	0.0090064	0.00908993	0.0438405	0.109761	0.161854	0.03719	0.0778472	0	0.0326892	0.000901714	0.0390576	0.005	0.268359	0.979197
TCGA-21-1075-01A-01R-0692-07	0	0	0.131979	0.0392848	0	0.14148	0	0.0310328	0.0208039	0	0.0520354	0	0.0256551	0.145759	0.0237765	0.136526	0.0992453	0.084813	0	0.0623452	0	0.00526395	0.13	0.103596	1.03709
TCGA-77-6843-01A-11R-1949-07	0.103138	0	0	0.0513703	0	0.154744	0	0.0281804	0.00795744	0	0	0.00653375	0	0.125151	0.0220314	0.264553	0.0928328	0.0555999	0.0640573	0	0.0238491	0	0.011	0.241911	0.986824
TCGA-39-5011-01A-01R-1443-07	0.00143813	0	0.050371	0.144428	0	0.121098	0.0610297	0.0478051	0.00544581	0	0.0343927	0.00948821	0.00598428	0.0883434	0.144946	0.208197	0.0370537	0	0.032495	0	0	0.00748419	0	0.519001	0.856584
TCGA-18-4086-01A-01R-1100-07	0.0492238	0	0.199551	0.0853672	0	0.116927	0.0131228	0	0	0	0	0.0331995	0.00368434	0.081738	0.0982945	0.180973	0.0407723	0	0.0904476	0	0	0.00669859	0	0.522093	0.864817
TCGA-77-8144-01A-11R-2247-07	0	0	0	0.0893344	0	0.306499	0	0	0.0152603	0	0.0467217	0	0.00886301	0.259085	0.0706137	0.0728958	0.032665	0	0	0.0876784	0	0.0103843	0.011	0.24306	1.00093
TCGA-52-7810-01A-11R-2125-07	0	0	0.0221599	0.0155108	0	0.251556	0	0	0	0	0.0241565	0.000464642	0.00483342	0.429779	0.00757652	0.0490777	0.0598811	0.0179489	0	0.117056	0	0	0.392	0.0441143	1.12647
TCGA-98-A53A-01A-11R-A262-07	0.0606439	0	0.171248	0.200701	0	0.0636404	0.109546	0.0892532	0.00261213	0	0	0.0328377	0.00537412	0.0469755	0.0669121	0.116646	0.00262334	0	0.0309871	0	0	0	0.014	0.228684	0.986637
TCGA-85-A511-01A-21R-A262-07	0	0	0.142215	0.0631525	0	0.159759	0.0427629	0	0.0251535	0	0	0.0203766	0	0.313616	0.120288	0.0930285	0	0	0.0113591	0.00620906	0	0.00207932	0	0.566689	0.827851
TCGA-94-A4VJ-01A-11R-A24Z-07	0.0522994	0	0.0424783	0.0577357	0	0.0895661	0.00890491	0.0508874	0.0625878	0	0	0.0490329	0	0.276486	0.0488707	0.106761	0.091647	0.0216706	0.0369553	0	0	0.0041173	0.002	0.353456	0.939749
TCGA-77-8008-01A-21R-2187-07	0	0	0.0870376	0.0475046	0	0.246563	0.00932622	0	0.00778456	0	0.0253226	0	0	0.28308	0.0447346	0.233857	0.00331851	0	0.00327937	0	0	0.00819187	0	0.461297	0.887303
TCGA-77-A5G3-01A-31R-A27Q-07	0.0311559	0	0.0314563	0.167653	0	0.151416	0.110319	0.0424199	0	0	0.0197702	0	0.000296113	0.148994	0.0723235	0.16642	0.0343181	0	0.0234574	0	0	0	0.002	0.329432	0.948602
TCGA-66-2737-01A-01R-0980-07	0.00824142	0	0.152126	0.0765182	0	0.263207	0	0	0	0	0.00210937	0	0.000489615	0.0514948	0.0864694	0.237325	0.0684678	0	0.0337339	0.00725964	0.00577011	0.00678773	0	0.454947	0.891762
TCGA-L3-A4E7-01A-11R-A24Z-07	0.021704	0	0.158303	0.0182212	0	0.10807	5.40462e-05	0.0236896	0.0170999	0	0	0.0319542	0	0.304972	0.0832674	0.126805	0	0.0246915	0.0101157	0.0265507	0	0.0445012	0.003	0.320804	0.958711
TCGA-56-7221-01A-11R-2045-07	0.028517	0	0.024582	0.0313264	0	0.0201464	0	0.0302132	0.0543884	0	0.0278936	0	0	0.58984	0.0167515	0.159337	0	0	0	0.0161316	0.000872565	0	0	0.54879	0.846374
TCGA-85-A4QQ-01A-41R-A262-07	0	0	0.0404653	0.0721179	0	0.041582	0.0398718	0.0747529	0	0	0.0231592	0.0165175	0	0.453825	0.0673407	0.0707948	0.0995725	0	0	0	0	0	0.001	0.388978	0.937384
TCGA-63-5128-01A-01R-1443-07	0.0325741	0	0.101596	0.0618344	0	0.157246	0.0191658	0	0.0046086	0	0.0511037	0	0.00794522	0.152855	0.0281384	0.141802	0.0411509	0.0939249	0.00173226	0.00253765	0.0680355	0.0337492	0.081	0.128244	1.02838
TCGA-77-7141-01A-11R-2045-07	0.108072	0	0.0883283	0.0521156	0	0.0592709	0.00551807	0.0717285	0.00482931	0	0	0.0189421	0	0.0691239	0.20633	0.129763	0.102991	0	0.0822544	0	0.000732542	0	0.002	0.33846	0.948516
TCGA-18-3416-01A-01R-0980-07	0.0165773	0	0.0651226	0.42196	0	0	0.106093	0.035087	0.00652962	0	0.0182907	0.0055066	0	0.0286945	0.114714	0.141749	0.0195744	0	0.0111888	0	0	0.00891178	0.003	0.317336	0.963065
TCGA-46-6026-01A-11R-1820-07	0.0806288	0	0.0492544	0.125279	0	0	0	0.00772644	0.0629505	0	0.0405788	0	0	0.426788	0.0615622	0.116967	0	0	0.0169299	0	0	0.011335	0.001	0.407346	0.922085
TCGA-21-5787-01A-01R-1635-07	0.0209801	0	0.0497924	0.427145	0	0	0.162975	0.0628998	0.0239082	0.000398678	0.0231683	0	0	0.0630609	0.0495468	0.0617834	0.0117823	0.00903545	0.0296234	0	0	0.00389975	0	0.513072	0.857795
TCGA-22-1011-01A-01R-0692-07	0.015233	0.0473614	0.360023	0.0747851	0	0.115702	0.0144782	0.0176031	0.0511762	0	0.00135914	0	0.00139099	0.14917	0.0507757	0.0601609	0	0.0265014	0.0142805	0	0	0	0.001	0.373074	0.928492
TCGA-98-8021-01A-11R-2247-07	0.0270092	0	0.177367	0.0549879	0	0.204568	0	0	0.00275805	0	0.0262545	0.0123551	0.00119184	0.204496	0.0656225	0.0594251	0.0782181	0	0.0857473	0	0	0	0.003	0.305082	0.955735
TCGA-34-5927-01A-11R-1820-07	0.0835841	0	0.155285	0.0723892	0	0.0676428	0.0548695	0.0907022	0	0	0	0.0399821	0	0.222064	0.0693428	0.102931	0	0	0.0412077	0	0	0	0.043	0.165594	1.01294
TCGA-85-A50Z-01A-21R-A262-07	0.0240974	0	0.0555097	0.0894304	0	0.138781	0.0520348	0.0120424	0.00727893	0	0.0214349	0.104557	0	0.0729731	0.0480284	0	0.00198817	0.0501809	0.12772	0	0	0.193944	0.006	0.259457	0.988137
TCGA-NC-A5HO-01A-11R-A26W-07	0.0492156	0	0.0168219	0.160991	0	0.0437983	0.0743014	0.0717499	0.0778791	0	0.0335089	0.00641536	0.00108167	0.134499	0.122053	0.0510296	0.0530769	0.00245235	0	0.0761254	0	0.0249996	0.133	0.101305	1.05237
TCGA-56-8201-01A-11R-2247-07	0.0137609	0	0.0198701	0.0757052	0	0.276131	0.0350062	0.00248509	0	0	0.0351509	0	0	0.236275	0.0954179	0.161452	0.0291145	0	0.0113284	0	0	0.0083026	0	0.638003	0.785928
TCGA-85-8355-01A-11R-2296-07	0.0766052	0	0.037844	0.120716	0	0.115654	0.0742928	0.0158839	0.0302324	0	0.0326835	0	0	0.230081	0.0570102	0.171033	0	0.00277068	0.0351942	0	0	0	0	0.579054	0.827289
TCGA-56-5897-01A-11R-1635-07	0.00845977	0	0.144826	0.0322812	0	0.157731	0.0102538	0	0.0174386	0	0.00681736	0.00505336	0	0.29678	0.10626	0.122302	0.0270438	0	0.0602921	0	0	0.00446076	0	0.606306	0.807644
TCGA-39-5021-01A-01R-1443-07	0.0190071	0	0.120117	0.0844514	0	0.11762	0.0405012	0.0263346	0.00501834	0	0	0.0273639	0	0.194841	0.120813	0.0976033	0.0479185	0	0.0984109	0	0	0	0	0.520092	0.859484
TCGA-18-3410-01A-01R-0980-07	0.0175485	0	0.053839	0.184731	0	0.171782	0.0820108	0.00508144	0.0263139	0	0	0	6.2572e-05	0.199594	0.167889	0.0632888	0.0032957	0	0.0245639	0	0	0	0.002	0.343786	0.949537
TCGA-56-5898-01A-11R-1635-07	0.0610283	0	0.0709119	0.0640207	0	0.131326	0.00452432	0.0423147	0.033854	0	0.0047003	0.0139718	0.00419372	0.1463	0.085677	0.229811	0.0680913	0.00878754	0.0222472	0.00473193	0	0.00350881	0.002	0.362472	0.933172
TCGA-85-8350-01A-11R-2296-07	0.0356673	0	0.0942622	0.0380168	0	0.128631	0	0.0396843	0.0229373	0	0	0.0686767	0	0.228058	0.0744503	0.0653645	0.153399	0	0.0508524	0	0	0	0.002	0.324487	0.950592
TCGA-63-A5MR-01A-31R-A27Q-07	0.0270073	0	0.121043	0	0	0.138467	0	0.0331701	0	0	0.00379895	0.0230442	0	0.324241	0.0598056	0.0800512	0	0.124986	0	0.0620352	0	0.00235012	0.003	0.303828	0.97127
TCGA-98-A53H-01A-12R-A262-07	0.0606564	0.101202	0	0.107648	0	0.117099	0	0.0680271	0.0632416	0	0.000515288	0.0183183	0.00689403	0.234456	0.0481613	0.0992572	0.0283396	0.0124997	0.0312543	0	0	0.0024301	0	0.456481	0.889181
TCGA-NK-A5CT-01A-31R-A26W-07	0	0	0.0821848	0.133888	0	0.115712	0	0.150434	0.0211724	0	0.02442	0.0424901	0.00109046	0.0912176	0.0680949	0.0561288	0.0111433	0.0914615	0	0.03498	0	0.0755819	0.03	0.17949	1.01762
TCGA-56-8307-01A-11R-2296-07	0.0427132	0	0.0407629	0.0756825	0	0.257897	0.0160145	0.0355553	0.0696098	0	0.0450824	0.0140018	0.0137997	0.0795659	0.187136	0.119464	0	0.00271441	0	0	0	0	0.014	0.230488	1.00953
TCGA-60-2713-01A-01R-0851-07	0.0115168	0	0.0391284	0.0869939	0	0.186658	0.0301951	0	0.00800853	0	0.0127172	0.00293763	0	0.374759	0.0428688	0.157797	0.0120331	0	0.028002	0	0	0.00638428	0.001	0.412751	0.916892
TCGA-22-4613-01A-01R-1443-07	0.0398445	0	0.0972306	0.0532843	0	0.125556	0.0668044	0.0384924	0.0170355	0.00663154	0	0.0258886	0	0.111599	0.104502	0.200223	0.0466468	0	0.061424	0	0	0.00483747	0	0.546811	0.849653
TCGA-66-2786-01A-01R-0851-07	0.0039618	0	0.116473	0.0582699	0	0.178378	0	0.0228453	0.00918408	0	0	0.036218	0.00531257	0.134963	0.0596414	0.225144	0.0538947	0.0035131	0.0922014	0	0	0	0	0.463978	0.887504
TCGA-18-3419-01A-01R-0980-07	0.0446631	0	0.1775	0.139413	0	0.105527	0.079252	0	0.0268511	0.00155794	0.0249615	0	0	0.116422	0.0900451	0.121115	0.00513616	0.0211555	0.00313903	0	0	0.0432613	0.115	0.112989	1.0311
TCGA-63-A5MJ-01A-11R-A27Q-07	0.00949429	0	0	0.0588816	0	0.181164	0.0374431	0.0473485	0	0	0.0243685	0	0	0.306423	0.121251	0.195082	0.000256637	0	0.0052446	0.0124768	0	0.000566853	0.001	0.410394	0.918208
TCGA-56-A5DS-01A-11R-A27Q-07	0.0447036	0.0392424	0.17683	0.0623843	0	0.196558	0	0.042272	0.0702461	0	0.0160751	0	0.00204098	0.0486749	0.0505664	0.0412118	0.0632582	0.0142328	0.0611742	0.0121571	0	0.0583712	0.003	0.307329	0.952492
TCGA-33-A4WN-01A-11R-A262-07	0.0325891	0.0067116	0.223876	0.0754134	0	0.152441	0.0194218	0.0334092	0.05257	0	0	0	0	0.216647	0.0408311	0.0943108	0.0257192	0	0.021393	0	0	0.00466733	0.004	0.29045	0.962383
TCGA-22-5491-01A-01R-1635-07	0.0522519	0	0.0921375	0.134757	0	0.025926	0.0719052	0.0372657	0.0311343	0.0142295	0	0.00362884	0	0.0833709	0.0797293	0.133265	0.164871	0	0.0536468	0	0.0129367	0.00894437	0.005	0.262122	0.970809
TCGA-MF-A522-01A-11R-A262-07	0.0047429	0	0.00158513	0.219383	0	0	0.215055	0.0672263	0	0	0.0990331	0	0.00467305	0.0750932	0.0102013	0.125876	0.0317011	0.0950115	0	0.034838	0.0113319	0.0042484	0.072	0.132755	1.03978
TCGA-43-A474-01A-11R-A24H-07	0.00775074	0	0.024816	0.0442583	0	0.204457	0	0.0277182	0.0161558	0	0.0385671	0	0	0.320694	0.01439	0.152689	0.00683471	0	0	0.126851	0	0.0148189	0.024	0.204948	1.02702
TCGA-56-8304-01A-11R-2326-07	0	0.00667626	0.248667	0.105113	0	0.0503374	0.0499433	0.0337389	0.0409847	0	0.0173387	0.0205587	0	0.121921	0.0908556	0.0974961	0.0370653	0.0428318	0.0364725	0	0	0	0.001	0.400452	0.916077
TCGA-56-7223-01A-11R-2045-07	0.134859	0	0.00931641	0.0265352	0	0.124023	0	0.00353368	0.0110348	0	0.0423267	0.0246295	0	0.388029	0.00805748	0.220942	0	0	0	0.00211226	0.00460062	0	0	0.480886	0.87899
TCGA-56-1622-01A-01R-0692-07	0.012795	0	0.0760343	0.0930883	0	0.187437	0	0.0572621	0.0136955	0	0.0635726	0	0.00840314	0.0870475	0.0262758	0.0359592	0	0.160906	0	0.145431	0.00527459	0.0268186	0.012	0.235856	0.993796
TCGA-92-7340-01A-21R-2045-07	0.0189878	0	0.102692	0.0585773	0	0.178733	0.0463735	0	0.0185352	0.0101803	0.0291234	0	0	0.118072	0.169111	0.125685	0.019855	0.0230389	0.0628856	0	0	0.0181497	0	0.620094	0.80221
TCGA-39-5035-01A-01R-1443-07	0	0.0144502	0.17959	0.272133	0	0	0.078011	0.0708079	0	0.0272538	0.0260315	0	0	0.0683825	0.105673	0.0836859	0.0515289	0	0.0224522	0	0	0	0	0.515841	0.861464
TCGA-68-A59I-01A-11R-A262-07	0.0364609	0.0241051	0.2289	0.0713992	0	0.0750711	0.00597403	0.0676228	0.0295587	0.0234	0.00883668	0	0	0.266817	0.037816	0.0885536	0	0.00188	0.0104226	0.00676132	0	0.0164217	0.001	0.395618	0.918517
TCGA-66-2782-01A-01R-0851-07	0.0204751	0	0.0870368	0.0682308	0	0.125167	0.0576202	0.0392601	0.00936604	0	0.0396936	0	0	0.0681494	0.107483	0.200967	0.0329728	0	0.0304109	0	0.00443658	0.108731	0	0.511315	0.863992
TCGA-85-7843-01A-11R-2125-07	0	0.00296258	0.10193	0.0415746	0	0.0831986	0.0167026	0.0222636	0.0394598	0	0	0.0139428	0.00720753	0.401019	0.0686294	0.125506	0	0.0302574	0.0318721	0	0	0.0134737	0	0.565441	0.825305
TCGA-43-A475-01A-11R-A24H-07	0.00472873	0	0.0233668	0.293201	0	0	0.12346	0.0409304	0.0120289	0.000456018	0.0144519	0	0	0.156978	0.128531	0.150749	0.0247276	0	0.0263912	0	0	0	0	0.500871	0.865206
TCGA-66-2763-01A-01R-0851-07	0.0234394	0	0.100572	0	0	0.167782	0.00758511	0.0203054	0.00679973	0	0	0.0401956	0	0.253537	0.0901573	0.191359	0.0078557	0	0.0726357	0	0	0.0177767	0.001	0.416529	0.909236
TCGA-34-8456-01A-21R-2326-07	0.0110018	0	0.0986299	0.0682082	0	0.287528	0	0	0	0	0.0187229	0.0228491	0	0.275518	0.020979	0.113947	0.0188601	0.000793764	0.0629618	0	0	0	0.097	0.121509	1.04575
TCGA-21-1082-01A-01R-0692-07	0.0272621	0	0.188518	0.126904	0	0.0962752	0.0556859	0.0399797	0.0215765	0	0.000295178	0.000844567	0.0258096	0.142002	0.0409537	0.0886406	0.0587263	0.0451935	0.0413333	0	0	0	0	0.487139	0.882163
TCGA-NC-A5HF-01A-11R-A26W-07	0	0.00179784	0.0192576	0.039512	0	0.0972597	0	0.0899315	0.0354979	0	0	0.091308	0	0.289158	0.0269494	0.0798071	0.123548	0.00407847	0.101894	0	0	0	0.039	0.169253	1.02904
TCGA-21-1078-01A-01R-0692-07	0.00239982	0	0.0653769	0.0924006	0	0.182741	0	0	0.060073	0	0.0909546	0.0519939	0.0268574	0.0312113	0.0399331	0.136131	0.0787306	0.0473237	0.0938727	0	0	0	0.53	0.0252467	1.07292
TCGA-60-2714-01A-01R-0851-07	0.00783611	0	0.163402	0.117306	0	0.110286	0.0144401	0.0485163	0.00477592	0	0	0.0687438	0	0.0858847	0.0660876	0.210667	0.014367	0.0333901	0.0498275	0	0	0.0044698	0.003	0.309167	0.954282
TCGA-56-7580-01A-11R-2045-07	0	0.000616286	0.179376	0.0701892	0	0.18284	0.00500494	0.0212869	0.0168573	0	0.0244373	0	0	0.27674	0.0309527	0.0859673	0	0.00345801	0	0.0873801	0	0.0148946	0.03	0.178296	1.0184
TCGA-22-1000-01A-01R-A32Z-07	0.0139589	0	0.125974	0.0307854	0	0.185854	0	0.015166	0.0413432	0	0	0.00651689	0	0.197961	0.0597183	0.155902	0.115748	0.00107651	0.0451638	0	0	0.00483217	0	0.590136	0.825915
TCGA-18-3415-01A-01R-0980-07	0.0494161	0	0.0971148	0.151803	0	0.167902	0.0766568	0.000980613	0	0.0069576	0.054219	0	0.0106796	0.0493722	0.134191	0.119817	0.0628953	0.000108138	0	0.0104576	0	0.00742929	0.001	0.406216	0.913223
TCGA-22-1016-01A-01R-0692-07	0.0148869	0	0.0174632	0.0405112	0	0.185382	0	0.0132682	0.0132638	0	0	0.0184002	0.0512134	0.190486	0.00980847	0.266493	0.00270823	0.0571636	0.048687	0	0.00199548	0.0682691	0.004	0.28011	0.977084
TCGA-77-A5G8-01B-11R-A27Q-07	0.031286	0	0.0872457	0.101513	0	0.024385	0.048753	0.0209215	0.0513667	0	0.00034946	0.0257867	0	0.229245	0.0842468	0.15169	0.132443	0	0.0107688	0	0	0	0	0.457287	0.888717
TCGA-94-7033-01A-11R-1949-07	0.0167693	0	0.101286	0.0230575	0	0.0835635	0	0.077415	0.00709436	0.0159577	0	0.076281	0.00977847	0.0600044	0.143708	0.0858253	0	0.226596	0.0726631	0	0	0	0.002	0.357371	0.9477
TCGA-85-A510-01A-11R-A26W-07	0.0616249	0	0.0594248	0.136142	0	0.165669	0.0738061	0.0651664	0	0.0174665	0	0.0671437	0.0122276	0.0270707	0.0987615	0.159593	0.0304308	0	0.0254744	0	0	0	0.002	0.344115	0.942498
TCGA-66-2753-01A-01R-0980-07	0.00945474	0	0.126116	0.036953	0	0.190848	0.044175	0	0	0	0	0	0.00291894	0.135601	0.0932523	0.161834	0.0228933	0.0144811	0	0.0696404	0.012209	0.0796236	0.002	0.327655	0.948516
TCGA-37-5819-01A-01R-1635-07	0.0273946	0	0.298207	0.145691	0	0.0218744	0.0339152	0.0490473	0.0883808	0.0363864	0	0.00434768	0	0.114297	0.0915017	0.0520436	0.0229428	0	0.0139712	0	0	0	0.005	0.268206	0.970035
TCGA-85-8071-01A-11R-2247-07	0	0	0.0550045	0.205497	0	0.0695519	0.038506	0.0956829	0.0326241	0	0.162721	0.0375238	0.0163341	0.0214297	0.0397758	0.0577545	0.0559804	0.0356896	0.0759245	0	0	0	0.048	0.157634	1.0414
TCGA-56-8623-01A-11R-A28V-07	0	0	0	0.0732389	0	0.123185	0	0.00697391	0.00103134	0	0.0493067	0.00153335	0.0307994	0.317157	0.0280161	0.273258	0.0233904	0	0.0394467	0.0071524	0.00782842	0.0176823	0	0.437641	0.903767
TCGA-22-4609-01A-21R-2125-07	0.00473433	0	0.0770989	0.123897	0	0.117677	0.101152	0	0.0223993	0	0.0112694	0	0	0.284464	0.0563232	0.163772	0.00258257	0	0.0340265	0	0	0.000605258	0.001	0.365281	0.934976
TCGA-63-7020-01A-11R-1949-07	0.0222521	0	0.0897399	0.136283	0	0.124167	0.00716051	0.0370167	0.00552412	0	0.0417568	0.0418143	0	0.194925	0.0660489	0.126061	0	0.0406025	0.0554209	0	0	0.0112268	0.001	0.363305	0.93335
TCGA-43-7657-01A-31R-2125-07	0.0847517	0	0.171363	0.0100666	0	0.0280487	0.0282044	0.0149405	0	0	0	0.0132569	0	0.399522	0.0340937	0.123661	0.0477933	0	0.0442989	0	0	0	0	0.513122	0.858721
TCGA-33-6738-01A-11R-1949-07	0.115391	0	0.146455	0.0856059	0	0.11793	0.0119952	0.0286192	0.0769596	0	0.00238512	0	0.0129097	0.236395	0.0254924	0.0904149	0.0185563	0.00964154	0.0209301	0	0	0.000320325	0	0.519468	0.862246
TCGA-46-3769-01A-01R-0980-07	0	0	0.050386	0.158913	0	0.179636	0.0594385	0	0.0164142	0	0.0131158	0	0.00436349	0.0545183	0.0881893	0.296375	0.0379293	0	0.0308264	0	0	0.00989382	0.004	0.271761	0.974846
TCGA-22-5473-01A-01R-1635-07	0.0450903	0	0.0671472	0.0780397	0	0.0890085	0.0369479	0.00508407	0.019763	0	0.0542123	0	0	0.235936	0.0649639	0.234881	0.0223776	0	0	0.0463874	0	0.000161177	0.002	0.348123	0.943635
TCGA-43-8115-01A-11R-2247-07	0.0211092	0	0.0867671	0.129217	0	0.156095	0.0266753	0.020177	0.0225439	0.000341932	0.0136502	0	0	0.264482	0.0553793	0.147388	0.0174545	0.000155323	0.0348523	0	0	0.00371293	0	0.476371	0.879201
TCGA-43-7658-01A-11R-2125-07	0.0286982	0	0.00369691	0.381789	0	0.0136091	0.0281295	0.0896986	0.0297965	0.039292	0	0.0591067	0	0.0599845	0.115139	0.123441	0.00990398	0.00338365	0.0132788	0	0	0.00105168	0.002	0.352651	0.953367
TCGA-18-3417-01A-01R-1443-07	0.0293568	0	0.134505	0.070292	0	0.126979	0.0183115	0.00944248	0.0110994	0	0.0011898	0.0110665	0	0.270411	0.0383995	0.121836	0.0423125	0	0	0.114798	0	0	0.001	0.369845	0.932636
TCGA-66-2770-01A-01R-0851-07	0	0	0.100674	0.0912381	0	0.065885	0.0523	0.0268988	0.00519778	0	0.0474874	0	0	0.34072	0.0954764	0.143867	0	0	0.0295153	0	0	0.000739905	0	0.45346	0.891589
TCGA-43-3394-01A-01R-0980-07	0.0385594	0	0.13452	0.0110156	0	0.163346	0.0210667	0.0145378	0	0	0.0104459	0	0	0.322334	0.026779	0.149617	0.0354709	0.0415815	0.0112386	0.0103382	0	0.00914933	0.002	0.350635	0.944128
TCGA-22-0944-01A-01R-0692-07	0.059043	0	0.205028	0.0442012	0	0	0.0280814	0.0447384	0.00775007	0	0	0.0214347	0	0.273102	0.0485128	0.131263	0	0.0384103	0	0.0984355	0	0	0.004	0.280274	0.974676
TCGA-XC-AA0X-01A-32R-A405-07	0.00738415	0.0417417	0.0522674	0.051781	0	0.0621005	0.046978	0.00353305	0.0202548	0	0.0139886	0	0	0.504587	0	0.0856846	0	0.0724666	0.0372323	0	0	0	0	0.758515	0.675426
TCGA-56-A4BY-01A-11R-A24H-07	0.109882	0	0.152163	0.0891842	0	0.134721	0.0743156	0.00291817	0.0109763	0	0.0252766	0	0.00235233	0.105634	0.117231	0.0929149	0.0194131	0.00467479	0.0583435	0	0	0	0.002	0.333145	0.9436
TCGA-58-8388-01A-11R-2326-07	0.0253279	0	0.0122386	0.140984	0	0.077288	0.0444895	0.0697651	0.0834481	0	0	0.0196584	0.00244578	0.131109	0.170287	0.104153	0.0414153	0	0.0773907	0	0	0	0.002	0.346467	0.944894
TCGA-66-2766-01A-01R-0851-07	0.069956	0	0.140771	0.0212712	0	0.173093	0.00894103	0	0	0.0262512	0.0333479	0	0	0	0.136996	0.33598	0.0408455	0	0.00471413	0	0.00221225	0.00562085	0.001	0.374654	0.928186
TCGA-NC-A5HM-01A-12R-A26W-07	0.0560036	0	0.0864785	0.0551964	0	0.111902	0.00132551	0.0416519	0.00564865	0	0	0.0944635	0	0.233917	0.168799	0.0686191	0	0	0	0.0615753	0	0.0144188	0.001	0.377182	0.934587
TCGA-33-4583-01A-01R-1443-07	0.0583571	0	0.0518596	0.24103	0	0.0348398	0.123539	0.0312256	0.00455227	0	0.0510772	0.0124675	0	0.0775245	0.088044	0.0837031	0.0642243	0.0317704	0.0456285	0	0	0.000157508	0.001	0.382625	0.92389
TCGA-56-7730-01A-11R-2125-07	0.016954	0	0.184531	0.0559952	0	0.189971	0	0	0	0	0	0.0670226	0.0129355	0.102111	0.08485	0.130509	2.35056e-05	0.0757501	0.0749785	0	0	0.00436843	0.132	0.101661	1.03748
TCGA-63-7023-01A-11R-1949-07	0.0172052	0	0.0667359	0.184407	0	0.124215	0.0406123	0.0426957	0.0122264	0	0	0.0572617	0.0144612	0.0643947	0.05716	0.132686	0.0141119	0.112478	0.0593492	0	0	0	0.025	0.201393	1.00446
TCGA-85-8287-01A-11R-2296-07	0.051715	0	0.160865	0.148943	0	0.16306	0.0366715	0.0350822	0.0300105	0	0.0159274	0	0	0.186676	0.0851954	0.0629129	0	0	0.0229417	0	0	0	0	0.476987	0.880701
TCGA-56-8305-01A-11R-2296-07	0.0374338	0	0.165986	0.00452444	0	0.114143	0.00731898	0	0	0	0.0198126	0	0	0.494938	0.0407081	0.107396	0	0	0.00773827	0	0	0	0	0.572689	0.820227
TCGA-77-7335-01A-11R-2045-07	0.0239819	0	0.0191992	0.16	0	0.0555406	0.109268	0.046787	0	0.0222324	0	0.0286427	0	0.149299	0.165769	0.157783	0.0138377	0	0.0453939	0	0	0.00226682	0	0.625892	0.793013
TCGA-98-A53B-01A-11R-A262-07	0.0667117	0	0	0.0288858	0	0.173212	0	0.0536037	0.012861	0	0	0.0282364	0	0.336417	0.091916	0.123191	0.00162509	0	0.0832423	0	0	9.84618e-05	0.001	0.370107	0.936668
TCGA-58-8391-01A-11R-2326-07	0.0801311	0	0.123442	0.0859803	0	0.0966411	0.052001	0.0344038	0.0270025	0	0.00856703	0.00872035	0	0.242906	0.0522114	0.119033	0	0	0.0303877	0	0	0.0385728	0.004	0.289144	0.964586
TCGA-39-5027-01A-21R-1820-07	0.0640903	0	0.00513089	0.12464	0	0.17304	0	0.0948974	0.0047303	0	0	0.0678492	0	0.0964871	0.105979	0.100797	0.0826049	0.0435251	0.0362292	0	0	0	0.151	0.0957812	1.05625
TCGA-98-8022-01A-11R-2247-07	0.104001	0	0.0698902	0.012602	0	0.181357	0	0.054716	0.0221513	0	0	0.0358349	0	0.269581	0.0885924	0.109995	0.0027837	0	0.0484951	0	0	0	0.002	0.360224	0.935941
TCGA-66-2791-01A-01R-0980-07	0.0264947	0	0.0879911	0.110743	0	0.114327	0.120491	0.012533	0	0.0145341	0.0220922	0.0108524	0	0.0375742	0.114876	0.176092	0.0465246	0	0.100337	0	0	0.00453892	0	0.560896	0.843826
TCGA-63-A5MP-01A-11R-A26W-07	0.0719815	0	0.0819834	0.0114315	0	0.186655	0.0254124	0	0.0172878	0.0787954	0	0	0	0.262877	0.0863832	0.167216	0	0	0.0091213	0	0	0.000856182	0.001	0.388311	0.923464
TCGA-60-2710-01A-01R-0851-07	0.0351479	0	0.0340219	0.0158837	0	0.163008	0.0103107	0.0217231	0.0108654	0	0.0136657	0	0	0.321045	0.108305	0.149168	0.0340142	0	0.0812471	0	0	0.00159398	0	0.674953	0.758426
TCGA-77-8150-01A-11R-2247-07	0.0415392	0	0.0648169	0.090481	0	0.203118	0.0548956	0.0268949	0.0159276	0	0	0.0164816	0.00323857	0.147316	0.121352	0.124373	0.0218426	0	0.0677235	0	0	0	0	0.443443	0.895704
TCGA-60-2708-01A-01R-0851-07	0.00284991	0	0.0140061	0.00996959	0	0.218993	0	0	0	0	0.0219817	0	0	0.441347	0.000337551	0.143416	0.0644502	0.0489557	0.0216681	0.00354247	0	0.00848258	0.001	0.4114	0.926726
TCGA-63-A5ML-01A-31R-A27Q-07	0.0700477	0	0.00368089	0.171927	0	0.170837	0.0106377	0.0365516	0.0306104	0	0.0213763	0.0213288	0	0.0394121	0.0762707	0.246099	0.0304448	0	0.0697442	0	0	0.00103206	0.004	0.273525	0.973948
TCGA-60-2723-01A-01R-0851-07	0	0	0.10757	0.182878	0	0.0929887	0.0845368	0.0300128	0	0	0	0.0733999	0.00878922	0.0938775	0.0818675	0.110118	0.0284649	0.00918686	0.0931726	0	0	0.00313785	0.003	0.31301	0.954218
TCGA-33-4587-01A-11R-2125-07	0.0725525	0	0.0781001	0.085554	0	0.136216	0.0428542	0.0386623	0.00551181	0	0	0.00852863	0	0.237803	0.0963311	0.152757	0.000947333	0.00911183	0.0350699	0	0	0	0.027	0.1994	1.00828
TCGA-J1-A4AH-01A-31R-A24H-07	0.059024	0	0.343454	0.0379866	0	0.0284769	0	0.0529751	0.0201644	0	0	0.0160562	0	0.215498	0.0427229	0.145995	0	0	0.0376462	0	0	0	0.001	0.411724	0.912177
TCGA-60-2726-01A-01R-0851-07	0.0587706	0	0.139652	0.207517	0	0.142534	0.0654088	0.0200437	0.010111	0	0	0.0214663	0.00549771	0.0943476	0.114805	0.0696398	0.0115558	0	0.038651	0	0	0	0.004	0.280944	0.969208
TCGA-94-A5I4-01A-11R-A26W-07	0.0747732	0	0.124764	0.0298048	0	0.0589556	0	0.026665	0.0579329	0	0.0161306	0	0	0.386703	0.0370423	0.137895	0	0	0	0.0394661	0	0.0098669	0.002	0.330161	0.960155
TCGA-85-A4CL-01A-41R-A26W-07	0.0261442	0	0.0792763	0.279967	0	0.0738302	0.112608	0.0433274	0.00927181	0	0	0.0528021	0.014927	0.0530767	0.120725	0.109861	0.0153536	0	0.00882947	0	0	0	0	0.511778	0.859277
TCGA-33-4566-01A-01R-1443-07	0.0128079	0	0.0352121	0.178223	0	0.107287	0.123101	0.00125968	0.0167663	0	0.0212889	0.0455558	0.0110638	0.108918	0.093705	0.155401	0.00203855	0.0325136	0.0365003	0	0.0138355	0.00452127	0	0.46672	0.883858
TCGA-22-1012-01A-01R-0692-07	0.00866135	0	0.0520562	0.117236	0	0.102931	0.00669261	0.0519169	0.00458725	0	0	0.0269269	0	0.361818	0.063945	0.164717	0.012148	0.0115092	0	0.0148551	0	0	0	0.544519	0.838316
TCGA-43-5668-01A-01R-1635-07	0.0510761	0	0.0494456	0.117253	0	0.0921305	0.014482	0.001897	0.0419585	0.0209622	0	0.0518062	0	0.280921	0.0809947	0.13985	0	0	0.0572233	0	0	0	0	0.550931	0.837805
TCGA-60-2721-01A-01R-0851-07	0.00480708	0	0.0962964	0.286864	0	0.0565907	0.0872099	0.0134987	0.0353844	0	0.0294903	0	0.00119747	0.0633637	0.0802198	0.161008	0.0270244	0.0102638	0.0401449	0	0	0.00663722	0.001	0.41777	0.907724
TCGA-33-AASI-01A-22R-A405-07	0.0864805	0	0.123138	0.20793	0	0	0.025792	0.057198	0.0740802	0	0	0.0149614	0	0.0863557	0.174859	0.0575583	0	0.053546	0.0381016	0	0	0	0	0.573117	0.824979
TCGA-34-5232-01A-21R-1820-07	0.0631612	0.00254474	0.0795604	0.0670085	0	0.145738	0.0383338	0.059405	0.124713	0.00249518	0	0.00125663	0	0.0933835	0.0756498	0.0499014	0.0959517	0.0707543	0.02649	0	0	0.00365307	0	0.488386	0.876233
TCGA-22-4596-01A-01R-1201-07	0.0246806	0	0.0314795	0.0395572	0	0.2366	0.0686524	0	0.00857225	0	0.0232705	0	0.0184261	0.189948	0.0528971	0.131294	0.11183	0.0135522	0.0437622	0	1.70644e-05	0.00546017	0	0.467586	0.884814
TCGA-63-A5M9-01A-11R-A26W-07	0.0533888	0	0.0642637	0.0323651	0	0.211138	0.0202738	0.0405121	0	0	0	0.0639329	0.0140736	0.0780697	0.130175	0.14889	0.0324386	0	0.110479	0	0	0	0.001	0.385386	0.922446
TCGA-63-A5MG-01A-12R-A27Q-07	0	0.00836999	0.474901	0.0299144	0	0.101269	0.00406799	0.016344	0.0154891	0	0	0	0	0.140058	0.00569465	0.0976229	0.0175487	0.0400899	0.0313557	0	0	0.0172749	0	0.453249	0.896815
TCGA-77-8154-01A-11R-2247-07	0.0492879	0	0.018248	0	0	0.0585658	0	0.0892146	0.0597941	0.00285922	0.0220258	0	0	0.430956	0.0123291	0.100764	0	0.0601394	0.0958166	0	0	0	0.003	0.299137	0.981806
TCGA-22-4591-01A-01R-1201-07	0.0512201	0	0.0445511	0.0596887	0	0.199471	0	0.0442761	0.00308179	0	0	0.0691345	0.0166183	0.0521809	0.09574	0.188149	0.0907181	0	0.0766612	0	0	0.00850918	0.022	0.21462	0.994904
TCGA-77-6844-01A-11R-1949-07	0.0384119	0	0.0557457	0.138968	0	0.137869	0.0120008	0.0669411	0.00764716	0	0	0.0209538	0.0194918	0.0381135	0.154071	0.1139	0.0885967	0	0.0896512	0	0	0.0176384	0.01	0.253242	0.98249
TCGA-43-8118-01A-11R-2403-07	0.000571001	0	0.00219352	0.0350201	0	0.127133	0.0280067	0	0	0	0.0327388	0	0	0.436257	0.0322839	0.211262	0.0149897	0	0.0569888	0	0	0.0225555	0	0.546713	0.837886
TCGA-60-2712-01A-01R-0851-07	0.00584757	0.0152226	0.170248	0.113146	0	0.13731	0.0543054	0.0156935	0.0224327	0	0.0128175	0	0	0.217794	0.119659	0.110175	0.00010352	0	0.00524483	0	0	0	0	0.561959	0.836292
TCGA-60-2711-01A-01R-0851-07	0.024456	0	0.14698	0.216988	0	0.0235815	0.0334533	0.0575004	0.0604053	0.0155553	0	0.0135335	0	0.0641086	0.0859267	0.0993164	0.0703082	0.0256279	0.0622587	0	0	0	0.002	0.354802	0.934789
TCGA-90-7964-01A-21R-2187-07	0.0225987	0	0.0329803	0.036247	0	0.147494	0	0.0212101	0.00910835	0	0.00172885	0.040693	0.0786085	0.102164	0.0165207	0.237544	0.0456616	0.0385597	0.0847731	0	0.0647689	0.0193391	0.002	0.350741	0.937445
TCGA-22-A5C4-01A-12R-A27Q-07	0.0344579	0	0.0350395	0.0826021	0	0.174253	0	0.0727062	0.0448905	0	0	0.0618838	0.00651759	0.0514313	0.0628703	0.211832	0.0326341	0.0467979	0.0695192	0	0	0.0125654	0.024	0.205756	0.999541
TCGA-33-4532-01A-01R-1201-07	0.0427377	0	0.0893645	0.124089	0	0.127609	0.0316813	0.0858746	0	0	0.0306281	0.0014051	0.00373884	0.111055	0.0455022	0.164428	0.0785186	0.0123988	0.0204235	0.0157606	0	0.014785	0.029	0.193474	1.00001
TCGA-22-4594-01A-01R-1201-07	0.0191554	0	0.361317	0.106149	0	0.0870536	0.0518804	0.0047082	0.0191053	0	0.028125	0	0.00119259	0.0930572	0.0682527	0.0871999	0.0537675	0	0.00673306	0	0.000386848	0.0119155	0.003	0.303396	0.954811
TCGA-85-8049-01A-11R-2247-07	0.0576021	0	0.0648126	0.0809165	0	0.148619	0.0321607	0.0458141	0.00282009	0	0.00642633	0.00738457	0	0.273472	0.0914991	0.138583	0.00594116	0	0.0378618	0	0	0.00608726	0	0.610987	0.806131
TCGA-85-8277-01A-11R-2296-07	0.00420028	0	0.208646	0.153883	0	0	0.0539573	0.0449977	0.0397189	0	0.0525854	0.0271145	0.00115746	0.150031	0.128213	0.0596015	0.0374731	0	0.0384206	0	0	0	0.004	0.275453	0.970881
TCGA-21-5784-01A-01R-1635-07	0.0169343	0	0.211003	0.0878636	0	0.123892	0.000224052	0	0.0160236	0.000154879	0	0.0611268	0.00183484	0.0676566	0.0606762	0.144723	0.0775327	0.0179417	0.0819105	0	0	0.0305023	0.001	0.420919	0.908322
TCGA-85-A512-01A-11R-A26W-07	0.0175897	0	0	0.0214025	0	0.2032	0	0.0619474	0.0419391	0	0.0176407	0	0	0.353333	0.10747	0.130384	0.0265154	0	0.000827481	0.0177513	0	0	0.003	0.301008	0.980122
TCGA-56-8622-01A-11R-2403-07	0	0.0119809	0.304961	0	0	0.0765533	0	0.0149943	0.051092	0	0.0157578	0.0239965	0	0.275846	0.0123344	0.135389	0.0271362	0.00257134	0.0461267	0	0	0.00126115	0	0.458791	0.890371
TCGA-85-A50M-01A-21R-A262-07	0	0	0.0672191	0	0	0.285635	0	0	0	0	0.0601502	0	0	0.324738	0.00613443	0.0779918	0	0.0448231	0	0.130699	0	0.00260924	0.004	0.278031	0.985989
TCGA-77-8009-01A-11R-2187-07	0.000866784	0	0	0.0622034	0	0.221746	0.0370647	0	0	0	0.0477758	0.00718153	0	0.289321	0.144405	0.169381	0.0110134	0	0	0.00904085	0	0	0.002	0.355722	0.950158
TCGA-58-8392-01A-11R-2326-07	0.174798	0	0.202305	0.00980149	0	0.16378	0	0	0	0	0.0106108	0	0.00405416	0.223556	0.0281913	0.110964	0.0560867	0	0.0133112	0.00173799	0	0.000803538	0.031	0.176541	1.01009
TCGA-56-A4BX-01A-11R-A24H-07	0.1319	0	0.0492901	0.0879001	0	0.138327	0	0	0.0611461	0	0	0.0380528	0.0234847	0.0725096	0	0.184137	0.102396	0.0404908	0.059741	0	0.0106247	0	0.475	0.0336823	1.05839
TCGA-90-A4ED-01A-31R-A24Z-07	0.0908062	0	0.284011	0.052183	0	0.0539093	0.0141274	0.0282635	0	0	0	0.0340662	0	0.262255	0.0351197	0.109169	0	0	0.0360905	0	0	0	0.003	0.321069	0.951249
TCGA-37-4129-01A-01R-1100-07	0.00657802	0	0.014825	0.0730668	0	0.276262	0	0.0261013	0	0	0	0.123191	0.0612005	0	0.0138144	0.343036	0.00438408	0	0	0.049605	0	0.00793635	0.597	0.0179082	1.10195
TCGA-22-5492-01A-01R-1635-07	0.0953883	0	0.0980712	0.00339675	0	0.201506	0.0307515	0.0132623	0.000999459	0.0220823	0	0.0705686	0	0.073232	0.0503513	0.167464	0.0462685	0.00348841	0.102456	0	0	0.0207129	0.071	0.13373	1.01925
TCGA-56-8624-01A-11R-2403-07	0.0578329	0.0100762	0.105215	0.0608633	0	0.288842	0	0	0.0460213	0	0	0.0232733	0.00635197	0.104967	0.0476653	0.117562	0.0614939	0	0.0632545	0	0	0.00658185	0.041	0.167706	1.0098
TCGA-63-7022-01A-11R-1949-07	0.0208026	0	0.181644	0.0522749	0	0.175292	0.0758323	0	0.0175551	0	0.0168669	0	0	0.140459	0.0650956	0.153086	0.0105895	0	0.0850172	0	0	0.00548539	0	0.480414	0.884212
TCGA-63-6202-01A-11R-1820-07	0.0160079	0	0	0.121427	0	0.211356	0.0910758	0.0174539	0.0155603	0	0	0.0382499	0.0107975	0.0855002	0.0857081	0.163817	0.060748	0.00363017	0.0635815	0	0	0.015086	0	0.506672	0.865
TCGA-NK-A7XE-01A-12R-A405-07	0	0	0.035213	0.177142	0	0	0.0779332	0.148552	0.00894974	0	0	0.0353647	0.0422841	0.157422	0.0833799	0.0460239	0.0238132	0.141343	0.0118313	0	0	0.0107488	0.005	0.263008	0.983741
TCGA-98-8020-01A-11R-2247-07	0.0114167	0	0.0314324	0.0808817	0	0.209043	0	0	0	0	0.0170103	0.0145114	0	0.281362	0.143721	0.168627	0.0301794	0	0.0118144	0	0	0	0	0.545802	0.837466
TCGA-21-1076-01A-01R-0692-07	0.00707986	0.0128442	0.0395085	0.0462162	0	0.054916	0.0348462	0.0245327	0.048738	0	0.0090815	0	0	0.444454	0.0897354	0.136001	0.0011779	0	0.0508686	0	0	0	0	0.61487	0.789822
TCGA-63-A5MS-01A-11R-A26W-07	0	0	0.145226	0.0245848	0	0.0988844	0.0211543	0.0338096	0.00889742	0.0208142	0	0.015207	0	0.367409	0.0694069	0.133364	0.0160248	0	0.0452184	0	0	0	0	0.569091	0.825531
TCGA-66-2789-01A-01R-0980-07	0.0158313	0	0.158577	0.0665789	0	0.0325251	0.0175448	0.0232745	0.00283361	0	0.0188575	0.0158862	0	0.200446	0.0494876	0.191722	0	0.110597	0.0817347	0	0	0.0141037	0.002	0.346178	0.9409
TCGA-43-5670-01A-21R-2125-07	0.000711414	0	0	0.0184363	0	0.160996	0	0.0217239	0.0232056	0	0.125843	0	0	0.254345	0.0012327	0	0	0.132481	0	0.23298	0	0.0280444	0.097	0.121613	1.07878
TCGA-77-A5G1-01A-11R-A27Q-07	0.0340206	0	0.0510781	0.0439011	0	0.114227	0	0.0619054	0.0424646	0	0	0.01891	0	0.396279	0.0819958	0.103832	0	0	0.0513859	0	0	0	0	0.446413	0.896955
TCGA-18-4721-01A-01R-1443-07	0	0	0.15045	0.0236745	0	0.257624	0.0261328	0.0332361	0	0.029368	0	0.03612	0	0.0429434	0.121329	0.133841	0.0488171	0	0.093219	0	0	0.00324395	0	0.475286	0.882302
TCGA-85-8666-01A-11R-2403-07	0.0422183	0	0.0135774	0.0235695	0	0.0672354	0.0230408	0.0336636	0.0173811	0.000113573	0.0450982	0	0.00174846	0.385792	0.0442873	0.140716	0	0.0469464	0	0.102296	0	0.0123166	0	0.593543	0.805254
TCGA-60-2695-01A-01R-0851-07	0.0906434	0	0.134347	0.209435	0	0.105392	0.0211697	0.0364016	0.0264411	0	0.0439407	0	0.00916241	0.058943	0.0843374	0.121408	0.0252817	0	0.0229917	0	0	0.0101055	0.003	0.311025	0.954115
TCGA-77-8153-01A-11R-2403-07	0.0750463	0	0.32918	0.0744096	0	0.0989962	0.00306655	0.0163595	0.00102526	0	0.0132596	0.0206301	0	0.171556	0.0431444	0.0660405	0	0	0	0.0857244	0	0.00156081	0.024	0.204228	0.995404
TCGA-77-A5GB-01B-11R-A27Q-07	0	0	0.181703	0.0793455	0	0.0746977	0.0408458	0.00626668	0.0240009	0	0.00418052	0.0170388	0	0.32017	0.0983956	0.118901	0.0170208	0	0	0.0174075	0	2.62375e-05	0	0.520557	0.854577
TCGA-66-2800-01A-01R-1201-07	0.0131392	0	0.0891101	0.0674867	0	0.163507	0	0.00431078	0	0	0.00122911	0.0393859	0.0382523	0.141929	0.0296464	0.262261	0.0412674	0.0120479	0.0410243	0	0.0232446	0.0321574	0.005	0.269038	0.97453
TCGA-18-5592-01A-01R-1635-07	0.0338307	0	0.116829	0.172617	0	0.155514	0.074706	0.014973	0	0	0.0929431	0.0196356	0.0368175	0.0588265	0.0547415	0.0793562	0.0314075	0.0152297	0.0425727	0	0	0	0.01	0.252553	0.980459
TCGA-85-7698-01A-11R-2125-07	0.0544479	0	0.0380801	0.0368177	0	0.225822	0.015887	0.0102391	0.0072399	0	0	0.00980661	0	0.284792	0.130533	0.168355	0.0115995	0	0.0063809	0	0	0	0	0.631839	0.784951
TCGA-58-A46M-01A-11R-A24H-07	0.0578523	0	0.0530517	0.195199	0	0.0304342	0.0638136	0.0305363	0.0337246	0	0.027932	0	0	0.168546	0.180532	0.125618	0.00405517	0	0.0287044	0	0	0	0	0.46447	0.884935
TCGA-56-7823-01B-11R-2247-07	0.00163823	0	0	0.0638258	0	0.0672317	0.0477325	0.0514396	0.0081455	0	0.0317858	0.0300972	0.00993281	0.300579	0.140206	0.150057	0.0447223	0	0.0523476	0	0	0.000258536	0.004	0.289277	0.983002
TCGA-56-A49D-01A-11R-A24H-07	0.0606635	0	0.0162644	0.163069	0	0.110071	0.0191536	0.0446862	0.0356221	0	0.0555119	0.00739792	0.0115548	0.0708881	0.129769	0.126562	0.0290499	0.0576301	0.0616286	0	0	0.000478066	0.002	0.337562	0.947321
TCGA-43-6647-01A-11R-1820-07	0.00877948	0	0.100098	0.0517908	0	0.234794	0	0	0.018207	0	0.0161127	0.0214023	0	0.332473	0.0574657	0.0951598	0.0127726	0	0.0409885	0	0	0.00995588	0.002	0.353691	0.942755
TCGA-NC-A5HN-01A-11R-A26W-07	0.0220652	0	0.311237	0.135664	0	0.0108836	0.0722397	0.0305038	0	0.0189884	0.0295267	0	0	0.0888844	0.104063	0.12717	0	0.0108182	0.0379564	0	0	0	0.06	0.143716	1.01679
TCGA-60-2703-01A-11R-2045-07	0.0473096	0	0.203877	0	0	0.286492	0	0	0	0	0.0882343	0	0	0.242766	0.00956178	0.0157098	0	0.0430522	0	0.0548987	0	0.00809873	0.022	0.213885	0.997103
TCGA-85-8353-01A-21R-2296-07	0.0143848	0	0.130495	0.0957321	0	0.174901	0.0444676	0	0.0208659	0	0.0465927	0	0	0.277327	0.0775928	0.0858543	0	0	0	0.0307677	0	0.00101932	0	0.503771	0.864986
TCGA-21-A5DI-01A-31R-A26W-07	0.00689178	0	0.00780646	0.0815069	0	0.236245	0.00571753	0.018896	0.00133885	0	0	0.0565418	0	0.304829	0.0367332	0.0538487	0	0.0468282	0	0.142817	0	0	0.013	0.232776	1.01439
TCGA-46-3768-01A-01R-0980-07	0.0561352	0	0.0270758	0.106828	0	0.0922447	0.030238	0.0262068	0.00528966	0	0	0	0.00205558	0.176421	0.051262	0.282032	0.0425111	0	0.0582022	0	0	0.0434977	0.001	0.363945	0.93425
TCGA-85-A513-01A-12R-A26W-07	0.00835512	0.0264679	0.189136	0.0772779	0	0.153633	0.0218893	0.0631647	0.0297579	0.00357276	0.0082717	0.00135592	0	0.153188	0.0755127	0.125348	0.000105352	0	0.0629625	0	0	0	0	0.487314	0.879408
TCGA-85-8664-01A-11R-2403-07	0.0579452	0	0	0.047946	0	0.0511592	0	0.0538756	0.134809	0	0	0.0375519	0	0.531805	0.0618466	0.00156796	0	0	0	0.0214932	0	0	0	0.685898	0.732399
TCGA-90-6837-01A-11R-1949-07	0.00585298	0	0.0795465	0.0557445	0	0.0514479	0.0097628	0	0.0377789	0.00998622	0.00421272	0	0	0.44277	0.0634911	0.177454	0.00482076	0	0.0121874	0.0220929	0.000955081	0.0218966	0	0.506615	0.864774
TCGA-92-8063-01A-11R-2247-07	0.0319298	0	0.100319	0.0144798	0	0.128767	0.00884166	0.0581595	0.0298888	0	0	0.0427851	0.00460161	0.18315	0.107937	0.125289	0.0452712	0.041361	0.0623306	0	0	0.0148894	0.002	0.330836	0.947226
TCGA-33-AASD-01A-11R-A405-07	0	0	0	0.0940785	0	0.162252	0.0132448	0.0654012	0.0256889	0	0.0411668	0.0219558	0	0.140968	0.0909579	0.176977	0.0448897	0.068819	0.0160049	0	0.037596	0	0.116	0.111347	1.05157
TCGA-46-3767-01A-01R-0980-07	0.0400833	0	0.14032	0.00621501	0	0.25745	0.0277652	0.00665893	0.0186816	0.0128904	0.0155339	0	0.00276566	0.126248	0.0562725	0.13055	0.0592175	0.00343702	0.0768754	0	0	0.0190362	0	0.45745	0.893295
TCGA-85-7950-01A-11R-2187-07	0	0.0290883	0	0.120673	0	0.294591	0.0138075	0.0412383	0.0126628	0	0.0158704	0.0293211	0	0.180857	0.130161	0.0397324	0	0.0573702	0.0324807	0	0	0.00214594	0.54	0.0238982	1.10789
TCGA-37-4141-01A-02R-1100-07	0.0395309	0	0.142636	0.191743	0	0.0414006	0.0541529	0.0478904	0	0	0	0.0163199	0.00180664	0.123981	0.0688089	0.182734	0.0432548	0	0.0446942	0	0.00104569	0	0.002	0.327038	0.946318
TCGA-18-4083-01A-01R-1100-07	0.00494358	0	0.159286	0.147157	0	0.168136	0.00692244	0.0234348	0.0219774	0	0	0.0385767	0	0.188345	0.067077	0.124081	0.00220649	0	0.0478556	0	0	0	0.004	0.278123	0.970007
TCGA-85-7844-01A-11R-2125-07	0.00847408	0	0.142388	0.0643707	0	0.14529	0.0441739	0	0	0	0.0476399	0	0	0.302687	0.0516641	0.115801	0.0212316	0	0.0424906	0.0132071	0	0.000580313	0	0.583585	0.823461
TCGA-98-A539-01A-31R-A262-07	0.0169383	0.0203128	0.0696868	0.0221269	0	0.119852	0.0494897	0	0.0125828	0	0.00919729	0	0.00878716	0.266943	0.015824	0.151632	0.0791335	0.0496463	0	0.0934857	0	0.0143624	0.001	0.367423	0.93498
TCGA-33-4589-01A-01R-1443-07	0.0138418	0	0.202878	0.15104	0	0.018218	0.072182	0.026161	0	0	0.00659966	0.0231371	0	0.0658094	0.148262	0.164639	0.0524474	0.00700874	0.0364265	0	0	0.0113502	0.001	0.378749	0.925305
TCGA-39-5019-01A-01R-1820-07	0.032954	0	0.102751	0.0292992	0	0.271906	0.0217201	0	0	0.00619328	0	0.00557309	0	0.311104	0.0396581	0.0855594	0.0391989	0.00950827	0.0445743	0	0	0	0	0.561216	0.834616
TCGA-98-A53J-01A-11R-A26W-07	0.0243489	0	0.158639	0.0230648	0	0.111487	0	0.0869611	0	0	0	0.0636668	0	0.234437	0.105742	0.126752	0.0448661	0.000355622	0.011	0	0	0.00868069	0.034	0.173375	1.0195
TCGA-94-8035-01A-11R-2247-07	0.0777409	0	0.182294	0.0011706	0	0.161101	0.0202271	0.00520495	0	0	0.0106366	0	0.00374449	0.260356	0.0641088	0.0794949	0.0229969	0.00967386	0	0.0311668	0	0.0700822	0.003	0.312995	0.956211
TCGA-43-8116-01A-11R-2247-07	0.0170475	0	0.163015	0.00266031	0	0.298639	0.00375066	0	0	0.013357	0	0.0106046	0	0.280069	0.0889474	0.0705071	0	0.0355441	0.0158574	0	0	0	0.001	0.368778	0.932986
TCGA-77-7140-01A-41R-2045-07	0.0461836	0	0.0282643	0.0915032	0	0.116593	0.0656554	0.0089503	0	0	0.0365292	0.011099	0	0.0663424	0.101003	0.166995	0.192378	0.015021	0.0534819	0	0	0	0.013	0.233938	0.98781
TCGA-O2-A52S-01A-11R-A262-07	0.044447	0	0.0620027	0.0830468	0	0.0451817	0.0657159	0.0398813	0.0324081	0	0.0248387	0	0	0.369418	0.101092	0.0696142	0.0355528	0	0.0268012	0	0	0	0.003	0.310634	0.967568
TCGA-77-8156-01A-11R-2247-07	0.0205723	0	0.0510662	0.135258	0	0.155083	0.049081	0.0342018	0.0252286	0.0422561	0	0	0	0.272751	0.0841999	0.086685	0.00997527	0	0.0336417	0	0	0	0	0.484879	0.874113
TCGA-60-2704-01A-11R-2045-07	0.0174477	0	0.0996326	0	0	0.190383	0.0547983	0	0.00745476	0.00968604	0.0456017	0	0.0128014	0.232607	0.0655984	0.187283	0.0277467	0	0	0.0275568	0.00422752	0.0171757	0.001	0.413955	0.910117
TCGA-77-8138-01A-11R-2247-07	0.00831439	0	0.0808375	0.0453364	0	0.0725659	0.012239	0.0365581	0.0232078	0	0	0.0446491	0	0.406307	0.0756259	0.121478	0.0264239	0	0.0437291	0	0	0.00272712	0	0.680667	0.747499
TCGA-58-8386-01A-11R-2296-07	0.0073521	0	0.0280597	0.0609945	0	0.158761	0	0.025227	0.00951253	0	0	0.0567201	0.0075023	0.151819	0.0831146	0.271447	0.0150327	0	0.0680384	0	0.000591108	0.0558269	0.013	0.233394	0.99651
TCGA-51-4080-01A-01R-1100-07	0.0487374	0	0.0143359	0.0714569	0	0.110122	0.0258638	0.0175569	0.0129922	0	0.00153184	0.00857704	0	0.216919	0.105491	0.298875	0.00707674	0.00471223	0.0474758	0	0	0.00827703	0.002	0.326364	0.958294
TCGA-33-AAS8-01A-11R-A405-07	0.256102	0	0.105711	0.0801513	0	0.210169	0.00796728	0	0.00520155	0	0	0.0525562	0	0.108973	0.0259385	0.05088	0.0763595	0.00396679	0.0160236	0	0	0	0.025	0.20114	1.00145
TCGA-63-A5MU-01A-11R-A26W-07	0.011047	0	0.183323	0.0463431	0	0.152907	0	0.0946921	0.0176573	0	0.0111929	0.017612	0.00109895	0.0243089	0.0711882	0.06906	0.0336777	0.0989503	0.158892	0	0	0.00804949	0.03	0.185718	1.0011
TCGA-33-4533-01A-01R-1201-07	0.0883847	0	0.107573	0.111251	0	0.0910943	0.00658364	0.0143555	0	0	0.00017168	0	0.00682612	0.225773	0.0688198	0.0598063	0.124423	0.0593997	0.0355372	0	0	0	0.054	0.149249	1.02482
TCGA-63-7021-01A-11R-1949-07	0.00959058	0	0.196011	0.0164855	0	0.206048	0.0148293	0	0.0346306	0.0113939	0.0129897	0	0	0.299935	0.0696127	0.101126	0.0019006	0	0.0211519	0	0	0.00429443	0	0.479129	0.878453
TCGA-77-8128-01A-11R-2247-07	0.0398036	0	0.0443413	0.0457156	0	0.126043	0	0.0374605	0.0272829	0	0.0143825	0.01116	0	0.328156	0.0564099	0.207777	0.00557221	0	0.0558943	0	0	0	0.002	0.334495	0.955737
TCGA-85-8072-01A-31R-2247-07	0.00365173	0	0.0191256	0.151481	0	0.0646965	0	0.0623499	0.0130437	0	0	0.0684893	0.0131069	0.211666	0.0594702	0.149667	0.0602932	0.000221709	0.122737	0	0	0	0.002	0.34677	0.942478
TCGA-85-7710-01A-11R-2125-07	0.0317598	0	0.075299	0.139121	0	0.115849	0.0696483	0.0341494	0.0457503	0	0.0367249	0	0.0061826	0.0313645	0.132399	0.0388379	0.194581	0	0	0.0323196	0	0.0160135	0.001	0.397933	0.916834
TCGA-96-A4JK-01A-11R-A24Z-07	0.0215947	0	0.0970961	0.053901	0	0.14726	0.0549913	0	0	0.0181891	0	0.05241	0	0.235373	0.113559	0.121173	0.0130804	0	0.0713724	0	0	0	0	0.481023	0.876672
TCGA-63-A5MY-01A-11R-A26W-07	0.152322	0	0.136838	0.067316	0	0.0979152	0	0.012187	0.0607609	0	0.0234617	0	0	0.0863738	0.0565323	0	0	0.0059064	0	0.0740949	0	0.226292	0.012	0.238619	0.994087
TCGA-LA-A7SW-01A-11R-A405-07	0	0.00453158	0	0.015581	0	0.064085	0.0355496	0	0	0	0.0284639	0	0	0.432979	0	0.211488	0	0.08069	0	0.0744512	0	0.0521814	0	0.644836	0.764114
TCGA-66-2727-01A-01R-0980-07	0.0107997	0	0.132463	0.101224	0	0.103808	0.0650898	0.0266284	0	0	0.0106808	0.00299393	0.0093278	0.0491983	0.103117	0.184051	0.117074	0	0.0712277	0	0	0.012317	0.001	0.411501	0.911333
TCGA-37-A5EN-01A-21R-A26W-07	0.075178	0	0.107053	0.124158	0	0.0652824	0.0117893	0.0749453	0.0108951	0	0	0.0288038	0	0.199747	0.13335	0.103891	0.0237613	0	0.0408813	0	0.000264553	0	0	0.497629	0.868713
TCGA-92-8064-01A-11R-2247-07	0	0	0.0859927	0.314646	0	0.0261626	0.105801	0.0503697	0.00544103	0.01216	0.0540731	0	0	0.0941339	0.115274	0.0905084	0	0.00926023	0.036178	0	0	0	0.001	0.424438	0.90572
TCGA-L3-A524-01A-11R-A262-07	0.0464409	0	0.0335466	0.0714266	0	0.107895	0.0253225	0.0647695	0.0492108	0	0.00929722	0	0	0.348937	0.0689609	0.158736	0.00453789	0	0.0109187	0	0	0	0.334	0.0552763	1.09379
TCGA-O2-A52V-01A-31R-A262-07	0.0479361	0	0.0634714	0.00808311	0	0.221969	0	0	0.00832578	0	0	0.0151083	0	0.341486	0.055504	0.0751308	0.120816	0.0263968	0.00845016	0.00143837	0	0.00588401	0	0.454348	0.891215
TCGA-60-2697-01A-11R-2125-07	0.021025	0.0984545	0.205652	0.133145	0	0.195432	0.00512932	0.0165403	0.0669927	0	0	0.0111701	0.0105636	0.0629823	0.0499249	0.0512136	0.0273788	0.00837519	0.0317343	0	0	0.00428691	0.001	0.416599	0.909513
TCGA-66-2785-01A-01R-0851-07	0.0110565	0	0.0888956	0.188605	0	0.131683	0.0479975	0.084955	0.0309272	0	0.0206569	0.0164408	0	0.0569128	0.135403	0.117145	0	0	0.0343886	0	0	0.0349335	0	0.530132	0.850807
TCGA-66-2755-01A-01R-0851-07	0	0.0284644	0	0.030959	0	0.251903	0	0	0.0373239	0	0.0803949	0	0	0.252034	0.108949	0.0537194	0.0238338	0.0157724	0	0.100598	0	0.0160478	0.254	0.0676889	1.08348
TCGA-56-8628-01A-11R-2403-07	0.0144082	0	0.0628765	0.0601458	0	0.251545	0	0.00468812	0.027955	0	0	0.00532347	0	0.309423	0.0769614	0.149409	0.0137694	0	0.01964	0	0	0.00385546	0.002	0.346372	0.948424
TCGA-68-7757-01B-11R-2296-07	0.00661028	0	0.154046	0.0319915	0	0.112463	0	0.00796759	0.0571922	0	0.0390129	0	0	0.286524	0.000748685	0.169939	0.00229253	0.0229143	0	0.0910171	0	0.0172804	0.001	0.389996	0.923565
TCGA-85-7696-01A-11R-2125-07	0.00293231	0	0.0707497	0.0112088	0	0.0549627	0	0.0674843	0.0271222	0	0	0.0329532	0	0.354848	0.100389	0.198228	0.0331665	0	0.045955	0	0	0	0	0.514629	0.856896
TCGA-22-5480-01A-01R-1635-07	0.0170294	0	0.0208976	0.0418271	0	0.201345	0.0409436	0.0680075	0.111519	0	0.00205052	0.0041169	0	0.207462	0.200502	0.0459313	0.00955926	0	0.0288092	0	0	0	0.024	0.206662	1.02522
TCGA-22-4599-01A-01R-1443-07	0.00600068	0	0.0840989	0.216851	0	0.0703038	0.144649	0	0	0	0.0173948	0	0	0.0953698	0.107244	0.1492	0.0635608	0	0.0353414	0	0	0.0099853	0.001	0.401091	0.91531
TCGA-85-8481-01A-11R-2326-07	0.0306586	0	0.0956384	0.0418193	0	0.142612	0	0	0.014131	0	0	0.0418155	0	0.312362	0.109277	0.134314	0	0.0188143	0	0.0516717	0	0.0068867	0	0.655057	0.769987
TCGA-21-1083-01A-01R-0692-07	0.0423869	0	0.101699	0	0	0.245485	0.0515398	0.0349546	0.00811036	0	0.0174255	0.0241478	0	0.153919	0.118792	0.151175	0.0104528	0.00572865	0.0341842	0	0	0	0.002	0.355346	0.936287
TCGA-46-3766-01A-01R-0980-07	0.0308565	0	0.15097	0.0693838	0	0.158162	0.0521769	0	0	0.0493447	0	0	0	0.0970681	0.060984	0.158577	0.0662365	0.00424783	0.0937014	0	0	0.0082908	0	0.471582	0.888025
TCGA-34-5241-01A-01R-1443-07	0.034871	0	0.0358088	0.0956829	0	0.224862	0.0322932	0.0332913	0	0	0.00469071	0.00152555	0.0120105	0.0387684	0.0885572	0.185003	0.0895867	0.0366178	0.0523234	0	0	0.0341071	0	0.474231	0.882038
TCGA-22-4593-01A-21R-1820-07	0.0113277	0	0.0442487	0.089091	0	0.297574	0	0	0.0107073	0	0.0517285	0	0	0.215664	0.0440603	0.0888667	0.000544018	0	0	0.122372	0	0.0238155	0.021	0.215497	1.00876
TCGA-66-2788-01A-01R-0980-07	0.0214054	0	0.207572	0.117966	0	0.0935344	0.0383266	0	0.00376055	0	0.0160297	0	0	0.15934	0.138578	0.114481	0	0.0100381	0.035592	0	0	0.0433758	0	0.517799	0.860009
TCGA-60-2724-01A-01R-0851-07	0	0	0.00575493	0.00935576	0	0.190003	0	0	0	0	0.0347874	0	0	0.399636	0	0.18478	0	0.0728764	0	0.0257152	0	0.0770915	0	0.499371	0.8694
TCGA-33-AASB-01A-11R-A405-07	0	0.0121465	0.0659622	0.00425833	0	0.133853	0	0.107307	0.0078154	0	0	0.0614066	0	0.470172	0.0225393	0.0766145	0	0.013116	0.0248098	0	0	0	0.044	0.163149	1.06188
TCGA-66-2795-01A-02R-0980-07	0.0211129	0	0.0877657	0.0737618	0	0.138269	0.0645293	0.0147498	0	0	0.0117852	0	0.00212402	0.0550692	0.116313	0.226215	0.103757	0	0.0540499	0	0.0146331	0.0158653	0	0.503386	0.869236
TCGA-66-2790-01A-01R-0980-07	0.0130996	0	0.120093	0.132701	0	0.176217	0.0438751	0.0290544	0	0	0	0.0380827	0.0100748	0.118115	0.160502	0.0614771	0.0172813	0.000947204	0.0740853	0	0	0.00439397	0.001	0.376176	0.928307
TCGA-39-5030-01A-01R-1443-07	0.000495959	0.00791658	0.160849	0.113559	0	0.0385723	0.0571632	0.0191694	0.0907394	0	0	0.0356263	0	0.263654	0.076936	0.0891016	4.04767e-05	0	0.0461773	0	0	0	0	0.431669	0.901583
TCGA-77-7465-01A-11R-2045-07	0.0622252	0	0.0504112	0.151247	0	0.102243	0.0851784	0.0340297	0.028666	0.0134217	0	0.00520129	0	0.17232	0.14848	0.0352797	0.0802877	0	0.0294745	0	0	0.00153449	0.001	0.372423	0.930081
TCGA-NC-A5HI-01A-11R-A26W-07	0.0395376	0	0.158063	0.12159	0	0.0856874	0.0375685	0.0199362	0	0.0241978	0	0	0	0.183534	0.115533	0.146382	0.0436862	0	0	0.00121789	0	0.0230661	0.014	0.231198	0.991449
TCGA-56-8503-01A-11R-2403-07	0	0	0.0577273	0.0443071	0	0.0721131	0.0444671	0.0246323	0.0249773	0	0	0.0108299	0	0.422476	0.117262	0.101529	0.0196963	0	0	0.0466493	0	0.0133333	0	0.575087	0.817403
TCGA-18-3406-01A-01R-0980-07	0.025868	0	0.230614	0.0660981	0	0.143528	0.054056	0.0309831	0	0.0207009	0	0	0	0.0391323	0.113003	0.107214	0.0812192	0	0.0233224	0	0.0269168	0.0373441	0.001	0.427643	0.905273
TCGA-39-5016-01A-01R-1443-07	0.0330339	0	0.00984814	0.181946	0	0.0968987	0.0297561	0.0591706	0.0519761	0	0	0.0199386	0.00101212	0.0663608	0.187577	0.146734	0.0456085	0	0.0701388	0	0	0	0	0.601066	0.807038
TCGA-58-A46N-01A-11R-A24H-07	0.0185204	0	0.120751	0.18982	0	0.129156	0	0	0.0719797	0	0.0105656	0	0.028357	0.090757	0.0220914	0.0685687	0.0844378	0.0332868	0.0133223	0.112771	0	0.0056151	0.058	0.145102	1.0208
TCGA-43-3920-01A-01R-0980-07	0.0333208	0	0.156385	0.196894	0	0.0424434	0.115977	0	0	0	0.00919913	0	0	0.0311499	0.0936028	0.216748	0.0475572	0	0.0289954	0	0.000773906	0.0269535	0.002	0.352609	0.93545
TCGA-37-4130-01A-01R-1100-07	0.0182966	0	0.0785665	0.287866	0	0	0.118104	0.0568864	0	0.101496	0	0.0258911	0	0.0793423	0.0909368	0.0582994	0.0327887	0	0.0515264	0	0	0	0	0.521732	0.853975
TCGA-66-2758-01A-02R-0851-07	0.0262305	0	0.0621495	0.261334	0	0.0606195	0.163694	0.00441703	0	0.00379343	0.0506733	0	0	0.0748739	0.109547	0.130709	0.0302119	0	0.017554	0	8.65748e-05	0.00410685	0	0.491806	0.871103
TCGA-60-2716-01A-01R-0851-07	0.0206494	0	0.0347436	0.061082	0	0.201201	0	0.033102	0.0432936	0	0.0156007	0.0175784	0.00512142	0.182351	0.0586801	0.164022	0.080205	0.023678	0.0527919	0	0	0.00589983	0.255	0.0674308	1.06021
TCGA-37-A5EM-01A-21R-A27Q-07	0.0113843	0	0.0258391	0.0971453	0	0.0772877	0.0372451	0.0365872	0.043994	0	0.000944418	0.00218627	0.0112398	0.269221	0.0810416	0.135782	0.0572531	0.0762823	0.0365661	0	0	0	0	0.702326	0.746272
TCGA-60-2722-01A-01R-0851-07	0.0602268	0	0.0738966	0.0263675	0	0.0808293	0.0280883	0.0427538	0.00417193	0	0.0223309	0	0	0.24259	0.0913811	0.238762	0.0494483	0	0.0316165	0	0.00337056	0.00416669	0.005	0.264568	0.984446
TCGA-98-8023-01A-11R-2247-07	0	0.00335333	0.0962149	0.102329	0	0.0575331	0.0816314	0.0239732	0.0690912	7.89714e-06	0.00888096	0.0134195	0	0.26631	0.131277	0.106322	0.00307154	0	0.0365854	0	0	0	0	0.493675	0.869418
TCGA-58-8390-01A-11R-2326-07	0	0.0300738	0	0.0977318	0	0.226582	0	0.0368522	0.0431625	0	0	0.0220735	0	0.301781	0.115832	0.0872707	0.0256581	0	0	0.000883089	0	0.0120993	0.003	0.319976	0.965687
TCGA-77-A5FZ-01A-31R-A27Q-07	0.0481917	0.0951599	0.0785222	0.130411	0	0.191099	0.0445275	0.00292416	0.0639307	0	0	0.00231526	0.0251992	0.101916	0.0304349	0.100399	0.0236626	0.00397124	0.0220272	0	0	0.0353079	0	0.45426	0.892547
TCGA-43-2576-01A-01R-A32Z-07	0.0102415	0	0.149962	0.0906245	0	0.0894051	0.004974	0.0464332	0.0433333	0	0	0.0399876	0.0024771	0.276631	0.0687765	0.134649	0.000507655	0	0.0419969	0	0	0	0	0.532895	0.850627
TCGA-39-5034-01A-01R-1443-07	0.00472648	0	0.250314	0	0	0.276087	0	0.0318353	0	0.000173249	0	0.0659488	0.00695899	0.100743	0.0802243	0.0672949	0.0370938	0.00949496	0.0691051	0	0	0	0.001	0.374006	0.927189
TCGA-56-6545-01A-11R-1820-07	0	0	0.0547181	0.0291442	0	0.252653	0.0286839	0	0.00554139	0	0.00339047	0.0241943	0	0.344072	0.12901	0.0953705	0.0172338	0	0.00710986	0	0	0.0088789	0.001	0.382587	0.933645
TCGA-85-6561-01A-11R-1820-07	0.043871	0	0.120255	0.163861	0	0.231236	0.0302745	0	0	0	0.0141796	0.0101103	0.016381	0.0721849	0.0685785	0.140925	0.0221515	0	0.0545759	0	0	0.0114158	0	0.430051	0.902669
TCGA-90-A4EE-01A-11R-A24Z-07	0.00472464	0	0.0253387	0.212689	0	0.179777	0.0475021	0.0332494	0.0149269	0	0	0.0434648	0	0.169405	0.109633	0.0844887	0.0270021	0	0.0477993	0	0	0	0	0.449366	0.892776
TCGA-68-8251-01A-11R-2296-07	0.0160619	0	0.0259399	0.0769503	0	0.381146	0.0212921	0	0	0	0.0145101	0.00609604	0	0.229208	0.0854843	0.0841088	0.0154772	0	0.0372419	0	0	0.00648321	0.665	0.0113355	1.10139
TCGA-22-4604-01A-01R-1201-07	0.0276264	0	0.0526483	0.0779013	0	0.0668935	0.0548742	0.00658668	0.0324725	0	0.0163013	0	0	0.337677	0.117284	0.194251	0.006807	0	0	0.00867655	0	0	0	0.611869	0.794785
TCGA-46-3765-01A-01R-0980-07	0.00668929	0	0.220965	0.00815728	0	0.232365	0.0398968	0	0	0	0.00318656	0.00116822	0	0.115512	0.10788	0.201747	0.0137452	0	0.0398321	0	0	0.00885497	0	0.454151	0.892568
TCGA-56-8082-01A-11R-2247-07	0.00144636	0.00205108	0.0616713	0.0137586	0	0.155765	0	0.0300134	0.0183751	0	0.0751099	0	0	0.258111	0.022845	0.0827556	0	0.124632	0	0.141806	0	0.0116584	0.05	0.156087	1.03987
TCGA-39-5022-01A-21R-1820-07	0	0.00669329	0.261892	0.178755	0	0.0381715	0.0553439	0.0152767	0.0242444	0.022637	0.00198199	0	0	0.134196	0.131278	0.0837046	0.0215282	0	0.0242969	0	0	0	0	0.60383	0.819847
TCGA-21-1080-01A-01R-0692-07	0.0120954	0	0.0707593	0.256862	0	0.0198384	0.135224	0.0393518	0.00486559	0	0.00221614	0.00178401	0	0.126486	0.0675742	0.12413	0.0107401	0.0495079	0.058446	0	0	0.020119	0.003	0.312728	0.953963
TCGA-98-A53D-01A-32R-A262-07	0.0307598	0.106177	0.0106326	0.0734534	0	0.150301	0.0269073	0	0.0367004	0	0.0494725	0	0.0106198	0.192218	0.0161148	0.126309	0	0.073138	0.03794	0.0269174	0	0.0323391	0.001	0.411968	0.910408
TCGA-70-6722-01A-11R-1820-07	0.000939887	0	0.0614331	0.0602497	0	0.252102	0.0176359	0.00711188	0.00355466	0	0.00839526	0.015991	0	0.260997	0.124858	0.121678	0.0294767	0.0270751	0	0.0061288	0	0.00237266	0	0.464661	0.885089
TCGA-56-A62T-01A-11R-A405-07	0.0128539	0	0.0775902	0.00323688	0	0.133387	0	0.0169128	0.00506082	0	0.0146215	0.0560237	0	0.135119	0.0470606	0.338743	0.11406	0.00274112	0.0425887	0	0	0	0.001	0.385164	0.92504
TCGA-56-8309-01A-11R-2296-07	0.00521589	0	0.0541279	0.120884	0	0.205679	0.0279738	0.00503339	0.0631475	0	0	0.00334342	0	0.237527	0.106411	0.0990837	0.0237852	0	0.0451673	0	0	0.00262139	0	0.645207	0.785688
TCGA-39-5036-01A-01R-1443-07	0.0126681	0	0.158831	0.0763895	0	0.0519357	0	0.0589268	0.0127876	0.0329929	0	0.07736	0.00188395	0.25153	0.08254	0.115131	0.0621533	0.00486972	0	0	0	0	0.001	0.373377	0.93016
TCGA-21-1071-01A-01R-0692-07	0.00929713	0	0.054479	0.000875057	0	0.226857	0	0.0293981	0.0127098	0	0.0485342	0	0	0.254304	0.128685	0.158098	0.0324494	0	0.0134566	0	0	0.0308562	0	0.431797	0.902682
TCGA-77-8140-01A-11R-2247-07	0.00524693	0	0.314089	0.102118	0	0.131729	0	0.0288323	0.000595742	0	0	0	0.0279093	0.137695	0.034548	0.0575114	0	0.0344321	0.110328	0	0	0.0149654	0.047	0.158749	1.00727
TCGA-21-5783-01A-41R-2187-07	0.0415079	0	0.098678	0	0	0.274774	0.0203739	0.00179003	0	0	0.0328833	0	0.00108598	0.374597	0.0525516	0.0474331	0.0352002	0	0.0191245	0	0	0	0.001	0.407106	0.916585
TCGA-33-6737-01A-11R-1820-07	0.015456	0	0.0315993	0.112696	0	0.165752	0.00494011	0.0730972	0.0232653	0	0.0025611	0.0550846	0.0193027	0.168361	0.0767124	0.155235	0.0282925	0	0	0.0359156	0.00809123	0.0236377	0.017	0.224639	0.999226
TCGA-22-4605-01A-21R-2125-07	0.0343898	0	0.0840573	0.0147849	0	0.0690704	0.0290102	0	0.000442967	0	0	0.0102715	0	0.438413	0.0208972	0.263619	0.0101649	0	0.0115483	0.0101036	0	0.00322645	0	0.485142	0.882017
TCGA-94-7943-01A-11R-2187-07	0.0542852	0	0.142461	0.065775	0	0.210424	0.0110351	0.0120458	0.0258004	0	0	0.0249473	0.00934952	0.135689	0.0493027	0.0816965	0.120008	0.0175213	0.0361704	0	0.00231639	0.001172	0.011	0.244903	0.978109
TCGA-77-A5GF-01A-21R-A27Q-07	0.0598367	0	0.137996	0.0915433	0	0.0920935	0.0351813	0.0604406	0.0300112	0	0	0.0241491	0	0.124882	0.144511	0.126176	0.00996016	0	0.0615423	0	0	0.00167616	0.001	0.397812	0.916777
TCGA-79-5596-01A-31R-1949-07	0.0869616	0	0.0854883	0.036897	0	0.178945	0.0138583	0	0	0	0.0200369	0.0219619	0	0.371984	0	0.102889	0	0.0504732	0.0305046	0	0	0	0	0.505251	0.863018
TCGA-37-4133-01A-01R-1100-07	0.00103836	0	0.196193	0.120328	0	0.115871	0.0526087	0.0412252	0	0.0103391	0.0273265	0	0.034208	0	0.128474	0.163246	0.0410783	0.0349771	0.0208441	0	0.00417126	0.00807098	0	0.43373	0.900754
TCGA-O2-A52Q-01A-11R-A26W-07	0.00487966	0	0.00470961	0.0629679	0	0.0716714	0.0477388	0.0283483	0.072615	0.0016844	0.00962155	0	0	0.429557	0.121122	0.128564	0.000540426	0	0.0159797	0	0	0	0	0.541577	0.840497
TCGA-85-8582-01A-21R-2403-07	0.0604496	0.00734204	0.059888	0.0347611	0	0.129684	0	0.00878655	0.0528844	0	0	0.0213228	0	0.449657	0.0907274	0.0660211	0	0	0	0.018476	0	0	0	0.587542	0.809336
TCGA-52-7812-01A-11R-2125-07	0.00192478	0	0.0405841	0.258294	0	0	0.163924	0.0524332	0.0142708	0.0159364	0	0.00540007	0.00540932	0.17298	0.153516	0.0867676	0.0145871	0.00294428	0.0110289	0	0	0	0	0.487106	0.872473
TCGA-NC-A5HQ-01A-11R-A26W-07	0.0205922	0.124157	0.0848685	0.114563	0	0.164112	0.0657013	0.0261897	0.0682443	0	0	0.0175109	0	0.105343	0.0444738	0.0585806	0.0348162	0.054628	0.0156687	0	0	0.000551161	0.01	0.248136	0.979172
TCGA-33-AASJ-01A-11R-A405-07	0.00017829	0	0.292298	0.0824585	0	0.0347222	0.158479	0.0391708	0	0.0116993	0.0218502	0	0	0.162884	0.0825976	0.0832388	0.0055133	0.00958165	0	0.0144144	0.000914019	0	0.025	0.203452	0.995056
TCGA-22-5478-01A-01R-1635-07	0.0311864	0.00597519	0.103497	0.0334714	0	0.155011	0	0.0354906	0.0206967	0	0	0.0233887	0	0.406528	0.0732867	0.0748505	0	0	0.0366183	0	0	0	0	0.430775	0.905433
TCGA-77-A5GH-01A-11R-A27Q-07	0.0318905	0	0.105683	0.0785203	0	0.132922	0.00467693	0.0607529	0.0351709	0	0	0.0663633	0	0.123556	0.169387	0.0816022	0.0628813	0	0.0450517	0	0	0.00154199	0.001	0.36701	0.933342
TCGA-58-A46L-01A-11R-A24H-07	0.0433352	0	0.0459146	0.152549	0	0.186512	0.0589651	0.0498053	0.00102048	0	0	0.0167709	0.0155722	0.116732	0.0930837	0.0627918	0.10991	0.00226785	0.0447691	0	0	0	0.001	0.414786	0.90911
TCGA-22-1002-01A-01R-0692-07	0	0.0434205	0.0738008	0.0915915	0	0.287369	0.00820626	0	0	0	0.0291895	0.0117064	0.0273891	0.0392542	0.0608025	0.108529	0.0142718	0.0877828	0.0637641	0	0	0.0529227	0.087	0.126443	1.03031
TCGA-56-6546-01A-11R-1820-07	0.0124945	0	0.0672088	0.156479	0	0.0764031	0.0386778	0.0259553	0.0247499	0	0.00433508	0.0309828	0	0.320035	0.089338	0.12482	0.00205846	0	0.0264619	0	0	0	0	0.507252	0.861238
TCGA-18-3409-01A-01R-0980-07	0.0117671	0	0	0.0152241	0	0.173673	0	0.0176963	0.00554558	0.00216835	0	0.0146178	0	0.177372	0.115849	0.256898	0.146115	0	0.0564542	0	0	0.00662024	0	0.459173	0.887983
TCGA-56-A4ZJ-01A-11R-A262-07	0.0167756	0	0	0.0312573	0	0.203143	0.00281299	0.0256625	0.000798262	0	0.016997	0.0137895	0.0845909	0.125793	0.0905519	0.236034	0.108338	0	0.0224765	0	0	0.0209788	0.002	0.333548	0.949204
TCGA-58-8393-01A-11R-2326-07	0.0152286	0	0.0235016	0.176959	0	0.0934451	0.0899668	0.0348314	0.0277819	0	0.080201	0	0.0228624	0.107944	0.10603	0.138656	0.0104518	0.0280958	0.027543	0	0	0.0165008	0	0.505153	0.864126
TCGA-77-7139-01A-11R-2045-07	0.0407586	0	0.0655588	0.0703023	0	0.0627823	0.0318503	0.0510544	0.027054	0.0106965	0.0122512	0	0	0.338986	0.10914	0.159038	0	0	0.0205279	0	0	0	0	0.45563	0.890749
TCGA-60-2696-01A-01R-0851-07	0.0233854	0	0.110866	0.0546211	0	0.257126	0.0104822	0.0300333	0.0151534	0.000553343	0.012156	0	0.0115455	0.105098	0.118684	0.144811	0.0403278	0	0.0208615	0	0	0.0442965	0.001	0.410626	0.910968
TCGA-37-4135-01A-01R-1100-07	0.0135335	0	0.195896	0.119972	0	0.0183078	0.0351879	0.0287572	0	0.0195019	0.00895244	0	0	0.0307796	0.130346	0.206023	0.138014	0	0.0345707	0	0	0.0201583	0.001	0.421251	0.906348
TCGA-85-8354-01A-31R-2326-07	0.0144669	0	0.0852183	0.0990956	0	0.137545	0.0306591	0.0759594	0.00264502	0	0.0125548	0.0318673	0	0.201791	0.0594846	0.193382	0.00305603	0	0	0.0481671	0	0.00410748	0.005	0.264696	0.979716
TCGA-34-5236-01A-21R-1820-07	0.0148201	0	0.0712724	0.0419211	0	0.143836	0.0113142	0	0.0103494	0	0.00437934	0.0108641	0.0127804	0.406479	0.0276755	0.157223	0.0643716	0.00857769	0.0136538	0	0	0.000482487	0	0.517207	0.856166
TCGA-51-4081-01A-01R-1100-07	0.0422847	0	0.0318059	0.0271251	0	0.148719	0.0240349	0	0.00562693	0	0.0317679	0	0	0.512898	0.0077584	0.116392	0	0.0202529	0.027053	0	0.00428042	0	0	0.623667	0.78214
TCGA-90-7767-01A-11R-2125-07	0	0.0307292	0	0.0617443	0	0.271427	0.010567	0.0551987	0.0504461	0.00944853	0	0.0338625	0	0.266347	0.113773	0.0679344	0.0198597	0	0.00866177	0	0	0	0.491	0.0311501	1.10192
TCGA-NC-A5HT-01A-11R-A26W-07	0.00703346	0.00777172	0.0750648	0.0801175	0	0.0506816	0	0.0890703	0.0690921	0	0	0.079501	0	0.247488	0.109486	0.0713156	0	0	0.113378	0	0	0	0.208	0.0782228	1.06368
TCGA-85-7697-01A-11R-2125-07	0.105367	0	0.124992	0.0516656	0	0.190667	0.0439561	0	0.087137	0	0.00230953	0	0.0038413	0.204714	0.0713028	0.0354655	0.0420461	0	0.0302997	0	0	0.0062372	0.001	0.376335	0.926273
TCGA-60-2720-01A-01R-0851-07	0	0.0153223	0.178506	0.0941384	0	0.0710941	0.0807205	0.0209745	0.0380283	0	0	0.042134	0	0.237419	0.0884347	0.0572677	0.0647659	0	0.00046996	0.00915806	0	0.00156721	0	0.512187	0.863491
TCGA-43-A56V-01A-11R-A26W-07	0.0330118	0.0044349	0.162852	0.0173688	0	0.154725	0	0.0563504	0	0.0175103	0	0.00312269	0	0.178074	0.0518353	0.116122	0.00832663	0.0852047	0.0415052	0	0	0.0695564	0.009	0.254977	0.977131
TCGA-85-A4PA-01A-11R-A24Z-07	0.246599	0.21027	0.023138	0.10086	0.0236475	0.0457866	0.00222133	0.0493294	0.15625	0	0.0147598	0	0.00718747	0.0640122	0.000551472	0.031641	0	0.022499	0.00124774	0	0	0	0	0.672628	0.761179
TCGA-77-A5G7-01B-11R-A27Q-07	0.0174454	0.00950894	0.219389	0.11779	0	0.0906091	0.0448317	0.0630198	0.0153335	0	0.0445609	0	0.010628	0.0844207	0.0827677	0.0627117	0.0123191	0.107953	0.0167115	0	0	0	0.024	0.205641	0.996428
TCGA-66-2787-01A-01R-0980-07	0.024274	0	0.114137	0.244453	0	0.00322186	0.108582	0.0131633	0	0.0245423	0	0	0	0.0526759	0.107521	0.187211	0.0448458	0	0.0671501	0	0.00734044	0.000882072	0	0.454046	0.891777
TCGA-34-8454-01A-11R-2326-07	0.0151901	0	0.0592818	0.0953129	0	0.117509	0.0358934	0.037263	0.0713397	0	0.0486469	0.04688	0.00485861	0.0990491	0.158299	0.0720941	0.0559251	0	0.0510589	0	0	0.0313982	0	0.550011	0.839624
TCGA-22-5471-01A-01R-1635-07	0.0206997	0	0.0446547	0.332234	0	0	0.0611293	0.041878	0.0359782	0.0424447	0	0.0295568	0	0.124889	0.109379	0.101909	0.0365367	0	0.0187114	0	0	0	0	0.583952	0.817443
TCGA-66-2734-01A-01R-0980-07	0.0133709	0	0	0	0	0.118116	0	0.0110657	0.0141318	0	0.0482223	0	0	0.0726786	0.0346279	0.251636	0.0620033	0.0187856	0	0.0411485	0	0.314213	0	0.452034	0.900412
TCGA-58-8387-01A-11R-2296-07	0.0206164	0.00472882	0.295258	0.110923	0	0.0388511	0.0433027	0.0334816	0.0623628	0.0417352	0	0	0	0.102211	0.0767333	0.0977193	0.0442379	0	0.0135852	0	0	0.0142533	0	0.493297	0.879218
TCGA-90-7769-01A-11R-2125-07	0.00219475	0	0.0972006	0.104205	0	0.12397	0.0629527	0.0516546	0.0203862	0	0.0140369	0	0.0874704	0.116644	0.0289054	0.0492648	0.048874	0.0221914	0	0.136164	0.0191911	0.014694	0.06	0.14359	1.02092
TCGA-66-2793-01A-01R-1201-07	0.0361657	0	0.12254	0.132354	0	0.0914597	0	0.0513806	0.00786764	0	0	0.028291	0	0.2469	0.074137	0.168747	0	0	0.0323235	0	0	0.00783324	0.299	0.0597614	1.06813
TCGA-77-6842-01A-11R-1949-07	0.042061	0	0.0276689	0.126659	0	0.277523	0	0.0125286	0.000961229	0	0	0.0979546	0.00416541	0.219329	0.0891093	0.0745434	0.0193332	0	0.00770726	0	0	0.000455274	0.001	0.393807	0.923923
