# Supplementary material for: Comprehensive analyses of a CD8+ T cell infiltration related gene signature with regard to the prediction of prognosis and immunotherapy response in lung squamous cell carcinoma
Source: BMC Bioinformatics. 2023 Jun 6;24:238. doi: 10.1186/s12859-023-05302-3 (PMC10246359; doi:10.1186/s12859-023-05302-3)
Supplement: Supplementary file 9 — Additional file 9: Table S5. GSEA analysis with annotations of GO and KEGG gene sets in low and high-risk groups. [file 12859_2023_5302_MOESM9_ESM.xlsx]

## Sheet: Significantly_KEGG_GO_term
Table S5. GSEA analysis with annotations of GO and KEGG gene sets in low and high-risk groups
	ID	Description	setSize	enrichmentScore	NES	pvalue	p.adjust	qvalues	rank	leading_edge	core_enrichment	class	group
GO:0043062	GO:0043062	extracellular structure organization	367	0.643172	2.60308	0.00108108	0.00449648	0.00196555	2696	tags=55%, list=17%, signal=47%	2243/2266/2620/183/11096/9622/4314/170690/4322/1311/4318/1301/2335/5806/3491/3037/1277/1295/1289/1281/1290/6423/7148/26585/1805/1303/9507/4017/4316/3690/22801/4327/1361/1278/5644/83716/165/7124/79625/1462/1293/5156/7057/7093/3694/633/8076/1300/1545/11117/50509/1299/2191/1292/4313/81792/10631/11095/1490/3918/58494/2200/9509/5650/8516/1306/2199/2/4239/64116/22795/3569/7045/7373/170689/9719/9508/184…	GSEA for biological process in GO database	Enriched in high-risk group
GO:0030198	GO:0030198	extracellular matrix organization	366	0.642751	2.59868	0.0010846	0.00449648	0.00196555	2696	tags=55%, list=17%, signal=47%	2243/2266/2620/183/11096/9622/4314/170690/4322/1311/4318/1301/2335/5806/3491/3037/1277/1295/1289/1281/1290/6423/7148/26585/1805/1303/9507/4017/4316/3690/22801/4327/1361/1278/5644/83716/165/7124/79625/1462/1293/5156/7057/7093/3694/633/8076/1300/1545/11117/50509/1299/2191/1292/4313/81792/10631/11095/1490/3918/58494/2200/9509/5650/8516/1306/2199/2/4239/64116/22795/3569/7045/7373/170689/9719/9508/184…	GSEA for biological process in GO database	Enriched in high-risk group
GO:0002576	GO:0002576	platelet degranulation	119	0.632952	2.30857	0.00126422	0.00449648	0.00196555	3217	tags=55%, list=20%, signal=45%	197/2243/7018/2266/2335/3082/7123/3690/5265/7078/7057/5004/5023/3671/2/2277/5473/6678/5919/6403/710/5175/2162/5005/2621/5054/2207/5345/7450/7044/22915/5155/7424/948/7043/3699/5552/7076/3479/2316/1675/87/83706/2157/12/10184/5154/54863/5341/308/1893/1521/7114/213/5768/2153/6812/967/7094/7414/7042/5660/7873/334/5627/7040	GSEA for biological process in GO database	Enriched in high-risk group
GO:0032675	GO:0032675	regulation of interleukin-6 production	117	0.622571	2.26889	0.00127065	0.00449648	0.00196555	3342	tags=56%, list=21%, signal=45%	10417/3082/11027/7124/116/10365/5004/91662/3569/177/353514/27202/4023/7099/7305/2621/51284/408/671/51311/11213/2207/10288/972/3553/5452/388325/3071/3458/948/199/2149/3603/5027/54209/114899/84868/26191/7097/140885/6504/3586/2302/50943/3106/4317/64127/7098/1535/7128/409/197358/7291/8692/7292/3570/84632/5450/23208/824/9181/90865/961/10392/6376/80149	GSEA for biological process in GO database	Enriched in high-risk group
GO:0070374	GO:0070374	positive regulation of ERK1 and ERK2 cascade	178	0.617593	2.36185	0.00119048	0.00449648	0.00196555	2459	tags=50%, list=15%, signal=43%	5320/2243/2266/799/2358/9590/8817/6369/7124/116/5156/7010/8685/6347/1490/5322/6368/6348/177/5159/650/10268/27202/728/2255/6351/7066/151306/7099/3123/1880/1116/2621/408/1436/1230/3383/920/972/6349/2066/5345/112464/5788/6367/8600/388325/8829/6358/50507/5155/2324/6355/948/2149/54209/168667/100506013/2852/152007/2264/3791/6361/84868/4035/3356/348/26191/6354/80310/388121/4914/6504/6366/284/6363/56034/…	GSEA for biological process in GO database	Enriched in high-risk group
GO:0071621	GO:0071621	granulocyte chemotaxis	114	0.602109	2.19349	0.00126103	0.00449648	0.00196555	3162	tags=56%, list=20%, signal=45%	1800/6374/2920/6369/7057/2921/6347/6368/6348/5473/27202/1441/728/5919/1803/3689/3577/6373/6288/719/6351/5319/120425/83700/3672/1436/8291/2207/972/6349/3269/3680/3553/6367/5294/4354/3071/6358/30817/1240/6355/6361/1435/6354/9353/57580/6366/6363/9750/5880/23604/6362/3579/6357/6352/4283/5144/6356/6846/5142/7042/5293/6278/10563	GSEA for biological process in GO database	Enriched in high-risk group
GO:0002250	GO:0002250	adaptive immune response	379	0.598047	2.42407	0.00108342	0.00449648	0.00196555	3217	tags=54%, list=20%, signal=44%	2243/3543/9173/725/3598/722/730/114548/7124/721/720/100423062/608/729/338339/3127/3569/177/3119/939/3662/54900/23495/718/11025/3512/79168/3575/710/57823/6556/3118/2213/7099/3123/1880/712/973/1235/93978/83700/4208/10990/3263/959/3115/727/51311/6693/660/2207/3903/10288/3120/1520/64005/3111/3117/3383/920/8832/729230/972/83417/4063/713/695/7133/3122/3113/11024/3553/909/5788/717/940/5452/1378/5294/110…	GSEA for biological process in GO database	Enriched in high-risk group
GO:0002761	GO:0002761	regulation of myeloid leukocyte differentiation	107	0.590155	2.12797	0.00129032	0.00449648	0.00196555	3375	tags=50%, list=21%, signal=40%	54997/51208/3624/3976/7124/2200/6348/11025/10234/8111/2124/7099/3123/7305/1230/920/4057/972/81501/6422/8600/11006/714/4286/10859/3458/6886/54209/9770/1435/2353/760/3635/27086/9398/7071/10221/1051/84959/3665/3398/7098/3725/1021/5457/2624/5914/284266/5578/140685/861/7040/2242/9935	GSEA for biological process in GO database	Enriched in high-risk group
GO:1990266	GO:1990266	neutrophil migration	108	0.589082	2.13208	0.00127714	0.00449648	0.00196555	3060	tags=56%, list=19%, signal=46%	1800/6374/2920/6369/2921/6347/6368/6348/5473/27202/1441/728/1803/3689/3577/6373/6288/5175/719/6351/5319/120425/83700/3672/8291/101/2207/56833/972/6349/3680/3553/6367/5294/4354/3071/6358/6355/2529/3554/6361/399/6354/9353/57580/6366/6363/9750/5880/23604/6362/3579/6357/6352/4283/5144/6356/6846/5142/7042/5293	GSEA for biological process in GO database	Enriched in high-risk group
GO:0006959	GO:0006959	humoral immune response	189	0.587393	2.26688	0.00117509	0.00449648	0.00196555	2647	tags=52%, list=17%, signal=44%	5320/2243/7018/3543/6374/725/8547/2920/10417/5225/54210/722/730/1755/84659/1361/7124/6441/721/720/100423062/2219/820/2921/6347/729/5650/2/4239/3569/11326/5473/3119/51297/27202/718/728/5919/3512/5645/6373/710/6556/719/28984/5319/2213/240/3123/1880/712/1235/4208/3263/727/128488/671/283/4057/729230/4069/713/3553/5788/717/940/5452/1378/714/5199/1511/3458/6039/54209/629/715/3426/1675/25818/1604/3075/3…	GSEA for biological process in GO database	Enriched in high-risk group
GO:0072676	GO:0072676	lymphocyte migration	106	0.585725	2.11314	0.00128205	0.00449648	0.00196555	3183	tags=56%, list=20%, signal=45%	2838/6369/6347/58494/11240/6368/1901/6348/5979/6373/6288/6351/8740/1880/1235/2621/6387/81704/101/6693/64005/3383/729230/6349/6367/5294/6358/6355/2529/199/3683/56253/6361/3676/2833/6354/148823/4478/3695/6366/6363/9750/124976/30009/6793/1893/58191/6362/6357/6352/9023/6356/6846/9420/23143/5293/6278/10563/100528032	GSEA for biological process in GO database	Enriched in high-risk group
GO:0016064	GO:0016064	immunoglobulin mediated immune response	111	0.584646	2.12302	0.00126743	0.00449648	0.00196555	2321	tags=45%, list=15%, signal=39%	3543/725/3598/722/730/7124/721/720/100423062/729/3119/939/718/710/2213/3123/712/1235/3263/959/727/51311/2207/972/713/695/5788/717/940/5452/1378/714/715/10875/3426/23529/202309/1604/3635/3586/3133/2302/716/30009/3665/3566/8741/10538/10312/50943	GSEA for biological process in GO database	Enriched in high-risk group
GO:0061041	GO:0061041	regulation of wound healing	129	0.583902	2.13817	0.00126582	0.00449648	0.00196555	3259	tags=51%, list=20%, signal=41%	2243/7429/2266/3170/7103/150/5624/1361/7124/5156/7057/2160/2191/177/55966/114897/2155/6403/710/5329/240/7099/58189/5054/4638/2207/857/5345/5592/947/5155/948/2149/7852/2303/6915/348/5328/5154/51330/84959/8840/7056/5341/10019/100506658/3688/22875/3848/170692/4627/1365/1839/7128/5327/10630/196527/8613/7035/4846/7294/5588/5578/83481/5627/53905	GSEA for biological process in GO database	Enriched in high-risk group
GO:0032609	GO:0032609	interferon-gamma production	103	0.580692	2.0841	0.00129702	0.00449648	0.00196555	3343	tags=59%, list=21%, signal=47%	9173/3624/7124/6556/7099/3123/929/2621/51284/3115/51311/6693/729230/3113/3553/558/3702/114836/10859/3554/56253/8807/84868/26191/3594/140885/54440/246778/51744/64115/3586/916/3394/914/10148/653499/10225/50943/3595/7098/11118/7356/10666/80380/5914/7292/5621/11119/554/5144/8809/7855/5142/90865/7294/3105/961/100528032/4049/80149/10125	GSEA for biological process in GO database	Enriched in high-risk group
GO:0019724	GO:0019724	B cell mediated immunity	114	0.576951	2.10184	0.00126103	0.00449648	0.00196555	2534	tags=46%, list=16%, signal=39%	3543/725/3598/722/730/7124/721/720/100423062/729/3119/939/718/710/2213/3123/712/1235/3263/959/727/51311/2207/972/713/695/5788/717/940/5452/1378/714/715/10875/3426/23529/202309/1604/3635/3586/3133/2302/716/30009/3665/3566/8741/10538/10312/50943/84174/10666	GSEA for biological process in GO database	Enriched in high-risk group
GO:0050777	GO:0050777	negative regulation of immune response	134	0.575947	2.12331	0.00125945	0.00449648	0.00196555	3254	tags=46%, list=20%, signal=37%	259/9173/725/3598/722/1281/7124/116/2/11326/5169/3575/710/2213/3123/11213/56833/8832/729230/5788/1378/3142/4092/10859/64092/7043/10875/4321/84868/1493/339390/1604/3635/11314/3559/5272/3586/3133/2294/2302/30009/3566/2840/10225/5133/50943/3106/25939/966/7128/409/11126/197358/3134/7292/84695/90865/7042/3105/3135/7040/29	GSEA for biological process in GO database	Enriched in high-risk group
GO:0032635	GO:0032635	interleukin-6 production	127	0.575938	2.10608	0.00126582	0.00449648	0.00196555	2987	tags=50%, list=19%, signal=41%	10417/3082/11027/7124/116/10365/5004/91662/3569/177/353514/27202/4023/7099/7305/2621/51284/408/671/51311/11213/2207/10288/972/3553/5452/388325/3071/3458/948/199/2149/3603/5027/54209/8807/114899/84868/26191/7097/140885/6504/3586/2302/50943/3106/4317/64127/7098/113277/1535/7128/409/197358/7291/8692/7292/3570/84632/5450/23208/824/9181/90865	GSEA for biological process in GO database	Enriched in high-risk group
GO:0007229	GO:0007229	integrin-mediated signaling pathway	105	0.575433	2.07555	0.001287	0.00449648	0.00196555	3032	tags=51%, list=19%, signal=42%	2335/1281/3690/22801/3694/1490/9358/8516/1015/3689/7070/3684/2268/7305/3687/55679/959/3672/9510/2207/10979/3680/8515/84106/8829/3678/3683/3675/7076/199920/3676/2316/2533/83706/1307/3695/4739/8482/3679/5341/7791/3688/5587/4627/3611/10077/3685/3909/8613/967/7094/84695/7294/3673	GSEA for biological process in GO database	Enriched in high-risk group
GO:0070371	GO:0070371	ERK1 and ERK2 cascade	274	0.570724	2.26901	0.00111607	0.00449648	0.00196555	2950	tags=47%, list=18%, signal=39%	5320/2243/7018/2266/183/799/2335/2358/9590/8817/6098/3491/3976/6369/7124/7078/116/5156/7010/11117/8685/55885/6347/1490/91662/5322/6368/1843/6348/177/54206/5159/650/10268/27202/728/2255/55450/6351/7066/151306/7099/3123/1880/1116/2621/408/81848/1436/1230/3383/920/972/6349/2066/3553/5345/112464/5788/6367/8600/388325/8829/6358/50507/5155/2324/6355/948/1846/2149/54209/168667/100506013/2852/152007/2264…	GSEA for biological process in GO database	Enriched in high-risk group
GO:0003158	GO:0003158	endothelium development	115	0.570388	2.07994	0.00125786	0.00449648	0.00196555	3065	tags=49%, list=19%, signal=40%	55273/64321/5624/7124/3215/81792/91663/2702/1306/1901/84913/654/81575/5175/2701/94/5629/1003/90627/3687/7476/80781/2022/3383/54567/3553/54345/8829/947/54538/57493/5138/7852/7122/2303/3791/1903/27086/4855/7498/6935/4478/26051/9693/652/10411/659/1365/10630/25932/80274/388/5144/7414/169044/9294	GSEA for biological process in GO database	Enriched in high-risk group
GO:0002460	GO:0002460	adaptive immune response based on somatic recombination of immune receptors built from immunoglobulin superfamily domains	244	0.569552	2.24514	0.00113122	0.00449648	0.00196555	3342	tags=51%, list=21%, signal=41%	3543/9173/725/3598/722/730/114548/7124/721/720/100423062/729/3569/177/3119/939/3662/718/3575/710/6556/2213/7099/3123/712/1235/4208/3263/959/727/51311/6693/2207/64005/3383/920/729230/972/4063/713/695/7133/3553/909/5788/717/940/5452/1378/714/3142/4092/23180/114836/10859/2529/7454/3554/910/5027/8807/715/10875/6097/84868/941/3426/23529/89857/3594/10673/54440/339390/202309/246778/201294/1604/3635/5551…	GSEA for biological process in GO database	Enriched in high-risk group
GO:0070372	GO:0070372	regulation of ERK1 and ERK2 cascade	258	0.569338	2.25232	0.00112486	0.00449648	0.00196555	2611	tags=44%, list=16%, signal=38%	5320/2243/2266/799/2335/2358/9590/8817/6098/3491/3976/6369/7124/7078/116/5156/7010/11117/8685/55885/6347/1490/91662/5322/6368/1843/6348/177/54206/5159/650/10268/27202/728/2255/55450/6351/7066/151306/7099/3123/1880/1116/2621/408/81848/1436/1230/3383/920/972/6349/2066/3553/5345/112464/5788/6367/8600/388325/8829/6358/50507/5155/2324/6355/948/1846/2149/54209/168667/100506013/2852/152007/2264/3791/636…	GSEA for biological process in GO database	Enriched in high-risk group
GO:1904018	GO:1904018	positive regulation of vasculature development	179	0.567482	2.16693	0.00119904	0.00449648	0.00196555	3568	tags=56%, list=22%, signal=44%	185/55273/8817/3082/93649/6423/26585/6369/7057/7010/1545/729/2277/718/728/3689/51378/57381/358/719/7075/94/57608/1536/5743/126393/7048/1003/1116/187/5740/3687/5054/1524/2113/2627/2022/9037/3553/2321/146850/51129/8829/947/5155/1958/7424/3678/306/7852/168667/100506013/2852/2303/8742/3791/6915/80310/10266/147372/8038/3586/5579/285/26051/23576/6237/9693/1893/126259/3688/3579/1512/7098/10411/5587/3373…	GSEA for biological process in GO database	Enriched in high-risk group
GO:0006909	GO:0006909	phagocytosis	255	0.566127	2.24245	0.00111607	0.00449648	0.00196555	3363	tags=48%, list=21%, signal=38%	197/575/3543/725/8547/2358/10417/5806/722/3690/7124/6441/721/7057/720/100423062/7052/2219/8685/6347/81035/653509/134/5322/196051/718/3689/22918/2212/5175/6556/3385/1089/2213/7099/23221/3684/146722/3953/2268/929/2214/7305/2621/8291/4481/2207/4688/64005/729230/51411/9936/3553/1794/5788/717/375033/558/3071/2209/3458/948/10326/199/7454/306/3683/5027/54209/4689/399/4035/7097/140885/201294/353376/11314…	GSEA for biological process in GO database	Enriched in high-risk group
GO:0030595	GO:0030595	leukocyte chemotaxis	207	0.565038	2.19654	0.00116686	0.00449648	0.00196555	3209	tags=53%, list=20%, signal=43%	1800/6374/2920/2358/26585/6369/6441/7057/2921/6347/11240/6368/1843/1901/6348/3569/2277/5473/27202/1441/728/5919/1803/3689/2155/3577/6373/1910/6288/719/6351/8740/5319/240/1880/1235/120425/83700/2621/5054/6387/3672/1436/8291/727/101/2207/56833/1230/729230/972/6349/3269/3680/3553/2321/6367/8600/5294/4354/3071/6358/5155/30817/1240/7424/6355/199/63940/7852/3603/1234/6361/1435/4681/2833/79148/6354/9353…	GSEA for biological process in GO database	Enriched in high-risk group
GO:0002688	GO:0002688	regulation of leukocyte chemotaxis	115	0.563868	2.05616	0.00125786	0.00449648	0.00196555	2151	tags=40%, list=13%, signal=35%	2358/26585/7057/6347/11240/1843/6348/3569/2277/27202/728/5919/1803/2155/719/6351/8740/1235/83700/2621/5054/6387/1436/8291/727/56833/1230/729230/972/4354/3071/1240/7424/199/63940/1435/4681/79148/6354/9353/6366/6363/9750/7941/5880/23604	GSEA for biological process in GO database	Enriched in high-risk group
GO:0002040	GO:0002040	sprouting angiogenesis	118	0.563717	2.0565	0.00126103	0.00449648	0.00196555	2914	tags=46%, list=18%, signal=38%	185/84870/26585/4017/7057/7010/10365/4223/2277/3164/25960/57381/1960/94/57608/240/5743/90627/187/56999/161198/54567/9037/8829/2324/7424/3678/90993/168667/79812/100506013/2303/3791/8434/6915/23670/9353/10266/147372/3586/284/11082/26051/9723/652/3688/1012/2624/4215/3716/10769/4804/1948/161742	GSEA for biological process in GO database	Enriched in high-risk group
GO:0045766	GO:0045766	positive regulation of angiogenesis	159	0.563397	2.12205	0.0012285	0.00449648	0.00196555	3342	tags=53%, list=21%, signal=43%	185/8817/3082/6423/26585/6369/7057/7010/1545/729/2277/718/728/3689/51378/57381/358/719/7075/94/57608/1536/5743/126393/7048/1003/1116/187/5740/3687/5054/1524/2113/2627/2022/9037/3553/2321/146850/51129/8829/947/7424/3678/306/7852/168667/100506013/2303/8742/3791/6915/10266/147372/8038/3586/5579/285/26051/23576/6237/1893/126259/3688/3579/1512/7098/10411/5587/3373/1232/7291/2624/4215/3716/388/10769/63…	GSEA for biological process in GO database	Enriched in high-risk group
GO:0016525	GO:0016525	negative regulation of angiogenesis	106	0.562906	2.03082	0.00128205	0.00449648	0.00196555	3178	tags=46%, list=20%, signal=37%	575/183/7124/7057/7010/10365/7058/11117/4223/6678/51378/28984/140862/7075/23213/240/641700/90627/1285/4881/56999/5054/1524/9510/729230/10516/54567/5797/2828/90993/7122/79812/6915/1284/23166/3339/285/22846/9723/576/1634/11126/10769/4804/161742/7042/356/3135/2296	GSEA for biological process in GO database	Enriched in high-risk group
GO:0097530	GO:0097530	granulocyte migration	133	0.562165	2.06893	0.00126263	0.00449648	0.00196555	3162	tags=53%, list=20%, signal=43%	1800/6374/2920/6369/7057/2921/6347/6368/6348/5473/27202/1441/728/5919/1803/3689/3577/6373/6288/5175/719/6351/5319/120425/83700/3672/1436/8291/101/2207/56833/972/6349/3269/3680/3553/6367/5294/4354/3071/6358/30817/1240/6355/2529/3554/6361/399/1435/6354/9353/57580/11314/6366/6363/9750/5880/23604/6362/3579/6357/6352/4283/5144/6356/6846/5142/7042/5293/6278/10563	GSEA for biological process in GO database	Enriched in high-risk group
GO:0060326	GO:0060326	cell chemotaxis	272	0.561678	2.23367	0.00111111	0.00449648	0.00196555	3315	tags=51%, list=21%, signal=42%	1800/6374/185/2920/2358/8817/3082/26585/6369/6441/5156/7057/2921/6347/3219/11240/6368/1843/1901/6348/3569/2277/5159/5473/3164/27202/1441/728/5919/1233/1803/3689/2155/3577/6373/1910/6288/719/6351/8740/5319/1960/240/1880/1235/120425/9034/83700/2621/5054/1524/6387/3672/1436/4015/8291/727/101/2207/56833/1230/729230/972/51411/6349/3269/3680/9037/3553/2321/6367/8600/5294/4354/3071/8829/6358/5155/30817/…	GSEA for biological process in GO database	Enriched in high-risk group
GO:1902107	GO:1902107	positive regulation of leukocyte differentiation	145	0.561303	2.1053	0.00121359	0.00449648	0.00196555	3360	tags=48%, list=21%, signal=38%	54997/3976/7704/114548/7124/177/939/8111/3575/1960/2124/3123/7048/7305/2621/101/10288/1230/920/972/695/81501/3553/5788/146850/8600/558/11006/3071/3142/9760/3458/4323/54209/399/1435/941/2353/3594/760/54440/3635/3559/942/9398/64115/7071/6363/10221/9840/3398/3566/50943/3725/9308/5457/64332/5914/7292/2737/57178/5578/140685/861/3135/7040/1540/4860/10125/2242	GSEA for biological process in GO database	Enriched in high-risk group
GO:0050728	GO:0050728	negative regulation of inflammatory response	124	0.558875	2.04442	0.00126263	0.00449648	0.00196555	2627	tags=40%, list=16%, signal=33%	2358/3082/5624/114548/116/7010/134/91662/177/5169/6288/7130/2213/240/3123/1003/58189/10203/5740/2113/56833/4210/9021/7133/5788/225/2852/114899/116379/27293/4907/89790/8530/3479/79626/348/140885/54/3559/3586/2294/2840/113/50943/338557/135/3848/7128/197358	GSEA for biological process in GO database	Enriched in high-risk group
GO:2000181	GO:2000181	negative regulation of blood vessel morphogenesis	108	0.555369	2.01007	0.00127714	0.00449648	0.00196555	3178	tags=46%, list=20%, signal=37%	575/183/7124/7057/7010/10365/7058/11117/4223/6678/51378/28984/140862/7075/23213/240/641700/90627/1285/4881/56999/5054/1524/9510/729230/10516/54567/5797/2828/90993/7122/79812/6915/1284/23166/7498/3339/285/22846/9723/576/1634/11126/10769/4804/161742/7042/356/3135/2296	GSEA for biological process in GO database	Enriched in high-risk group
GO:0007160	GO:0007160	cell-matrix adhesion	213	0.554688	2.16321	0.00115875	0.00449648	0.00196555	2334	tags=38%, list=15%, signal=33%	2243/2266/11170/2335/3897/10395/1281/26585/3690/22801/7057/7010/3694/11117/50509/81792/10631/1490/9358/8516/22795/25992/10894/55966/1842/1305/10580/3689/7070/5175/4680/94/83700/56999/5054/6614/340706/3672/395/8499/22998/10979/10516/6422/8515/8829/947/342184/948/4323/3683/3675/63923/3791/4321/1435/4035/3676/10391/87/64098/5328/83706/1307/3695/6366/6385/916/2042/6237/54749/3679/7402/9723/79834/7791…	GSEA for biological process in GO database	Enriched in high-risk group
GO:1903034	GO:1903034	regulation of response to wounding	157	0.554419	2.08986	0.00121951	0.00449648	0.00196555	3259	tags=46%, list=20%, signal=37%	2243/7429/2266/4916/3170/7103/150/5624/1361/7124/5156/7057/2160/2191/177/55966/114897/2155/6403/710/5329/240/7099/58189/5054/4638/2207/7143/857/8578/5345/5592/947/5155/948/2149/7852/2303/89790/4035/6915/348/5328/3586/5154/51330/84959/8840/7056/5341/10019/100506658/3688/22875/3848/170692/4627/1365/1839/7128/5327/10630/196527/8613/7035/4846/7294/5588/5578/83481/5627/53905	GSEA for biological process in GO database	Enriched in high-risk group
GO:1901343	GO:1901343	negative regulation of vasculature development	119	0.553846	2.02005	0.00126422	0.00449648	0.00196555	3178	tags=47%, list=20%, signal=38%	575/183/2254/7124/7057/7010/10365/7058/11117/4223/6678/4773/51378/28984/140862/7075/23213/240/641700/90627/1285/4881/56999/5054/1524/9510/729230/10516/54567/5797/5155/2828/90993/7122/79812/6915/1284/23166/7498/3339/285/22846/9723/652/576/1634/11126/4772/10769/4804/161742/7042/356/7490/3135/2296	GSEA for biological process in GO database	Enriched in high-risk group
GO:0010634	GO:0010634	positive regulation of epithelial cell migration	140	0.553705	2.05344	0.00125156	0.00449648	0.00196555	3568	tags=50%, list=22%, signal=39%	7429/183/4318/8817/3037/3690/7057/7010/84913/6678/2255/51378/2252/25960/57381/57608/5629/5743/1235/7048/7476/2113/9037/8829/5155/2324/7424/3458/306/3675/152007/2303/3791/5168/147372/27086/284/80005/6237/9922/652/1512/10982/3725/5336/659/5587/3373/1839/7114/2624/4215/8613/388/10769/8828/4846/7042/3673/5578/5641/7040/9734/51564/80149/6662/6776/23328/64094/23411	GSEA for biological process in GO database	Enriched in high-risk group
GO:0071219	GO:0071219	cellular response to molecule of bacterial origin	188	0.551814	2.12958	0.00117647	0.00449648	0.00196555	3682	tags=53%, list=23%, signal=41%	6374/2920/10417/114548/11027/7124/1440/2921/6347/1437/6348/3569/654/4360/5473/7431/1244/6373/1910/2213/7099/4208/929/4064/5054/1524/671/7538/9450/10288/3383/4057/7133/3553/8564/968/558/389643/388325/10859/1511/10891/948/54209/1234/84868/941/6915/26191/7097/5724/140885/353376/1604/942/3586/10221/1051/3394/923/57817/79931/64127/23643/6352/27063/80380/7128/22900/5914/4283/7292/5144/57088/824/7855/51…	GSEA for biological process in GO database	Enriched in high-risk group
GO:0071222	GO:0071222	cellular response to lipopolysaccharide	180	0.551411	2.10687	0.00119617	0.00449648	0.00196555	3682	tags=53%, list=23%, signal=42%	6374/2920/10417/114548/11027/7124/1440/2921/6347/1437/6348/3569/654/4360/5473/7431/1244/6373/1910/7099/4208/929/4064/5054/1524/671/7538/9450/10288/3383/4057/7133/3553/8564/968/558/389643/388325/10859/1511/10891/948/1234/84868/941/6915/26191/7097/5724/140885/353376/1604/942/3586/10221/1051/3394/923/57817/79931/64127/23643/6352/27063/80380/7128/22900/5914/4283/7292/5144/57088/824/5142/2672/7035/229…	GSEA for biological process in GO database	Enriched in high-risk group
GO:1903555	GO:1903555	regulation of tumor necrosis factor superfamily cytokine production	101	0.550938	1.97685	0.00129534	0.00449648	0.00196555	3363	tags=54%, list=21%, signal=43%	10417/5004/6348/27202/7099/929/2621/671/101/7538/11213/23547/2207/4057/5788/558/947/3458/948/945/54209/84868/3479/50856/26191/7097/5724/140885/54440/54/27086/6504/64115/3586/3133/284/6363/914/50943/64127/7098/23643/1535/7128/409/197358/7291/5914/9181/961/10392/6376/80149/10125/5795	GSEA for biological process in GO database	Enriched in high-risk group
GO:0048771	GO:0048771	tissue remodeling	145	0.549239	2.06005	0.00121359	0.00449648	0.00196555	2629	tags=43%, list=16%, signal=36%	7018/183/84870/5166/51208/3976/26585/3690/186/633/7052/1621/4313/1464/2702/1901/338773/3569/177/1513/5745/2255/115908/4921/94/7421/2034/3953/4208/1436/101/857/729230/54567/81501/6422/8600/558/50507/4286/2324/4323/7043/2149/154/5027/7076/2303/9770/760/54/3635/5880/84959/10312/10512/659/1636/7128/1956/1471/29887	GSEA for biological process in GO database	Enriched in high-risk group
GO:0002449	GO:0002449	lymphocyte mediated immunity	237	0.549062	2.15606	0.00113766	0.00449648	0.00196555	3427	tags=51%, list=21%, signal=41%	3543/725/3598/722/730/114548/7124/721/720/100423062/729/3569/177/3119/939/718/3575/710/57823/6556/2213/3123/712/1235/3263/959/727/51311/2207/23705/64005/3383/729230/972/713/695/7133/3553/909/5788/717/940/146850/5452/1378/714/4092/23180/114836/10859/2529/7454/3554/910/56253/5027/8807/715/10875/84868/3002/3426/23529/3594/54440/339390/202309/201294/1604/3635/5551/5272/3586/913/259197/3004/3133/2302/…	GSEA for biological process in GO database	Enriched in high-risk group
GO:0002573	GO:0002573	myeloid leukocyte differentiation	189	0.548481	2.11671	0.00117509	0.00449648	0.00196555	3375	tags=47%, list=21%, signal=38%	7018/54997/4318/51208/3624/3976/7124/1440/2200/1437/6348/126014/10100/3662/11025/10234/8111/2124/7099/3123/1880/7048/4208/6688/7305/1436/2207/1230/920/4057/972/81501/6422/8600/11006/714/4286/5153/10859/3458/6886/116071/54209/9770/1435/2353/56975/760/7097/3635/27086/9398/7071/6363/10221/1051/139716/84959/3665/3398/8840/10538/4495/652/10312/9846/7098/3725/1021/375387/4627/29887/5457/2624/5914/55509…	GSEA for biological process in GO database	Enriched in high-risk group
GO:0097529	GO:0097529	myeloid leukocyte migration	195	0.547885	2.11481	0.00117924	0.00449648	0.00196555	3209	tags=53%, list=20%, signal=43%	1800/6374/2920/2358/26585/6369/6441/7057/11117/2921/6347/6368/1843/6348/3569/177/2277/5473/27202/1441/728/5919/1803/3689/3577/6373/1910/6288/5175/719/6351/5319/120425/83700/5054/1524/6387/3672/1436/8291/727/101/2207/56833/1230/729230/972/6349/3269/3680/3553/2321/6367/8600/5294/4354/3071/6358/5155/30817/1240/7424/6355/2529/199/4323/3554/54209/6361/399/1435/4681/79148/6354/80310/9353/140885/57580/1…	GSEA for biological process in GO database	Enriched in high-risk group
GO:0045765	GO:0045765	regulation of angiogenesis	283	0.547276	2.17604	0.00111483	0.00449648	0.00196555	3489	tags=51%, list=22%, signal=41%	575/183/185/8817/3082/6423/26585/6369/7124/7057/7010/10365/7058/1545/11117/729/4223/3569/2277/718/6678/728/3689/51378/25960/57381/358/60675/719/28984/140862/7075/23213/94/57608/240/641700/1536/5743/126393/7048/1003/1116/90627/1285/187/4881/5740/56999/3687/5054/1524/9510/2113/2627/2022/729230/10516/54567/6422/23129/9037/3553/2321/146850/5797/51129/8829/947/2828/7424/3678/90993/306/7852/168667/7122…	GSEA for biological process in GO database	Enriched in high-risk group
GO:0050921	GO:0050921	positive regulation of chemotaxis	133	0.547266	2.0141	0.00126263	0.00449648	0.00196555	3217	tags=50%, list=20%, signal=40%	4916/2358/8817/7057/1901/6348/3569/177/2277/5159/728/2255/5919/1233/56670/2155/719/6351/8740/1235/2621/5054/6387/1436/8291/1230/729230/972/9037/347733/3071/8829/5155/1240/7424/199/63940/7852/3603/54209/3791/1435/6354/80310/9353/6366/6363/9750/7941/5880/23604/3579/6352/64805/659/5587/1012/7114/196527/3570/6846/3673/6278/10563/5641/7040	GSEA for biological process in GO database	Enriched in high-risk group
GO:0050714	GO:0050714	positive regulation of protein secretion	152	0.546387	2.05533	0.00122249	0.00449648	0.00196555	3611	tags=43%, list=23%, signal=33%	2243/2266/55107/8431/3783/4826/7124/186/26253/23601/3569/654/8111/6288/28984/5319/7099/3123/93978/2268/929/408/101/283/23705/5950/25924/947/7424/3458/7043/56253/945/5027/54209/2852/114899/4035/3479/7097/3586/3133/283420/4628/8938/135/27063/1956/2182/7292/10802/952/90865/7042/1080/9501/322/2696/7040/6934/55691/2697/640/2645/5734	GSEA for biological process in GO database	Enriched in high-risk group
GO:0050729	GO:0050729	positive regulation of inflammatory response	129	0.545891	1.99898	0.00126582	0.00449648	0.00196555	3385	tags=51%, list=21%, signal=41%	5320/183/9173/185/6369/7124/120892/7052/91662/388125/6348/3569/353514/718/56670/5008/4023/7099/81030/5743/5054/51284/5733/101/2207/2113/729230/695/3553/940/8600/5294/2828/3458/63940/5138/3603/54209/3572/7097/3133/1051/7941/923/8840/2167/4317/64127/7098/115362/1956/2867/64332/8692/7292/3949/9180/90865/3673/961/975/6376/1268/4049/3620/10318	GSEA for biological process in GO database	Enriched in high-risk group
GO:1902105	GO:1902105	regulation of leukocyte differentiation	261	0.545475	2.15929	0.0011274	0.00449648	0.00196555	3375	tags=48%, list=21%, signal=39%	54997/51208/3624/3976/7704/114548/57864/7124/2200/6348/177/939/3662/11025/10234/4773/8111/3575/1960/2213/2124/7099/3123/7048/150372/7305/2621/101/56833/10288/3111/1230/920/4057/729230/972/695/81501/6422/3553/5788/28959/940/146850/8600/1378/558/55365/11006/3071/714/3142/4286/9760/4092/10859/3458/6886/4323/56253/54209/257101/10875/9770/399/1435/941/2353/1493/3594/760/54440/246778/639/3635/3559/2708…	GSEA for biological process in GO database	Enriched in high-risk group
GO:1901342	GO:1901342	regulation of vasculature development	315	0.545438	2.18216	0.00110497	0.00449648	0.00196555	3568	tags=52%, list=22%, signal=42%	575/183/185/55273/8817/3082/93649/6423/26585/2254/6369/7124/7057/7010/10365/7058/1545/11117/729/4223/3569/2277/718/6678/728/3689/4773/51378/25960/57381/358/60675/719/28984/140862/7075/23213/94/57608/240/641700/1536/5743/126393/7048/1003/1116/90627/1285/187/4881/5740/56999/3687/5054/1524/9510/2113/2627/2022/729230/10516/54567/6422/23129/9037/3553/2321/146850/5797/51129/8829/947/5155/2828/1958/7424…	GSEA for biological process in GO database	Enriched in high-risk group
GO:0003018	GO:0003018	vascular process in circulatory system	161	0.544986	2.0578	0.00121951	0.00449648	0.00196555	2656	tags=48%, list=17%, signal=41%	2243/2266/1373/183/257313/6456/185/6532/1311/9590/150/116/186/7010/5023/1621/1816/134/59/5243/388125/2702/654/1909/3779/3741/1244/1910/153/5743/5139/1003/4881/3672/3383/857/3269/5345/147/6580/5592/5797/2828/948/5138/2149/154/7122/2852/2303/6915/3356/477/5021/348/9353/5724/10266/11156/5997/284/80005/2982/23576/80852/3274/342527/9732/100506658/3579/552/135/27345/659/1636/6648/1956/84879	GSEA for biological process in GO database	Enriched in high-risk group
GO:0030168	GO:0030168	platelet activation	146	0.544733	2.0429	0.00122249	0.00449648	0.00196555	3256	tags=48%, list=20%, signal=39%	2243/2266/3043/1311/2335/150/1277/1281/3690/1278/5156/9002/5023/3569/10398/114897/9630/6403/6288/7099/408/959/2207/23533/54331/375033/7450/146850/5592/558/5294/3937/5155/7222/2149/3709/2316/348/83706/2157/5579/5154/84959/7056/5341/10019/1465/5336/170692/64805/4627/3611/2534/409/10077/340205/10630/7225/7410/6812/3708/7094/7414/4846/7294/5588/5578/954/10627/60	GSEA for biological process in GO database	Enriched in high-risk group
GO:0002687	GO:0002687	positive regulation of leukocyte migration	134	0.544159	2.00612	0.00125945	0.00449648	0.00196555	2494	tags=43%, list=16%, signal=36%	2358/6369/7124/7057/6401/58494/6348/3569/177/2277/728/5919/2155/6403/7070/719/6351/8740/1235/2621/5054/1524/6387/81704/1436/8291/101/6693/1230/3383/729230/972/3071/1240/7424/6355/2529/199/63940/4323/3554/54209/1435/3676/6354/80310/83483/5724/6366/6363/9750/7941/5880/23604/3579/6352/64805	GSEA for biological process in GO database	Enriched in high-risk group
GO:0034341	GO:0034341	response to interferon-gamma	188	0.541204	2.08863	0.00117647	0.00449648	0.00196555	3179	tags=45%, list=20%, signal=36%	1594/361/6369/6347/6368/3127/6348/4360/4502/3119/3662/7431/6556/6351/3118/7099/3123/11074/3263/3115/4210/3120/3117/3383/9021/3122/6349/3113/6367/10581/2209/6358/6355/3458/199/815/7454/2210/6361/6354/3594/7097/5724/140885/55647/3133/6366/6363/2633/3107/3394/3665/567/7791/1612/58191/115361/3106/6362/10346/7098/6357/10437/115362/2635/6352/4261/4684/3134/10410/3716/6812/3659/81603/6356/6846/53840/263…	GSEA for biological process in GO database	Enriched in high-risk group
GO:0050866	GO:0050866	negative regulation of cell activation	187	0.541034	2.08698	0.00117509	0.00449648	0.00196555	3366	tags=53%, list=21%, signal=43%	2266/3598/3624/221395/6441/5156/2615/11117/11326/6664/114897/5169/54900/23495/2213/3123/146722/2268/7305/4332/671/6693/10288/8832/7940/729230/972/695/6422/5788/5592/558/3142/5155/4092/10859/55824/64092/284021/56253/2852/10875/84868/941/8530/1493/79626/348/26191/339390/3635/11314/3559/942/64115/3586/2294/2302/6385/9750/5154/1051/30009/84959/3398/3566/7056/10019/653499/652/50943/114757/8654/135/374…	GSEA for biological process in GO database	Enriched in high-risk group
GO:0001525	GO:0001525	angiogenesis	481	0.540529	2.21539	0.00105374	0.00449648	0.00196555	3178	tags=46%, list=20%, signal=38%	575/183/185/55273/84870/2335/8817/3082/3491/64321/1295/6423/26585/4017/3690/2254/9068/4327/6369/7124/79625/5156/7057/7010/10365/7058/1545/11117/2191/4313/6347/1490/1464/729/6943/2702/4223/1306/5787/1901/23452/3569/7045/1909/2277/5159/10268/3164/718/6678/728/2255/3689/51378/25960/57381/81575/358/7070/5175/60675/719/2637/28984/140862/1960/7075/23213/94/57608/240/641700/1536/5743/126393/2034/3953/70…	GSEA for biological process in GO database	Enriched in high-risk group
GO:0071346	GO:0071346	cellular response to interferon-gamma	169	0.539886	2.05585	0.00119332	0.00449648	0.00196555	3320	tags=47%, list=21%, signal=38%	361/6369/6347/6368/3127/6348/4360/4502/3119/3662/7431/6351/3118/7099/3123/11074/3263/3115/3120/3117/3383/9021/3122/6349/3113/6367/2209/6358/6355/3458/199/815/7454/2210/6361/6354/3594/7097/5724/140885/55647/3133/6366/6363/2633/3107/3394/3665/567/7791/1612/115361/3106/6362/10346/7098/6357/10437/115362/2635/6352/4261/4684/3134/3716/6812/3659/81603/6356/6846/53840/2634/7294/356/4641/3105/3135/961/637…	GSEA for biological process in GO database	Enriched in high-risk group
GO:0071706	GO:0071706	tumor necrosis factor superfamily cytokine production	106	0.539691	1.94706	0.00128205	0.00449648	0.00196555	3363	tags=53%, list=21%, signal=42%	10417/5004/6348/27202/7099/929/2621/671/101/7538/11213/23547/2207/4057/5788/558/947/3458/948/945/54209/84868/3479/50856/26191/7097/5724/140885/54440/54/27086/6504/64115/3586/3133/284/6363/914/50943/64127/7098/23643/113277/1535/7128/409/197358/7291/5914/9181/961/10392/6376/80149/10125/5795	GSEA for biological process in GO database	Enriched in high-risk group
GO:0007156	GO:0007156	homophilic cell adhesion via plasma membrane adhesion molecules	147	0.539681	2.02436	0.00122399	0.00449648	0.00196555	3017	tags=45%, list=19%, signal=37%	1823/1004/64405/3897/1000/91156/9708/389118/26025/1009/54798/27255/5979/57863/1015/83872/5101/5175/8642/4680/64084/152330/1003/91624/84623/56137/90952/79633/23705/8832/56097/56112/56135/347902/5797/56105/51294/54538/54825/133418/5098/1002/1013/56100/84966/54510/56134/56107/55714/56141/1001/3688/27253/5097/1012/8641/56098/56113/56099/128434/64072/1048/56109/56101/56139/5817	GSEA for biological process in GO database	Enriched in high-risk group
GO:0014066	GO:0014066	regulation of phosphatidylinositol 3-kinase signaling	113	0.537835	1.95725	0.00126422	0.00449648	0.00196555	3379	tags=42%, list=21%, signal=33%	4916/183/3082/7124/5156/7010/1440/4919/5159/5008/6403/5649/2268/23533/653361/10870/219699/2066/2321/940/5294/5155/2322/2149/2852/3791/3479/80310/4914/284/56034/26051/5154/1634/6352/2534/2057/1956/197358/7291/8395/7042/5293/118788/10125/6662/847	GSEA for biological process in GO database	Enriched in high-risk group
GO:0050900	GO:0050900	leukocyte migration	412	0.536293	2.17924	0.00107296	0.00449648	0.00196555	3279	tags=50%, list=20%, signal=41%	338/3543/1800/2838/6374/2920/2335/2358/3897/1277/54210/26585/3690/6369/1278/7124/6441/7057/7010/6401/11117/653/1621/2921/6347/58494/134/91662/11240/6368/1843/1901/6348/4973/3569/177/2277/5473/5979/27202/1441/728/5919/3512/1803/3689/2155/51378/3577/6404/6403/6373/1910/6288/7070/5175/719/6351/4680/8740/5319/240/1880/3684/1235/120425/83700/8793/2621/3687/5054/1524/6387/81704/90952/3672/1436/2995/829…	GSEA for biological process in GO database	Enriched in high-risk group
GO:0002700	GO:0002700	regulation of production of molecular mediator of immune response	130	0.535433	1.96544	0.00126582	0.00449648	0.00196555	3279	tags=46%, list=20%, signal=37%	8013/10417/5225/3598/114548/51237/7124/5650/3569/2213/7099/3263/959/11213/2207/5950/729230/972/695/7133/3553/5788/940/388325/4092/10859/948/7043/3554/23529/26191/25818/54440/51744/3586/3133/8482/91543/30009/567/3566/8741/10225/50943/64127/7098/10666/11126/3134/2867/7292/115352/8809/7855/90865/7042/3105/3135/7040/975	GSEA for biological process in GO database	Enriched in high-risk group
GO:0002698	GO:0002698	negative regulation of immune effector process	111	0.535419	1.94426	0.00126743	0.00449648	0.00196555	3439	tags=48%, list=21%, signal=38%	725/3598/722/7124/2/11326/5169/3575/710/2213/11213/56833/8832/729230/5788/1378/3142/4092/10859/7043/10875/84868/339390/1604/11314/3559/5272/3586/5654/3133/2294/2302/30009/3566/10225/50943/3106/966/409/3134/7292/115352/84695/90865/7042/54941/3105/3135/961/7040/29/80149/3958	GSEA for biological process in GO database	Enriched in high-risk group
GO:0002819	GO:0002819	regulation of adaptive immune response	158	0.535056	2.01692	0.00122399	0.00449648	0.00196555	3395	tags=49%, list=21%, signal=39%	9173/725/722/114548/7124/3569/177/718/3575/6556/2213/4208/3263/2207/920/729230/695/7133/3553/909/5788/940/1378/3142/4092/10859/64092/2529/7454/3554/910/5027/84868/3572/941/23529/3594/10673/54440/339390/246778/3586/913/3133/6363/2302/91543/30009/962/3665/567/3566/8741/113/50943/3106/911/10666/7128/11126/3134/64332/7292/8809/3659/7855/84695/90865/5817/5588/3105/3135/912/7040/975/4049/80149/8417	GSEA for biological process in GO database	Enriched in high-risk group
GO:0050920	GO:0050920	regulation of chemotaxis	205	0.534669	2.07498	0.00116959	0.00449648	0.00196555	3217	tags=45%, list=20%, signal=37%	4916/2358/8817/26585/5156/7057/6347/11240/1843/1901/6348/3569/177/2277/5159/27202/728/2255/5919/1233/1803/56670/2155/25960/719/6351/8740/10501/1880/1235/56920/83700/2621/5054/6387/91584/1436/8291/727/56833/1230/729230/972/9037/347733/4354/3071/8829/5155/1240/7424/199/63940/7869/7852/3603/54209/3791/1435/4681/79148/6354/80310/9353/54437/6366/6363/285/8482/9750/7941/5880/23604/9723/3579/6352/10512/…	GSEA for biological process in GO database	Enriched in high-risk group
GO:0002793	GO:0002793	positive regulation of peptide secretion	169	0.534422	2.03504	0.00119332	0.00449648	0.00196555	3217	tags=40%, list=20%, signal=32%	2243/2266/55107/8431/3783/4826/7124/116/186/134/26253/23601/3569/654/8111/6288/28984/5319/2922/6343/7099/3123/93978/2268/929/408/101/283/23705/5950/25924/8600/947/7424/3458/7043/56253/945/5027/54209/2852/114899/4035/3479/7097/3586/3133/283420/4628/8938/338557/135/27063/1956/51762/2182/7292/10802/952/90865/7042/6453/1080/9501/322/2696/7040	GSEA for biological process in GO database	Enriched in high-risk group
GO:0032640	GO:0032640	tumor necrosis factor production	103	0.533749	1.91562	0.00129702	0.00449648	0.00196555	3363	tags=52%, list=21%, signal=42%	10417/5004/6348/27202/7099/929/2621/671/7538/11213/23547/2207/4057/5788/558/947/948/945/54209/84868/3479/50856/26191/7097/5724/140885/54440/54/27086/6504/64115/3586/3133/284/6363/914/50943/64127/7098/23643/113277/1535/7128/409/197358/7291/5914/9181/961/10392/6376/80149/10125/5795	GSEA for biological process in GO database	Enriched in high-risk group
GO:0002822	GO:0002822	regulation of adaptive immune response based on somatic recombination of immune receptors built from immunoglobulin superfamily domains	143	0.532634	1.99119	0.00122699	0.00449648	0.00196555	3395	tags=50%, list=21%, signal=39%	9173/725/722/114548/7124/3569/177/718/3575/6556/2213/4208/3263/2207/920/729230/695/7133/3553/909/5788/940/1378/3142/4092/10859/2529/7454/3554/910/5027/84868/941/23529/3594/10673/54440/339390/246778/3586/913/3133/6363/2302/91543/30009/567/3566/8741/50943/3106/911/10666/7128/3134/64332/7292/8809/7855/84695/90865/5817/5588/3105/3135/912/7040/975/4049/80149/8417	GSEA for biological process in GO database	Enriched in high-risk group
GO:0030335	GO:0030335	positive regulation of cell migration	494	0.531964	2.18058	0.00105374	0.00449648	0.00196555	3068	tags=42%, list=19%, signal=35%	7429/4916/183/11170/131578/4318/2335/8013/2358/9590/8817/150/3082/3491/3037/1277/3690/2254/6369/2159/7124/5156/7057/7010/6401/10631/3918/58494/6615/91663/1901/6348/84913/3569/177/2277/5159/650/5979/6678/728/2255/5919/2155/51378/2252/25960/57381/6403/4921/7070/5175/719/6351/4680/8740/10501/7130/5649/57608/5629/5743/57091/1235/56920/7048/1003/2268/2621/3687/5054/1524/6387/81704/4638/1436/7476/80781…	GSEA for biological process in GO database	Enriched in high-risk group
GO:0050864	GO:0050864	regulation of B cell activation	115	0.531264	1.93727	0.00125786	0.00449648	0.00196555	2913	tags=40%, list=18%, signal=33%	3543/3624/51237/100423062/3569/939/23495/4773/2213/7099/1880/4208/150372/7305/4332/56833/972/695/6422/5788/940/3071/64092/4323/23529/1493/10673/54440/30011/3635/11314/3586/2302/1026/30009/3398/8741/50943/64127/374403/678/7128/7292/115352/55024/952	GSEA for biological process in GO database	Enriched in high-risk group
GO:0007596	GO:0007596	blood coagulation	292	0.53125	2.11276	0.00112108	0.00449648	0.00196555	3068	tags=44%, list=19%, signal=36%	3172/2243/2266/725/3043/3170/1311/7103/2335/150/1277/1281/7980/51156/5624/3690/1361/1278/5265/2159/5156/7057/2160/9002/5023/2191/2/4778/3569/10398/114897/3053/9630/2155/6403/710/6288/2162/5329/7099/2621/5054/408/140628/81704/959/2207/23533/2627/857/54331/5345/375033/7450/146850/5592/558/5294/9060/3937/22915/947/5155/7222/948/7454/2149/5027/6915/3709/2316/348/5328/83706/2157/23414/30846/5579/64780…	GSEA for biological process in GO database	Enriched in high-risk group
GO:1903708	GO:1903708	positive regulation of hemopoiesis	187	0.530445	2.04613	0.00117509	0.00449648	0.00196555	3360	tags=43%, list=21%, signal=34%	54997/3624/3976/7704/114548/7124/1440/177/939/8111/3575/7066/1960/2124/3123/7048/7305/2621/10826/101/2113/10288/1230/920/972/695/81501/3553/5788/146850/8600/558/11006/3071/3142/9760/3458/6886/4323/54209/399/1435/941/2353/3594/760/54440/3635/3559/942/9398/64115/7071/6363/10221/9840/3398/3566/50943/3725/9308/25893/5457/2624/64332/5914/7292/2737/57178/5578/140685/861/3135/2296/7040/1540/4860/10125/3…	GSEA for biological process in GO database	Enriched in high-risk group
GO:0002695	GO:0002695	negative regulation of leukocyte activation	167	0.530296	2.01278	0.00120627	0.00449648	0.00196555	3366	tags=51%, list=21%, signal=41%	3598/3624/221395/6441/2615/11326/6664/5169/54900/23495/2213/3123/146722/2268/7305/4332/671/6693/10288/8832/7940/729230/972/695/6422/5788/558/3142/4092/10859/55824/64092/284021/56253/2852/10875/84868/941/8530/1493/79626/26191/339390/3635/11314/3559/942/64115/3586/2294/2302/6385/9750/1051/30009/3398/3566/653499/652/50943/8654/135/374403/7356/80380/7128/10077/3134/201633/7292/5621/2737/55024/23208/3…	GSEA for biological process in GO database	Enriched in high-risk group
GO:0006898	GO:0006898	receptor-mediated endocytosis	246	0.529782	2.09059	0.0011274	0.00449648	0.00196555	2880	tags=35%, list=18%, signal=29%	259/338/7018/6456/3043/2358/3040/26585/3690/6441/6401/8685/81035/23237/6424/4036/4360/10268/718/6678/432/3512/3689/3577/6288/9332/2890/84251/2213/344/2348/3684/7048/929/10203/5054/408/6614/3263/4481/2207/857/8578/341/26052/9260/2209/2350/10859/22943/948/2210/154/117156/100506013/4035/3676/50489/348/55576/23166/10266/8029/1601/3339/6366/284/6363/284654/283420/567/1514/58191/3688/3579/10267/5336/11…	GSEA for biological process in GO database	Enriched in high-risk group
GO:0046631	GO:0046631	alpha-beta T cell activation	137	0.529443	1.95998	0.00125471	0.00449648	0.00196555	3342	tags=51%, list=21%, signal=41%	7704/114548/3569/177/3662/944/1880/7048/6693/729230/4063/1794/5788/940/3702/3071/3142/9760/4092/114836/10859/3458/2529/56253/257101/6097/941/50856/26191/3594/54440/246778/1604/639/11314/27086/942/64115/3133/6363/91543/916/30009/3566/10538/10148/653499/1514/10312/50943/135/64926/9308/6932/11126/64332/5914/7292/2737/8809/3659/26279/84695/5660/5588/861/3105/975/4860/80149	GSEA for biological process in GO database	Enriched in high-risk group
GO:0050817	GO:0050817	coagulation	294	0.52887	2.10351	0.00112108	0.00449648	0.00196555	3068	tags=44%, list=19%, signal=36%	3172/2243/2266/725/3043/3170/1311/7103/2335/150/1277/1281/7980/51156/5624/3690/1361/1278/5265/2159/5156/7057/2160/9002/5023/2191/2/4778/3569/10398/114897/3053/9630/2155/6403/710/6288/2162/5329/7099/2621/5054/408/140628/81704/959/2207/23533/2627/857/54331/5345/375033/7450/146850/5592/558/5294/9060/3937/22915/947/5155/7222/948/7454/2149/5027/6915/3709/2316/348/5328/83706/2157/23414/30846/5579/64780…	GSEA for biological process in GO database	Enriched in high-risk group
GO:0007599	GO:0007599	hemostasis	297	0.528538	2.10633	0.00111235	0.00449648	0.00196555	3068	tags=44%, list=19%, signal=36%	3172/2243/2266/725/3043/3170/1311/7103/2335/150/1277/1281/7980/51156/5624/3690/1361/1278/5265/2159/5156/7057/2160/9002/5023/2191/2/4778/3569/10398/114897/3053/9630/2155/6403/710/6288/2162/5329/7099/2313/2621/5054/408/140628/81704/959/2207/23533/2627/857/54331/5345/375033/7450/146850/5592/558/5294/9060/3937/22915/947/5155/7222/948/7454/2149/5027/6915/3709/2316/348/5328/83706/2157/23414/30846/5579/…	GSEA for biological process in GO database	Enriched in high-risk group
GO:0002685	GO:0002685	regulation of leukocyte migration	197	0.527827	2.03751	0.00118203	0.00449648	0.00196555	2247	tags=39%, list=14%, signal=34%	2358/26585/6369/7124/7057/6401/11117/653/6347/58494/134/11240/1843/6348/3569/177/2277/27202/728/5919/1803/2155/6403/7070/719/6351/8740/1235/83700/2621/5054/1524/6387/81704/1436/8291/727/101/6693/56833/1230/3383/729230/972/4354/3071/1240/7424/6355/2529/199/63940/4323/3554/54209/399/1435/4681/3676/2833/79148/6354/80310/83483/9353/5724/11314/148823/4478/6366/6363/9750/7941/5880/23604/6793/1893	GSEA for biological process in GO database	Enriched in high-risk group
GO:0002224	GO:0002224	toll-like receptor signaling pathway	139	0.527427	1.95527	0.00125	0.00449648	0.00196555	3111	tags=37%, list=19%, signal=30%	338/2243/2266/11027/6441/81035/653509/729238/3662/1513/3689/7099/3684/146722/929/51284/51311/11213/23547/1520/857/4057/695/388325/23180/948/27293/84868/26191/7097/353376/11314/91543/3665/1514/79931/7098/23643/285852/1535/7128/409/92747/330/115352/3659/9867/2672/3656/118788/1508	GSEA for biological process in GO database	Enriched in high-risk group
GO:0030282	GO:0030282	bone mineralization	109	0.526713	1.9119	0.00126743	0.00449648	0.00196555	2294	tags=39%, list=14%, signal=33%	197/433/1594/4322/1311/3491/26585/7123/54829/1278/4958/166929/1901/338773/6348/654/4256/650/144347/5745/4921/240/5743/359845/4208/2268/4015/1230/4057/9365/7043/154/5027/5552/3479/56975/57419/340419/7071/8313/1893/652	GSEA for biological process in GO database	Enriched in high-risk group
GO:0002683	GO:0002683	negative regulation of immune system process	405	0.526583	2.13958	0.00107411	0.00449648	0.00196555	3375	tags=45%, list=21%, signal=36%	259/9173/725/51208/3598/722/3624/1281/26585/7704/221395/7124/6441/116/7057/2615/11117/653/6347/134/2200/11240/1843/2/6348/11326/6664/5169/54900/23495/27202/11025/10234/1803/8111/3575/710/7070/3218/2213/7099/3123/146722/2268/7305/4332/6387/727/671/7538/11213/6693/2207/56833/10288/3111/8832/7940/4057/729230/972/695/6422/5788/28959/968/1378/558/55365/11006/714/3142/4092/10859/55824/64092/6886/284021…	GSEA for biological process in GO database	Enriched in high-risk group
GO:0002237	GO:0002237	response to molecule of bacterial origin	307	0.525499	2.09637	0.00110988	0.00449648	0.00196555	3682	tags=49%, list=23%, signal=38%	338/1373/1594/6374/2920/10417/9590/5737/1755/114548/11027/7124/721/5732/6401/1440/2921/6347/284297/1437/6348/3569/654/4360/2687/5473/6678/728/2255/7431/1244/6403/6373/1910/249/6556/2213/7099/5743/4208/929/4064/5739/5054/1524/671/7538/11213/9450/10288/3383/4057/7133/342979/3553/8564/3587/968/558/389643/388325/10859/4129/1511/10891/948/4091/2149/5027/54209/5179/1439/1234/84868/941/6915/2353/26191/7…	GSEA for biological process in GO database	Enriched in high-risk group
GO:0071216	GO:0071216	cellular response to biotic stimulus	212	0.524665	2.04351	0.00116686	0.00449648	0.00196555	3682	tags=48%, list=23%, signal=37%	6374/2920/10417/114548/11027/7124/1440/2921/6347/1437/6348/3569/654/4360/5473/7431/1244/6373/1910/2213/7099/4208/929/4064/5054/1524/671/7538/9450/10288/3383/4057/695/7133/3553/8564/968/558/389643/388325/10859/1511/10891/948/54209/1234/84868/941/6915/26191/7097/5724/140885/353376/1604/942/3586/10221/1051/3394/923/10628/57817/79931/64127/23643/6352/27063/80380/7128/22900/5914/4283/7292/5144/57088/8…	GSEA for biological process in GO database	Enriched in high-risk group
GO:0001935	GO:0001935	endothelial cell proliferation	138	0.524424	1.94559	0.00124844	0.00449648	0.00196555	2684	tags=44%, list=17%, signal=37%	185/4017/3690/6369/7124/7057/7010/6347/84913/654/2277/650/3164/6678/60675/28984/1960/23213/94/57608/240/5629/7472/4208/1285/187/6387/8291/8854/283/857/54567/9037/2321/5797/8829/947/5155/2324/7424/4323/168667/100506013/8742/3791/3676/348/7498/3586/26051/22846/1893/652/2081/3725/659/5587/1535/1012/1232/2624	GSEA for biological process in GO database	Enriched in high-risk group
GO:0001936	GO:0001936	regulation of endothelial cell proliferation	125	0.523555	1.91481	0.00127065	0.00449648	0.00196555	2953	tags=46%, list=18%, signal=38%	185/3690/6369/7124/7057/7010/6347/84913/654/2277/650/3164/6678/28984/1960/23213/94/57608/240/5629/7472/4208/1285/187/6387/8291/8854/283/857/54567/9037/2321/5797/8829/5155/2324/7424/100506013/8742/3791/3676/348/7498/3586/26051/22846/1893/652/3725/659/5587/1535/1012/1232/2624/4804/6356/8828	GSEA for biological process in GO database	Enriched in high-risk group
GO:0042742	GO:0042742	defense response to bacterium	178	0.523456	2.00184	0.00119048	0.00449648	0.00196555	2608	tags=43%, list=16%, signal=36%	5320/2243/7018/575/3543/7425/11096/2358/10417/5225/1755/84659/114548/7124/6441/100423062/820/81035/284297/338339/26253/5650/284110/3569/5473/51297/728/5919/3512/6403/6556/5319/7099/944/2268/5054/128488/671/6693/2207/56833/283/920/4057/4069/5199/58484/1511/948/306/6039/5027/54209/84868/25818/219972/7097/55576/23166/54/27086/3586/3133/1051/4671/3394/57817/115361/64127/7098/149708/4353/1535/10578/65…	GSEA for biological process in GO database	Enriched in high-risk group
GO:0032496	GO:0032496	response to lipopolysaccharide	293	0.523137	2.07975	0.00111982	0.00449648	0.00196555	3682	tags=49%, list=23%, signal=38%	338/1373/1594/6374/2920/10417/9590/5737/114548/11027/7124/5732/6401/1440/2921/6347/1437/6348/3569/654/4360/2687/5473/6678/728/2255/7431/1244/6403/6373/1910/249/6556/7099/5743/4208/929/4064/5739/5054/1524/671/7538/11213/9450/10288/3383/4057/7133/342979/3553/8564/3587/968/558/389643/388325/10859/4129/1511/10891/948/4091/2149/5027/54209/5179/1439/1234/84868/941/6915/2353/26191/7097/5724/140885/35337…	GSEA for biological process in GO database	Enriched in high-risk group
GO:0050727	GO:0050727	regulation of inflammatory response	322	0.522845	2.09261	0.00110865	0.00449648	0.00196555	3385	tags=44%, list=21%, signal=36%	197/5320/183/9173/4314/185/4318/2358/3082/5624/114548/6369/7124/120892/116/7010/7052/6401/81792/134/91662/388125/6348/3569/177/353514/5169/718/56670/5008/1910/6288/4023/7130/2213/240/7099/3123/81030/5743/1003/58189/10203/5740/5054/51284/5733/101/2207/2113/56833/4210/9021/729230/695/7133/3553/5788/940/8600/5294/2828/225/3458/2529/63940/255877/5138/3554/3603/54209/2852/114899/116379/27293/4907/8979…	GSEA for biological process in GO database	Enriched in high-risk group
GO:0002521	GO:0002521	leukocyte differentiation	481	0.522	2.13945	0.00105374	0.00449648	0.00196555	3375	tags=45%, list=21%, signal=37%	7018/54997/4318/51208/3624/3976/7704/114548/57864/7124/1440/2200/1437/338339/26253/6348/3569/126014/177/10100/939/3662/11025/10234/1015/4773/3956/8111/3575/1960/2213/2124/7099/3123/944/1880/973/1235/3953/7048/4208/150372/6688/7305/2621/959/1436/101/3589/6693/2207/56833/10288/3111/1230/920/4057/729230/972/4063/695/54567/9452/81501/6422/1316/3553/1794/5788/28959/940/146850/8600/5452/1378/558/55365/…	GSEA for biological process in GO database	Enriched in high-risk group
GO:0034446	GO:0034446	substrate adhesion-dependent cell spreading	102	0.521921	1.87221	0.00130208	0.00449648	0.00196555	2203	tags=33%, list=14%, signal=29%	2243/2266/2335/3037/3690/7010/10631/91663/8516/84628/57091/55679/10979/8322/558/8829/84168/10319/22854/59277/3676/2316/64098/201294/57580/83706/9404/3695/80005/4739/2633/3913/2192/79834	GSEA for biological process in GO database	Enriched in high-risk group
GO:0001819	GO:0001819	positive regulation of cytokine production	400	0.521777	2.11909	0.00107527	0.00449648	0.00196555	3366	tags=42%, list=21%, signal=34%	5047/183/9173/8013/10417/150/3082/114548/11027/7124/116/7057/186/2219/5004/1545/91662/1437/26253/23601/6348/3569/177/353514/3662/718/728/5008/6288/6556/719/28984/4023/23213/7099/5005/81030/5743/93978/2268/929/150372/7305/4332/5054/51284/959/3115/727/101/51311/2207/23705/10288/920/729230/972/4063/3113/3553/5345/5788/940/5452/388325/947/2324/114836/1958/10859/58484/3458/57493/948/9447/199/63940/355…	GSEA for biological process in GO database	Enriched in high-risk group
GO:0048660	GO:0048660	regulation of smooth muscle cell proliferation	128	0.520731	1.90476	0.00126743	0.00449648	0.00196555	3105	tags=48%, list=19%, signal=39%	183/4318/8013/93649/2254/7124/7057/7052/1264/4313/1901/3569/5159/5136/5743/7048/4208/4881/10203/5739/2006/9510/283/5345/5592/5155/3458/10891/199/7043/2852/7168/3479/80310/5724/27086/3586/4969/1026/10221/348093/3398/8840/652/2771/2081/3725/6352/1535/3611/1839/7128/6648/1956/1012/3570/7434/4846/3673/5031/4209	GSEA for biological process in GO database	Enriched in high-risk group
GO:1903409	GO:1903409	reactive oxygen species biosynthetic process	104	0.519942	1.87339	0.00129199	0.00449648	0.00196555	3495	tags=44%, list=22%, signal=35%	575/183/3043/5806/7124/186/10365/1545/3689/240/7099/1536/5743/5740/1524/3383/857/6571/3553/947/50507/225/4129/3458/948/199/6542/140885/54/9104/3586/5873/23576/4317/4353/1535/2534/8837/4846/961/100528032/23564/53905/80149/493/1191	GSEA for biological process in GO database	Enriched in high-risk group
GO:1903039	GO:1903039	positive regulation of leukocyte cell-cell adhesion	220	0.519941	2.03126	0.00115473	0.00449648	0.00196555	3343	tags=49%, list=21%, signal=39%	8013/3037/7704/114548/7124/6401/6347/3569/177/939/1803/3689/3956/3575/6403/7070/8740/1960/240/7048/81704/959/3115/101/2113/10288/3383/857/920/729230/972/3113/3553/5788/940/146850/8600/11006/3071/3142/10859/3458/10326/2529/199/921/30835/11148/399/84868/3572/941/3479/3676/1493/26191/3594/10673/5724/140885/54440/1604/3109/3559/942/64115/3133/6366/6363/916/29851/9840/923/9402/3566/10148/5133/126259/5…	GSEA for biological process in GO database	Enriched in high-risk group
GO:0048565	GO:0048565	digestive tract development	116	0.519497	1.89328	0.00126582	0.00449648	0.00196555	2294	tags=38%, list=14%, signal=33%	429/1373/51339/51208/64321/93649/1281/6423/2254/7124/5156/6928/6943/123872/6664/5979/2255/5919/1910/8642/6343/79827/7048/140628/25803/8854/79633/2627/6425/6422/3142/7043/3572/23242/5021/639/2294/56034/1026/348093/3398/6299/3274/652	GSEA for biological process in GO database	Enriched in high-risk group
GO:0002253	GO:0002253	activation of immune response	417	0.519001	2.11046	0.00107066	0.00449648	0.00196555	3552	tags=42%, list=22%, signal=34%	4586/4588/56667/3543/725/8547/8013/2358/3783/722/730/1361/11027/721/720/100423062/2219/729/338339/26253/3127/2/4239/11326/3119/196051/54900/27202/718/728/2357/4773/4582/2212/710/7070/719/3385/3118/28984/2213/7099/3123/81030/712/973/9473/93978/4208/2268/150372/2214/4332/3384/3115/727/660/2207/118430/3120/64005/3117/920/713/695/3122/2359/3113/3553/5788/717/940/84106/1378/11006/3702/3071/3937/2209/7…	GSEA for biological process in GO database	Enriched in high-risk group
GO:0010811	GO:0010811	positive regulation of cell-substrate adhesion	116	0.518945	1.89126	0.00126582	0.00449648	0.00196555	2625	tags=38%, list=16%, signal=32%	2243/2266/2335/3491/3037/1295/79625/7010/11117/91663/2199/1842/25890/7070/4680/57091/151887/55679/6422/8829/3678/342184/948/3675/3791/1435/10085/2316/201294/57580/1307/6366/2294/80005/6385/4739/916/6237/7402/9806/4811/1021/3611/1012	GSEA for biological process in GO database	Enriched in high-risk group
GO:1903037	GO:1903037	regulation of leukocyte cell-cell adhesion	296	0.516789	2.05848	0.00111607	0.00449648	0.00196555	3366	tags=48%, list=21%, signal=39%	8013/3037/7704/114548/7124/6441/6401/2615/6347/3569/177/11326/939/54900/1803/3689/3956/3575/6403/7070/8740/1960/2213/240/3123/7048/6387/81704/959/3115/101/6693/2113/10288/3383/857/920/729230/972/3113/3553/5788/940/146850/8600/11006/3071/3142/4092/10859/55824/3458/10326/2529/199/921/56253/30835/10875/11148/399/84868/3572/941/3479/3676/1493/79626/26191/3594/10673/5724/140885/54440/339390/1604/11314…	GSEA for biological process in GO database	Enriched in high-risk group
GO:0048659	GO:0048659	smooth muscle cell proliferation	130	0.516585	1.89625	0.00126582	0.00449648	0.00196555	3105	tags=47%, list=19%, signal=38%	183/4318/8013/93649/2254/7124/7057/7052/1264/4313/1901/3569/5159/5136/5743/7048/4208/4881/10203/5739/2006/9510/283/5345/5592/5155/3458/10891/199/7043/2852/7168/3479/80310/5724/27086/3586/4969/1026/10221/348093/3398/8840/652/2771/2081/3725/6352/1535/3611/1839/7128/6648/1956/1012/3570/7434/4846/3673/5031/4209	GSEA for biological process in GO database	Enriched in high-risk group
GO:0035150	GO:0035150	regulation of tube size	117	0.515557	1.87889	0.00127065	0.00449648	0.00196555	2611	tags=48%, list=16%, signal=40%	2243/2266/1373/183/257313/185/6532/1311/150/116/186/5023/1621/1816/134/59/2702/1909/3779/3741/1910/153/5743/4881/3672/3383/857/3269/5345/147/5592/5797/2149/154/2852/2303/6915/3356/477/5021/348/5724/5997/80005/2982/80852/3274/342527/9732/552/135/27345/659/1636/6648/1956	GSEA for biological process in GO database	Enriched in high-risk group
GO:0035296	GO:0035296	regulation of tube diameter	117	0.515557	1.87889	0.00127065	0.00449648	0.00196555	2611	tags=48%, list=16%, signal=40%	2243/2266/1373/183/257313/185/6532/1311/150/116/186/5023/1621/1816/134/59/2702/1909/3779/3741/1910/153/5743/4881/3672/3383/857/3269/5345/147/5592/5797/2149/154/2852/2303/6915/3356/477/5021/348/5724/5997/80005/2982/80852/3274/342527/9732/552/135/27345/659/1636/6648/1956	GSEA for biological process in GO database	Enriched in high-risk group
GO:0097746	GO:0097746	regulation of blood vessel diameter	117	0.515557	1.87889	0.00127065	0.00449648	0.00196555	2611	tags=48%, list=16%, signal=40%	2243/2266/1373/183/257313/185/6532/1311/150/116/186/5023/1621/1816/134/59/2702/1909/3779/3741/1910/153/5743/4881/3672/3383/857/3269/5345/147/5592/5797/2149/154/2852/2303/6915/3356/477/5021/348/5724/5997/80005/2982/80852/3274/342527/9732/552/135/27345/659/1636/6648/1956	GSEA for biological process in GO database	Enriched in high-risk group
GO:0090130	GO:0090130	tissue migration	281	0.514336	2.04374	0.00111483	0.00449648	0.00196555	3568	tags=46%, list=22%, signal=36%	575/7429/183/4318/8817/3037/26585/4017/3690/7124/7057/186/7010/72/1545/2191/59/4223/84913/3164/6678/2255/1803/3689/51378/2252/25960/57381/5175/28984/9839/1960/94/57608/5629/5743/1235/7048/25959/1003/90627/4208/56999/7476/161198/2113/54567/23129/9037/5797/54345/8829/5155/2324/7424/3458/306/340719/3675/168667/79812/100506013/152007/2303/8742/3791/5168/6915/348/9353/147372/11156/27086/9404/2294/284/…	GSEA for biological process in GO database	Enriched in high-risk group
GO:0007266	GO:0007266	Rho protein signal transduction	131	0.513864	1.88829	0.00126582	0.00449648	0.00196555	3949	tags=44%, list=25%, signal=33%	185/150/10395/1281/1278/9002/5924/9754/5159/57381/5175/25959/90627/408/395/286530/5923/8829/27334/2828/2859/57493/7454/2149/3675/8477/348/9639/9411/9750/54922/84636/11214/397/2840/3688/58480/8997/1012/10630/388/27/4804/9181/157285/79567/143872/393/10602/50650/347273/83892/9138/4650/391/387/56990	GSEA for biological process in GO database	Enriched in high-risk group
GO:0051924	GO:0051924	regulation of calcium ion transport	219	0.51332	2.00642	0.00115075	0.00449648	0.00196555	2939	tags=41%, list=18%, signal=34%	6690/4985/183/5350/799/2847/150/59285/6236/11027/117532/9002/5023/6347/57158/2669/6348/6588/353514/5159/287/10268/196051/6373/7070/6351/5319/845/5743/775/187/6387/4638/8291/126306/10288/51393/1230/3383/857/920/8832/5294/5155/7222/10859/2859/28954/815/2149/7852/3603/945/5027/6769/2852/57214/477/151651/9104/117/776/116444/84959/196996/3270/2771/274/135/6352/5336/64805/1193/11151/1535/2534/409/783/5…	GSEA for biological process in GO database	Enriched in high-risk group
GO:0007159	GO:0007159	leukocyte cell-cell adhesion	327	0.512812	2.05481	0.00110619	0.00449648	0.00196555	3385	tags=49%, list=21%, signal=39%	8013/3037/7704/114548/7124/6441/6401/2615/6347/58494/64116/4973/3569/177/11326/939/54900/1803/3689/3956/6404/3575/6403/7070/5175/8740/1960/2213/240/3123/7048/1524/6387/81704/959/3115/101/6693/2113/10288/3383/857/920/729230/972/3113/3553/5788/940/146850/8600/11006/3071/3142/4092/10859/55824/3678/3458/10326/2529/199/921/3683/56253/30835/10875/11148/4907/399/84868/3572/941/3479/3676/1493/79626/26191…	GSEA for biological process in GO database	Enriched in high-risk group
GO:0031589	GO:0031589	cell-substrate adhesion	336	0.512062	2.06061	0.0010989	0.00449648	0.00196555	2334	tags=36%, list=15%, signal=31%	2243/2266/11170/2335/3897/3491/10395/3037/1277/1295/1281/26585/3690/22801/79625/7057/7010/3694/11117/50509/81792/10631/1490/9358/91663/8516/2199/22795/25992/10894/55966/1842/1305/10580/25890/3689/3956/7070/5175/4680/94/84628/57091/151887/83700/56999/2621/5054/55679/6614/340706/3672/395/8499/64005/22998/10979/10516/6422/8515/8322/7450/558/8829/84168/947/3678/342184/948/4323/4091/3683/10319/22854/5…	GSEA for biological process in GO database	Enriched in high-risk group
GO:0022409	GO:0022409	positive regulation of cell-cell adhesion	262	0.511177	2.02304	0.00112613	0.00449648	0.00196555	3343	tags=49%, list=21%, signal=40%	2243/2266/3170/8013/3037/7704/114548/7124/6401/6347/3569/177/939/8728/1803/3689/3956/3575/6403/7070/4680/8740/1960/5329/240/7048/81704/959/3115/101/55083/2113/10288/3383/857/920/10370/729230/972/3113/3553/5345/5788/940/146850/8600/11006/3071/3142/4092/10859/3458/10326/2529/199/921/30835/11148/399/84868/3572/941/3479/3676/1493/26191/3594/10673/5724/140885/54440/1604/3109/10076/3559/942/5420/64115/…	GSEA for biological process in GO database	Enriched in high-risk group
GO:0030336	GO:0030336	negative regulation of cell migration	252	0.51013	2.01857	0.00111607	0.00449648	0.00196555	3474	tags=44%, list=22%, signal=35%	575/1800/7080/10395/93649/1281/6423/26585/7124/7057/186/1545/11117/653/6347/127435/134/11240/9241/1843/4223/89795/27202/247/1803/51378/3036/7070/10718/28984/7075/23213/94/90627/4208/6910/56999/5054/1524/8646/6387/727/56833/2022/22998/10370/972/54567/6422/2066/5592/5797/4286/4092/10891/199/7122/79812/63923/104/7076/7168/4681/4035/8434/6915/753/79148/348/9353/79772/57413/11314/10076/6366/285/10221/…	GSEA for biological process in GO database	Enriched in high-risk group
GO:2000146	GO:2000146	negative regulation of cell motility	264	0.5099	2.02116	0.00111982	0.00449648	0.00196555	3474	tags=44%, list=22%, signal=35%	575/1800/7080/10395/93649/1281/6423/26585/7124/7057/186/1545/11117/653/6347/50859/127435/134/11240/9241/1843/4223/89795/27202/247/1803/51378/3036/7070/10718/28984/7075/23213/94/90627/4208/6910/56999/5054/1524/8646/6387/727/56833/2022/22998/10370/972/54567/6422/84978/2066/5592/5797/4286/4092/10891/199/7454/7122/79812/63923/104/7076/7168/4681/4035/8434/6915/753/79148/348/9353/79772/57413/11314/1007…	GSEA for biological process in GO database	Enriched in high-risk group
GO:0051250	GO:0051250	negative regulation of lymphocyte activation	139	0.509521	1.88889	0.00125	0.00449648	0.00196555	3439	tags=50%, list=21%, signal=39%	3624/6441/2615/11326/6664/54900/23495/2213/3123/2268/7305/4332/6693/10288/7940/972/695/6422/558/3142/4092/10859/55824/64092/56253/10875/84868/941/1493/79626/26191/339390/3635/11314/3559/942/64115/3586/2302/6385/9750/1051/30009/3398/3566/653499/652/50943/8654/135/374403/7356/80380/7128/3134/201633/7292/5621/2737/55024/3659/26279/84695/861/3135/3902/80149/3620/3958	GSEA for biological process in GO database	Enriched in high-risk group
GO:1901222	GO:1901222	regulation of NIK/NF-kappaB signaling	102	0.50938	1.82722	0.00130208	0.00449648	0.00196555	4039	tags=47%, list=25%, signal=35%	26585/114548/7124/91662/56892/177/939/8740/7099/1116/929/51284/219790/3553/54209/114899/222487/9770/84868/26191/7097/11156/942/6363/4317/64127/7098/3611/55075/1956/197358/7114/8809/4306/10392/1540/51564/80149/23328/9516/4792/3593/1906/3987/351/387/10725/8795	GSEA for biological process in GO database	Enriched in high-risk group
GO:1903510	GO:1903510	mucopolysaccharide metabolic process	106	0.509207	1.83709	0.00128205	0.00449648	0.00196555	3430	tags=48%, list=21%, signal=38%	3698/3082/3037/4958/79625/1462/633/50859/1464/10894/80760/3036/5549/2331/93010/50515/3553/166012/64131/5155/3699/57214/23670/55576/4969/284/55454/5292/9806/55790/176/1634/411/3373/6483/4060/51363/8692/79586/4166/3340/10402/92126/29940/3423/22856/7040/6484/3074/55512/2799	GSEA for biological process in GO database	Enriched in high-risk group
GO:0002285	GO:0002285	lymphocyte activation involved in immune response	159	0.509075	1.91744	0.0012285	0.00449648	0.00196555	2870	tags=41%, list=18%, signal=34%	114548/338339/26253/3569/3662/1015/3956/6556/2213/7099/1880/1235/4064/959/6693/2207/3383/972/4063/9452/5788/940/54518/3142/4092/114836/10859/3458/3683/257101/10875/6097/84868/941/23529/3594/202309/246778/201294/51744/3109/27086/942/3586/4242/3936/6363/5873/30009/23228/55619/3566/8741/10538/139818/50943/911/5336/11151/3134/64332/5914/7292/5450/8809	GSEA for biological process in GO database	Enriched in high-risk group
GO:0010631	GO:0010631	epithelial cell migration	275	0.508647	2.0181	0.0011236	0.00449648	0.00196555	3568	tags=45%, list=22%, signal=36%	575/7429/183/4318/8817/3037/26585/4017/3690/7124/7057/186/7010/1545/2191/4223/84913/3164/6678/2255/1803/3689/51378/2252/25960/57381/5175/28984/9839/1960/94/57608/5629/5743/1235/7048/25959/1003/90627/4208/56999/7476/161198/2113/54567/23129/9037/5797/54345/8829/5155/2324/7424/3458/306/340719/3675/168667/79812/152007/2303/8742/3791/5168/6915/348/9353/147372/11156/27086/9404/284/80005/285/6237/22846/…	GSEA for biological process in GO database	Enriched in high-risk group
GO:0010632	GO:0010632	regulation of epithelial cell migration	215	0.508183	1.98283	0.00115741	0.00449648	0.00196555	3674	tags=47%, list=23%, signal=37%	575/7429/183/4318/8817/3037/3690/7124/7057/186/7010/4223/84913/6678/2255/51378/2252/25960/57381/28984/94/57608/5629/5743/1235/7048/90627/4208/56999/7476/2113/54567/9037/5797/8829/5155/2324/7424/3458/306/3675/168667/79812/152007/2303/3791/5168/6915/348/9353/147372/27086/284/80005/285/6237/22846/9922/23499/652/1512/10982/3725/1634/411/5336/659/5587/3373/1839/7114/2624/4215/10371/8613/5793/388/10769…	GSEA for biological process in GO database	Enriched in high-risk group
GO:0042060	GO:0042060	wound healing	462	0.508099	2.0754	0.00105932	0.00449648	0.00196555	3278	tags=44%, list=20%, signal=36%	3172/2243/7429/2266/54959/725/3043/3170/1311/253970/7103/2335/150/3491/1277/1289/1281/7980/51156/5624/3690/1361/1278/5265/2159/7124/79625/5156/7057/2160/9002/5023/2191/10631/1816/9241/2/4778/3569/177/10398/55966/5159/114897/6678/3053/2255/9630/2155/6403/710/6288/5175/6556/2162/309/5329/94/240/7099/7048/120425/58189/2621/5054/408/140628/81704/4638/959/7476/4015/8291/2207/2113/23533/2627/857/54331/…	GSEA for biological process in GO database	Enriched in high-risk group
GO:0032103	GO:0032103	positive regulation of response to external stimulus	462	0.507925	2.07468	0.00105932	0.00449648	0.00196555	3385	tags=40%, list=21%, signal=33%	5320/4586/4588/56667/4916/1594/183/9173/185/2358/5225/8817/6369/1361/11027/7124/120892/7057/7052/2219/91662/5322/338339/388125/26253/5650/1901/6348/3569/654/177/353514/2277/5159/718/728/2255/5919/1233/56670/2155/5008/4582/719/6351/3385/8740/4023/7099/81030/5743/1235/93978/4064/4332/2621/5054/51284/6387/3263/3384/1436/8291/5733/101/51311/9450/2207/2113/23705/118430/1230/729230/972/695/8578/9037/34…	GSEA for biological process in GO database	Enriched in high-risk group
GO:0043542	GO:0043542	endothelial cell migration	200	0.507699	1.96676	0.00117509	0.00449648	0.00196555	3568	tags=47%, list=22%, signal=37%	575/183/8817/26585/4017/3690/7124/7057/186/7010/1545/2191/4223/84913/3164/6678/1803/3689/51378/25960/57381/5175/28984/1960/94/57608/5629/5743/1003/90627/4208/56999/7476/161198/2113/54567/23129/9037/5797/54345/8829/5155/2324/7424/306/168667/79812/2303/8742/3791/6915/348/9353/147372/11156/27086/9404/284/285/6237/22846/85329/652/3688/1634/659/5587/4627/1012/7114/2624/4215/8613/388/10769/1948/161742/…	GSEA for biological process in GO database	Enriched in high-risk group
GO:0002706	GO:0002706	regulation of lymphocyte mediated immunity	144	0.507462	1.90124	0.00121655	0.00449648	0.00196555	3395	tags=49%, list=21%, signal=39%	725/722/114548/7124/3569/177/718/3575/2213/3263/2207/23705/729230/695/7133/3553/909/5788/940/146850/1378/4092/114836/10859/2529/7454/3554/910/56253/5027/8807/84868/23529/3594/54440/339390/5272/3586/913/259197/3133/2302/91543/30009/567/8741/10225/50943/3106/911/10666/4068/409/11126/3134/7292/8809/7855/5817/117157/3105/3135/100528032/912/3902/7040/975/4049/10125/8417	GSEA for biological process in GO database	Enriched in high-risk group
GO:0150115	GO:0150115	cell-substrate junction organization	100	0.506903	1.81554	0.0012987	0.00449648	0.00196555	4179	tags=52%, list=26%, signal=39%	11170/2335/10395/26585/7057/7010/3918/10580/7070/94/7145/395/22998/10979/6422/8829/3678/342184/4323/3791/4035/10391/87/1307/6385/2042/9922/79834/23499/10982/977/3909/5339/7094/7414/3673/6281/2017/1946/1613/5795/3914/3987/3915/3861/387/56940/5728/25/9448/1308/2824	GSEA for biological process in GO database	Enriched in high-risk group
GO:0090132	GO:0090132	epithelium migration	277	0.506881	2.00769	0.00112867	0.00449648	0.00196555	3568	tags=45%, list=22%, signal=36%	575/7429/183/4318/8817/3037/26585/4017/3690/7124/7057/186/7010/1545/2191/4223/84913/3164/6678/2255/1803/3689/51378/2252/25960/57381/5175/28984/9839/1960/94/57608/5629/5743/1235/7048/25959/1003/90627/4208/56999/7476/161198/2113/54567/23129/9037/5797/54345/8829/5155/2324/7424/3458/306/340719/3675/168667/79812/100506013/152007/2303/8742/3791/5168/6915/348/9353/147372/11156/27086/9404/284/80005/285/6…	GSEA for biological process in GO database	Enriched in high-risk group
GO:0031960	GO:0031960	response to corticosteroid	137	0.505684	1.87202	0.00125471	0.00449648	0.00196555	2623	tags=37%, list=16%, signal=31%	4916/1373/2354/11170/799/1277/387758/7124/116/186/1490/1843/3569/654/54206/6678/21/6586/1244/358/249/1536/5743/7538/2022/374/3383/5069/4747/2322/3490/4129/199/306/2852/2353/3176/9353/5724/10076/687/3586/1026/11214/6898/552/7356/678/1535/1956/6285	GSEA for biological process in GO database	Enriched in high-risk group
GO:0045785	GO:0045785	positive regulation of cell adhesion	403	0.505498	2.05218	0.00107759	0.00449648	0.00196555	3363	tags=47%, list=21%, signal=38%	2243/2266/3170/2335/8013/3491/3037/1295/3976/6423/7704/114548/7124/79625/7010/7052/6401/11117/6347/91663/2199/3569/177/1842/939/5979/25890/8728/1803/3689/3956/5645/3575/6403/6288/7070/4680/8740/1960/5329/240/57091/7048/151887/55679/8646/6387/81704/959/3115/8291/101/55083/2113/10288/3383/857/920/10370/729230/972/6422/84978/3113/3553/5345/5788/940/146850/8600/11006/3071/54518/8829/3142/4092/10859/3…	GSEA for biological process in GO database	Enriched in high-risk group
GO:0031214	GO:0031214	biomineral tissue development	142	0.50545	1.88204	0.00124378	0.00449648	0.00196555	2307	tags=35%, list=14%, signal=30%	197/433/1594/9622/54959/4322/1311/3491/1277/26585/7123/54829/1278/4958/166929/1901/338773/6348/654/4256/650/144347/5745/4921/249/240/5743/359845/4208/2268/2621/4015/54757/1230/4057/9365/7043/154/5027/5552/3479/56975/57419/340419/7071/1051/8313/1893/652/10312	GSEA for biological process in GO database	Enriched in high-risk group
GO:0110148	GO:0110148	biomineralization	142	0.50545	1.88204	0.00124378	0.00449648	0.00196555	2307	tags=35%, list=14%, signal=30%	197/433/1594/9622/54959/4322/1311/3491/1277/26585/7123/54829/1278/4958/166929/1901/338773/6348/654/4256/650/144347/5745/4921/249/240/5743/359845/4208/2268/2621/4015/54757/1230/4057/9365/7043/154/5027/5552/3479/56975/57419/340419/7071/1051/8313/1893/652/10312	GSEA for biological process in GO database	Enriched in high-risk group
GO:0002764	GO:0002764	immune response-regulating signaling pathway	379	0.50509	2.04729	0.00108342	0.00449648	0.00196555	3552	tags=40%, list=22%, signal=32%	4586/4588/56667/3543/8013/2358/3783/11027/100423062/2219/338339/26253/3127/5284/3119/196051/54900/27202/728/2357/4773/4582/2212/2206/7070/719/3385/3118/2213/3123/973/9473/93978/4208/2268/150372/2214/4332/3384/3115/23547/660/2207/10288/118430/3120/64005/3117/920/695/3122/2359/3113/5788/2205/940/84106/1378/11006/3702/3071/3937/2209/1240/23180/10859/55824/50852/7454/2210/945/123920/30835/11148/19992…	GSEA for biological process in GO database	Enriched in high-risk group
GO:0050868	GO:0050868	negative regulation of T cell activation	105	0.504145	1.81841	0.001287	0.00449648	0.00196555	3439	tags=50%, list=21%, signal=39%	6441/2615/11326/54900/2213/3123/6693/10288/972/3142/4092/10859/55824/56253/10875/84868/941/1493/79626/26191/339390/11314/3559/942/64115/3586/2302/6385/9750/1051/30009/3566/653499/652/50943/8654/135/7356/80380/201633/7292/5621/2737/3659/26279/84695/861/3135/3902/80149/3620/3958	GSEA for biological process in GO database	Enriched in high-risk group
GO:0002768	GO:0002768	immune response-regulating cell surface receptor signaling pathway	376	0.504125	2.04457	0.00107875	0.00449648	0.00196555	3552	tags=40%, list=22%, signal=32%	4586/4588/56667/3543/8013/2358/3783/11027/100423062/2219/338339/26253/3127/5284/3119/196051/54900/27202/728/2357/4773/4582/2212/2206/7070/719/3385/3118/2213/3123/973/9473/93978/4208/2268/150372/2214/4332/3384/3115/23547/660/2207/10288/118430/3120/64005/3117/920/695/3122/2359/3113/5788/2205/940/84106/1378/11006/3702/3071/3937/2209/1240/23180/10859/55824/50852/7454/2210/123920/30835/11148/199920/50…	GSEA for biological process in GO database	Enriched in high-risk group
GO:0017015	GO:0017015	regulation of transforming growth factor beta receptor signaling pathway	109	0.503949	1.82927	0.00126743	0.00449648	0.00196555	1950	tags=29%, list=12%, signal=26%	7080/93649/54829/7057/11117/56937/94031/2200/79674/8516/9719/114990/6664/63976/2348/7048/4015/2022/50515/857/10370/7041/4092/7043/4091/3675/753/203100/6935/1601/5654/10252	GSEA for biological process in GO database	Enriched in high-risk group
GO:0032102	GO:0032102	negative regulation of response to external stimulus	336	0.503561	2.0264	0.0010989	0.00449648	0.00196555	2643	tags=36%, list=17%, signal=31%	2243/6531/2266/2173/7103/2358/3082/26585/5624/114548/1361/11027/7124/116/5156/7057/7010/2160/2191/6347/134/91662/11240/1843/2/177/11326/55966/114897/5169/27202/1803/710/6288/5329/10501/7130/2213/240/3123/56920/25959/1003/58189/10203/5740/5054/727/11213/2113/56833/7143/4210/9021/4057/7133/9037/5345/5788/5592/1378/8829/947/5155/225/10859/199/7869/2852/114899/116379/10875/27293/4907/89790/4321/84868…	GSEA for biological process in GO database	Enriched in high-risk group
GO:0002429	GO:0002429	immune response-activating cell surface receptor signaling pathway	345	0.503056	2.02634	0.0010989	0.00449648	0.00196555	3552	tags=40%, list=22%, signal=32%	4586/4588/56667/3543/8013/2358/3783/11027/100423062/2219/338339/26253/3127/3119/196051/54900/27202/728/2357/4773/4582/2212/7070/719/3385/3118/2213/3123/973/9473/93978/4208/2268/150372/2214/4332/3384/3115/660/2207/118430/3120/64005/3117/920/695/3122/2359/3113/5788/940/84106/1378/11006/3702/3071/3937/2209/1240/23180/55824/50852/7454/123920/30835/11148/199920/50856/1493/7462/26191/89857/2533/727897/…	GSEA for biological process in GO database	Enriched in high-risk group
GO:0002757	GO:0002757	immune response-activating signal transduction	345	0.503056	2.02634	0.0010989	0.00449648	0.00196555	3552	tags=40%, list=22%, signal=32%	4586/4588/56667/3543/8013/2358/3783/11027/100423062/2219/338339/26253/3127/3119/196051/54900/27202/728/2357/4773/4582/2212/7070/719/3385/3118/2213/3123/973/9473/93978/4208/2268/150372/2214/4332/3384/3115/660/2207/118430/3120/64005/3117/920/695/3122/2359/3113/5788/940/84106/1378/11006/3702/3071/3937/2209/1240/23180/55824/50852/7454/123920/30835/11148/199920/50856/1493/7462/26191/89857/2533/727897/…	GSEA for biological process in GO database	Enriched in high-risk group
GO:0090288	GO:0090288	negative regulation of cellular response to growth factor stimulus	142	0.503006	1.87294	0.00124378	0.00449648	0.00196555	3234	tags=40%, list=20%, signal=32%	183/7080/6423/26585/54829/7057/186/11117/56937/81792/94031/2200/64388/79674/9241/4036/9719/114990/63976/25960/91851/23213/7048/8646/81848/50515/857/7041/6422/4092/22943/90993/7043/4091/168667/79812/4681/753/9353/203100/7498/5654/10252/348093/83891/1634/375387/399473/55959/4804/161742/8837/8321/6497/10563/7040/4052	GSEA for biological process in GO database	Enriched in high-risk group
GO:0036230	GO:0036230	granulocyte activation	489	0.502715	2.06035	0.00105374	0.00449648	0.00196555	2785	tags=33%, list=17%, signal=28%	197/5320/1823/56729/3043/4318/2358/5806/199675/5265/83716/11027/2219/5004/5023/820/11240/338339/23601/5787/6348/4973/1118/126014/5284/5473/5169/3101/718/11025/728/2357/7077/3689/22918/26/3577/5645/2212/5175/25797/6556/719/4680/84658/5329/7130/79888/2213/10788/6515/240/5005/8778/1536/3684/1116/2268/929/150372/7305/4332/2204/27180/2352/3687/976/53831/290/671/101/2207/221/23250/3903/10288/1520/4057/…	GSEA for biological process in GO database	Enriched in high-risk group
GO:0010810	GO:0010810	regulation of cell-substrate adhesion	200	0.502561	1.94686	0.00117509	0.00449648	0.00196555	2322	tags=34%, list=15%, signal=29%	2243/2266/11170/2335/3491/10395/3037/1277/1295/26585/79625/7057/7010/11117/10631/91663/2199/55966/1842/25890/3956/7070/4680/94/57091/151887/5054/55679/395/22998/6422/8322/8829/3678/342184/948/4323/3675/3791/4321/1435/10085/4035/2316/10391/201294/5328/57580/1307/6366/2294/80005/285/6385/4739/916/2633/2042/6237/5880/2192/7402/9723/9806/79834/23499/4811	GSEA for biological process in GO database	Enriched in high-risk group
GO:0030324	GO:0030324	lung development	167	0.501887	1.90495	0.00120627	0.00449648	0.00196555	2998	tags=38%, list=19%, signal=31%	429/7080/64399/8817/93649/3976/2254/83716/7124/6441/5156/10365/1490/6943/9509/9241/9719/54206/5159/123872/3290/6664/6678/2255/2252/5629/7472/2034/7048/5241/1116/6910/25803/64759/4015/8854/2627/5950/2324/57493/4323/7043/3675/57333/147372/340419/23414/10252/2294/2302/5154/1522/9496/652/1512/659/1956/10630/2737/9963/4781/84695/4846	GSEA for biological process in GO database	Enriched in high-risk group
GO:0046718	GO:0046718	viral entry into host cell	123	0.50181	1.83438	0.00125786	0.00449648	0.00196555	3111	tags=41%, list=19%, signal=34%	2838/8547/5806/3690/3694/2219/23601/4360/1803/3956/6404/3123/2621/11074/6614/290/3383/857/920/972/10581/1378/558/3678/7852/30835/1234/941/3356/339390/1604/942/6504/3695/1514/3688/10346/7113/4684/3373/1956/10410/3685/8692/1948/81603/3949/53840/5817/3673/1508	GSEA for biological process in GO database	Enriched in high-risk group
GO:0044706	GO:0044706	multi-multicellular organism process	184	0.501613	1.92503	0.00118765	0.00449648	0.00196555	3116	tags=40%, list=19%, signal=32%	259/1594/183/2354/6532/4318/43847/5737/3976/4316/5368/116/5023/4313/10699/53405/10991/5858/1244/5743/7421/7048/5241/5740/2113/5069/3553/51673/3490/3678/2529/7043/3675/100506013/7076/84868/8434/2353/5021/1833/5724/10266/639/1307/5997/412/8909/285/285590/2192/7056/397/552/203447/7356/659/2057/8997/1471/8605/23764/5914/2182/64518/5066/8528/85360/824/952/3673/5125/1508/3726	GSEA for biological process in GO database	Enriched in high-risk group
GO:0040013	GO:0040013	negative regulation of locomotion	294	0.501111	1.9931	0.00112108	0.00449648	0.00196555	3474	tags=43%, list=22%, signal=34%	575/1800/7080/10395/93649/1281/6423/26585/7124/7057/186/1545/11117/653/6347/50859/127435/134/11240/9241/1843/4223/89795/27202/247/1803/51378/3036/7070/10718/28984/10501/7075/23213/94/56920/90627/4208/6910/56999/5054/1524/8646/6387/727/56833/2022/22998/10370/972/54567/6422/84978/2066/9037/5592/5797/8829/4286/4092/10891/199/7454/7869/7122/79812/63923/104/7076/7168/4681/4035/8434/6915/753/79148/348/…	GSEA for biological process in GO database	Enriched in high-risk group
GO:0002697	GO:0002697	regulation of immune effector process	369	0.500755	2.0273	0.00107991	0.00449648	0.00196555	3439	tags=46%, list=21%, signal=37%	725/8013/10417/5225/3598/722/730/114548/1361/51237/7124/721/720/729/5322/5650/2/3569/177/11326/3662/5169/27202/718/728/3689/3575/710/719/2213/7099/712/3684/2268/7305/3263/959/727/11213/2207/56833/23705/3383/5950/8832/729230/972/713/695/7133/3553/909/5788/717/940/84106/146850/1378/388325/714/3142/30817/4092/114836/10859/5199/3458/948/9447/2529/7454/7043/3554/910/56253/5027/8807/257101/629/715/1087…	GSEA for biological process in GO database	Enriched in high-risk group
GO:0014065	GO:0014065	phosphatidylinositol 3-kinase signaling	138	0.500689	1.85753	0.00124844	0.00449648	0.00196555	3100	tags=37%, list=19%, signal=30%	4916/183/3082/7124/5156/7010/1440/4919/5159/80243/5008/6403/5649/2268/23533/653361/10870/219699/2066/375033/2321/940/5294/5155/2322/2149/2852/3791/3356/3479/80310/4914/57624/284/56034/26051/5154/4058/1634/6352/2534/2057/11126/1956/197358/7291/8395/7042/5293/3667/118788	GSEA for biological process in GO database	Enriched in high-risk group
GO:0007204	GO:0007204	positive regulation of cytosolic calcium ion concentration	273	0.500551	1.99002	0.00111235	0.00449648	0.00196555	3188	tags=45%, list=20%, signal=37%	183/5350/185/799/2847/2358/5737/116/5156/5732/7052/9002/57158/1901/6348/1909/287/10268/114897/27202/5745/728/2357/56923/1233/3577/6373/1910/6288/7070/60675/719/10800/5319/845/775/1235/9034/1043/187/5739/1524/22821/5733/5729/126306/51393/1230/857/920/286530/11346/729230/2359/147/5788/5294/27334/1240/2828/7222/2859/948/2149/7852/5027/2852/8477/1234/51554/57214/4035/6915/3356/3709/2833/477/5021/1903…	GSEA for biological process in GO database	Enriched in high-risk group
GO:0002821	GO:0002821	positive regulation of adaptive immune response	103	0.500406	1.79595	0.00129702	0.00449648	0.00196555	3395	tags=48%, list=21%, signal=38%	114548/7124/3569/718/6556/3263/2207/920/729230/695/3553/909/5788/940/3142/3554/910/5027/3572/941/23529/3594/10673/54440/913/3133/6363/91543/30009/567/8741/50943/3106/911/10666/3134/64332/7292/8809/7855/5817/5588/3105/3135/912/7040/975/4049/8417	GSEA for biological process in GO database	Enriched in high-risk group
GO:1903038	GO:1903038	negative regulation of leukocyte cell-cell adhesion	115	0.500222	1.82407	0.00125786	0.00449648	0.00196555	3439	tags=47%, list=21%, signal=37%	6441/2615/11326/54900/2213/3123/6387/6693/10288/972/3142/4092/10859/55824/56253/10875/84868/941/1493/79626/26191/339390/11314/3559/942/64115/3586/6366/2302/6385/9750/1051/30009/3566/653499/652/50943/8654/135/7356/80380/201633/7292/5621/2737/3659/26279/84695/861/3135/3902/80149/3620/3958	GSEA for biological process in GO database	Enriched in high-risk group
GO:0042119	GO:0042119	neutrophil activation	482	0.500092	2.05016	0.00105374	0.00449648	0.00196555	2785	tags=33%, list=17%, signal=28%	197/5320/1823/56729/3043/4318/2358/5806/199675/5265/83716/11027/2219/5004/5023/820/11240/338339/23601/5787/4973/1118/126014/5284/5473/3101/718/11025/728/2357/7077/3689/22918/26/3577/5645/2212/5175/25797/6556/719/4680/84658/5329/7130/79888/2213/10788/6515/240/5005/8778/1536/3684/1116/2268/929/150372/7305/4332/2204/27180/2352/3687/976/53831/290/671/101/2207/221/23250/3903/10288/1520/4057/4069/51411…	GSEA for biological process in GO database	Enriched in high-risk group
GO:0051384	GO:0051384	response to glucocorticoid	123	0.499644	1.82646	0.00125786	0.00449648	0.00196555	2623	tags=37%, list=16%, signal=31%	4916/1373/2354/11170/799/387758/7124/116/186/1843/3569/654/54206/6678/21/6586/1244/358/249/5743/7538/374/3383/5069/4747/2322/3490/4129/199/306/2353/3176/9353/5724/10076/687/3586/1026/11214/6898/552/7356/678/1956/6285	GSEA for biological process in GO database	Enriched in high-risk group
GO:0010466	GO:0010466	negative regulation of peptidase activity	208	0.499452	1.94545	0.00116414	0.00449648	0.00196555	2949	tags=39%, list=18%, signal=32%	197/259/6690/7429/1800/1469/183/7021/4318/3698/3082/6423/7980/51156/5265/7124/7078/721/1293/7057/720/50859/1472/2/221476/939/80760/718/3053/7077/5858/358/710/8740/5329/5743/1285/58189/2621/5054/408/79444/727/128488/4057/5345/1378/1474/3699/7076/27151/4035/8434/8530/5272/12/51050/64780/4671/9806/3730/327657/1893/9709/1992/274/135/149708/7483/89932/6590/409/1471/22900/27074/330/5621/4804/8837/5104/…	GSEA for biological process in GO database	Enriched in high-risk group
GO:0007162	GO:0007162	negative regulation of cell adhesion	258	0.498926	1.97377	0.00112486	0.00449648	0.00196555	3366	tags=43%, list=21%, signal=34%	2266/11170/27289/10395/1277/6441/7057/2615/1545/10631/58494/91663/1843/654/7045/11326/55966/650/114897/54900/3956/4582/28984/2213/94/3123/83700/5054/6387/91584/395/6693/7143/10288/10154/972/23129/9037/8322/5788/5592/3142/4092/10859/55824/4323/56253/10875/4321/84868/4035/941/1493/79626/26191/10391/339390/11314/3559/140706/4855/942/5420/64115/3586/9404/6366/80709/284/2302/53827/285/6385/9750/2633/1…	GSEA for biological process in GO database	Enriched in high-risk group
GO:0010951	GO:0010951	negative regulation of endopeptidase activity	201	0.498587	1.93491	0.00116959	0.00449648	0.00196555	2949	tags=38%, list=18%, signal=32%	197/259/6690/7429/1800/1469/183/7021/4318/3698/3082/6423/7980/51156/5265/7124/7078/721/1293/7057/720/50859/1472/2/939/80760/718/3053/7077/5858/358/710/8740/5329/5743/1285/58189/2621/5054/408/79444/727/128488/4057/5345/1378/1474/3699/7076/27151/8434/8530/5272/12/64780/4671/9806/3730/327657/9709/1992/274/135/149708/7483/89932/6590/409/1471/22900/27074/330/5621/4804/8837/5104/7035	GSEA for biological process in GO database	Enriched in high-risk group
GO:0008360	GO:0008360	regulation of cell shape	152	0.496854	1.869	0.00122249	0.00449648	0.00196555	4025	tags=49%, list=25%, signal=37%	7429/2620/27289/2335/10395/6369/6347/6348/57194/374872/3689/57381/23221/2268/152273/91584/445815/1436/10154/3383/10979/7940/23129/161176/55843/3791/399/7168/6354/30011/752/54873/4478/221472/57619/93663/4628/5880/3679/9723/121512/6357/58480/91010/11151/4627/2534/6285/10630/54751/9886/388/6356/157285/57471/3249/51177/89846/3074/55742/1613/4651/2242/10602/54509/5362/22836/8994/1729/391/387/56990/592…	GSEA for biological process in GO database	Enriched in high-risk group
GO:1903844	GO:1903844	regulation of cellular response to transforming growth factor beta stimulus	111	0.496129	1.80159	0.00126743	0.00449648	0.00196555	1950	tags=29%, list=12%, signal=25%	7080/93649/54829/7057/11117/56937/94031/2200/79674/8516/9719/114990/6664/63976/2348/7048/4015/2022/50515/857/10370/7041/4092/7043/4091/3675/753/203100/6935/1601/5654/10252	GSEA for biological process in GO database	Enriched in high-risk group
GO:0051897	GO:0051897	positive regulation of protein kinase B signaling	150	0.496088	1.85806	0.00123916	0.00449648	0.00196555	2611	tags=38%, list=16%, signal=32%	152831/799/8817/3082/2254/2159/7124/5156/7057/7010/1440/4036/6348/5159/10268/114897/5979/2255/2155/5008/2252/7066/1116/2621/1524/101/23533/2022/374/2066/9037/940/8600/558/5294/50507/5155/9365/50852/2264/941/388121/942/6366/284/6363/5154/5880/29851/3688/23551/64805/3611/2534/1839/409/1956	GSEA for biological process in GO database	Enriched in high-risk group
GO:0031348	GO:0031348	negative regulation of defense response	191	0.495686	1.91403	0.00117647	0.00449648	0.00196555	2643	tags=35%, list=17%, signal=29%	2358/3082/5624/114548/116/7010/134/91662/2/177/11326/5169/710/6288/7130/2213/240/3123/1003/58189/10203/5740/11213/2113/56833/4210/9021/7133/5788/1378/225/10859/2852/114899/116379/10875/27293/4907/89790/4321/84868/8530/3479/79626/348/140885/54/3559/5272/3586/5654/3133/2294/2840/113/10225/50943/3106/338557/135/3848/25939/7128/409/197358/3134	GSEA for biological process in GO database	Enriched in high-risk group
GO:0002708	GO:0002708	positive regulation of lymphocyte mediated immunity	100	0.495647	1.77522	0.0012987	0.00449648	0.00196555	3395	tags=50%, list=21%, signal=40%	114548/7124/3569/718/3263/2207/23705/695/3553/909/5788/940/114836/3554/910/56253/5027/8807/23529/3594/54440/913/259197/3133/91543/30009/567/8741/50943/3106/911/10666/4068/11126/3134/7292/8809/7855/5817/117157/3105/3135/100528032/912/3902/7040/975/4049/10125/8417	GSEA for biological process in GO database	Enriched in high-risk group
GO:0090287	GO:0090287	regulation of cellular response to growth factor stimulus	254	0.495264	1.96173	0.00111235	0.00449648	0.00196555	3236	tags=41%, list=20%, signal=33%	4916/183/7021/7080/64399/8817/3491/93649/6423/26585/54829/3690/2254/7057/186/55816/11117/56937/81792/94031/2200/64388/6424/79674/9241/4036/8516/9719/114990/9508/6664/63976/2255/25960/91851/23213/94/57608/2348/79652/7048/1003/8646/81848/4015/2022/6425/50515/857/10370/7041/6422/8322/3553/4092/7424/22943/3678/90993/7043/4091/3675/168667/79812/4681/753/23090/56975/9353/147372/11156/203100/7498/6935/1…	GSEA for biological process in GO database	Enriched in high-risk group
GO:0050867	GO:0050867	positive regulation of cell activation	323	0.495204	1.9823	0.00110742	0.00449648	0.00196555	3300	tags=45%, list=21%, signal=37%	3543/9173/8013/7704/114548/11027/120892/7057/100423062/6347/1490/338339/6348/3569/177/353514/5159/939/2255/1803/3689/4773/3956/3575/6403/7070/8740/1960/7099/1880/3684/7048/4208/2268/7305/2621/81704/959/3115/101/2207/10288/857/920/729230/972/695/3113/3553/5788/940/146850/8600/558/11006/3071/3142/9760/10859/3458/10326/199/4323/921/54209/30835/11148/399/84868/3572/941/3479/23529/1493/26191/3594/1067…	GSEA for biological process in GO database	Enriched in high-risk group
GO:0045619	GO:0045619	regulation of lymphocyte differentiation	166	0.494566	1.87273	0.00121212	0.00449648	0.00196555	3343	tags=46%, list=21%, signal=37%	3624/7704/114548/57864/939/3662/4773/3575/1960/7048/150372/2621/101/56833/10288/3111/729230/972/695/6422/3553/5788/940/146850/1378/558/11006/3071/3142/9760/4092/3458/4323/56253/257101/10875/399/941/1493/3594/54440/246778/639/3635/3559/942/6935/64115/6363/2302/30009/914/9840/3398/3566/652/50943/678/9308/6932/64332/5914/7292/115352/2737/3659/57178/84695/861/3135/3902/1540/56603/4860/80149/10125	GSEA for biological process in GO database	Enriched in high-risk group
GO:0071887	GO:0071887	leukocyte apoptotic process	101	0.494307	1.77365	0.00129534	0.00449648	0.00196555	3568	tags=44%, list=22%, signal=34%	8013/57864/3569/939/155038/3575/4208/2621/6387/81704/79444/101/2207/972/695/558/10859/5027/171558/1234/1831/3559/27086/3586/6366/6363/9693/3665/84941/1514/652/5133/3579/64127/6352/2737/356/5293/5588/3620/3958/917/640/23411	GSEA for biological process in GO database	Enriched in high-risk group
GO:0051251	GO:0051251	positive regulation of lymphocyte activation	269	0.493994	1.9588	0.00112486	0.00449648	0.00196555	3343	tags=44%, list=21%, signal=36%	3543/7704/114548/100423062/6347/3569/177/939/2255/1803/4773/3956/3575/7070/8740/1960/7099/1880/7048/4208/7305/2621/81704/959/3115/101/10288/857/920/729230/972/695/3113/3553/5788/940/146850/8600/558/11006/3071/3142/9760/10859/3458/10326/199/4323/921/30835/11148/399/84868/3572/941/3479/23529/1493/26191/3594/10673/140885/54440/30011/1604/3635/3109/3559/942/64115/3133/6366/6363/1026/916/30009/29851/9…	GSEA for biological process in GO database	Enriched in high-risk group
GO:0030098	GO:0030098	lymphocyte differentiation	330	0.493812	1.98128	0.00110497	0.00449648	0.00196555	3375	tags=44%, list=21%, signal=35%	3624/7704/114548/57864/338339/26253/3569/939/3662/1015/4773/3956/3575/1960/2213/944/1880/973/1235/3953/7048/150372/6688/2621/959/101/3589/6693/2207/56833/10288/3111/920/729230/972/4063/695/54567/9452/6422/1316/3553/1794/5788/940/146850/5452/1378/558/11006/3702/3071/3142/9760/2322/4092/114836/1958/3458/2529/4323/56253/257101/10875/222487/6097/399/941/3676/23529/1493/26191/3594/54440/10320/246778/6…	GSEA for biological process in GO database	Enriched in high-risk group
GO:0030323	GO:0030323	respiratory tube development	171	0.49348	1.88119	0.00119617	0.00449648	0.00196555	2998	tags=37%, list=19%, signal=30%	429/7080/64399/8817/93649/3976/2254/83716/7124/6441/5156/10365/1490/6943/9509/9241/9719/54206/5159/123872/3290/6664/6678/2255/2252/5629/7472/2034/7048/5241/1116/6910/25803/64759/4015/8854/2627/5950/2324/57493/4323/7043/3675/57333/147372/340419/23414/10252/2294/2302/5154/1522/9496/652/1512/659/1956/10630/2737/9963/4781/84695/4846	GSEA for biological process in GO database	Enriched in high-risk group
GO:0045637	GO:0045637	regulation of myeloid cell differentiation	227	0.49309	1.93174	0.00115075	0.00449648	0.00196555	2703	tags=31%, list=17%, signal=26%	54997/8013/51208/3624/3976/7704/7124/7057/1440/2200/1437/4778/6348/10398/1441/11025/10234/8111/3218/7066/2124/7099/3123/4208/6688/7305/4015/10826/7538/2113/1230/920/4057/972/81501/6422/8600/11006/3071/714/4286/10859/3458/6886/29909/54209/9770/1435/2353/760/3635/27086/9398/5579/7071/10221/1051/84959/3665/3398/567/7098/3725/1021/8850/51621/25893/5457/2624/5914	GSEA for biological process in GO database	Enriched in high-risk group
GO:0010594	GO:0010594	regulation of endothelial cell migration	155	0.493049	1.85468	0.00122549	0.00449648	0.00196555	3774	tags=48%, list=24%, signal=37%	575/183/8817/3690/7124/7057/186/7010/4223/84913/6678/51378/25960/57381/28984/94/57608/5629/5743/90627/4208/56999/7476/2113/54567/9037/5797/8829/5155/2324/7424/306/168667/79812/2303/3791/6915/348/9353/147372/27086/284/285/6237/22846/652/1634/659/5587/7114/2624/4215/8613/388/10769/161742/8828/4846/5578/10563/5641/7040/9734/51564/80149/6776/23328/5176/493/64094/23411/2013/1647/1906/27286	GSEA for biological process in GO database	Enriched in high-risk group
GO:0051271	GO:0051271	negative regulation of cellular component movement	298	0.492949	1.96545	0.00110988	0.00449648	0.00196555	3474	tags=43%, list=22%, signal=34%	575/1800/7080/10395/93649/1281/6423/26585/7124/7057/186/1545/11117/653/6347/50859/127435/134/11240/9241/1843/4223/89795/27202/247/1803/51378/3036/7070/10718/28984/10501/7075/23213/94/56920/90627/4208/6910/56999/5054/1524/8646/6387/727/56833/2022/22998/10370/972/54567/6422/84978/2066/9037/5592/5797/8829/4286/4092/10891/199/7454/7869/7122/79812/63923/104/7076/7168/4681/4035/8434/6915/753/79148/348/…	GSEA for biological process in GO database	Enriched in high-risk group
GO:0055088	GO:0055088	lipid homeostasis	121	0.491423	1.79298	0.00126422	0.00449648	0.00196555	3582	tags=40%, list=22%, signal=31%	338/3172/433/4547/134/9388/3990/55289/4023/55937/344/338328/7421/857/2494/8309/51129/57540/57476/114899/2264/348/57333/53345/2167/10577/51302/10938/6296/7851/10802/5947/3949/2170/9420/5244/9734/9481/340895/8399/116285/57104/3931/6646/10087/23411/1071/10062	GSEA for biological process in GO database	Enriched in high-risk group
GO:0070661	GO:0070661	leukocyte proliferation	274	0.491278	1.95316	0.00111607	0.00449648	0.00196555	3495	tags=47%, list=22%, signal=37%	26585/51237/6441/3568/2615/3569/177/11326/6664/5169/23495/2255/4773/3575/6556/8740/2213/7099/3123/944/1880/973/7048/4208/4064/7305/4332/81704/959/1436/3115/6693/10288/920/7940/729230/972/695/7133/3113/3553/1794/5788/940/8600/5294/3071/2322/10859/6355/199/56253/5027/54209/30835/11148/84868/3572/1435/941/3479/23529/1493/26191/3594/10673/54440/339390/202309/246778/1604/3635/11314/3109/3559/942/64115…	GSEA for biological process in GO database	Enriched in high-risk group
GO:0043312	GO:0043312	neutrophil degranulation	468	0.491249	2.00729	0.00106044	0.00449648	0.00196555	2853	tags=33%, list=18%, signal=28%	197/1823/56729/3043/4318/2358/5806/199675/5265/83716/2219/5004/5023/820/11240/338339/23601/5787/4973/1118/126014/5284/5473/3101/718/11025/728/2357/7077/3689/22918/26/3577/5645/2212/5175/25797/6556/719/4680/84658/5329/7130/79888/10788/6515/240/5005/8778/1536/3684/1116/2268/929/150372/7305/4332/2204/27180/2352/3687/976/53831/290/671/101/2207/221/23250/3903/10288/1520/4057/4069/51411/9535/7133/10004…	GSEA for biological process in GO database	Enriched in high-risk group
GO:0002283	GO:0002283	neutrophil activation involved in immune response	471	0.491214	2.00785	0.00106044	0.00449648	0.00196555	2785	tags=33%, list=17%, signal=28%	197/1823/56729/3043/4318/2358/5806/199675/5265/83716/11027/2219/5004/5023/820/11240/338339/23601/5787/4973/1118/126014/5284/5473/3101/718/11025/728/2357/7077/3689/22918/26/3577/5645/2212/5175/25797/6556/719/4680/84658/5329/7130/79888/10788/6515/240/5005/8778/1536/3684/1116/2268/929/150372/7305/4332/2204/27180/2352/3687/976/53831/290/671/101/2207/221/23250/3903/10288/1520/4057/4069/51411/9535/7133…	GSEA for biological process in GO database	Enriched in high-risk group
GO:0002694	GO:0002694	regulation of leukocyte activation	495	0.491003	2.0124	0.00105374	0.00449648	0.00196555	3366	tags=45%, list=21%, signal=37%	5320/3543/9173/8013/3598/3624/7704/114548/221395/57864/51237/6441/120892/7057/100423062/2615/6347/338339/6348/3569/177/11326/6664/939/3662/5169/54900/23495/2255/1803/3689/4773/3956/3575/7070/8740/1960/2213/7099/3123/944/1880/3684/146722/7048/4208/2268/150372/7305/4332/2621/81704/959/3115/671/101/6693/2207/56833/10288/3111/857/920/8832/7940/729230/972/695/7133/6422/3113/3553/5788/940/84106/146850/…	GSEA for biological process in GO database	Enriched in high-risk group
GO:0043410	GO:0043410	positive regulation of MAPK cascade	492	0.490841	2.01261	0.00105374	0.00449648	0.00196555	3159	tags=40%, list=20%, signal=33%	5320/2243/7018/2266/4916/183/152831/799/2358/9590/8817/150/3082/3976/2254/6369/7124/120892/116/5156/7057/1000/55816/7010/8685/6347/1490/1464/134/4919/5322/6368/4616/6348/3569/177/353514/5159/650/939/10268/114897/5979/27202/728/2357/7077/2255/5008/6288/60675/6351/5319/7066/9839/2213/151306/57608/7099/3123/1880/1116/2621/408/79444/959/3672/1436/7476/727/101/3589/23533/653361/1230/3383/920/972/6349/…	GSEA for biological process in GO database	Enriched in high-risk group
GO:0007187	GO:0007187	G protein-coupled receptor signaling pathway, coupled to cyclic nucleotide second messenger	187	0.490736	1.89296	0.00117509	0.00449648	0.00196555	2717	tags=45%, list=17%, signal=38%	575/4985/183/5350/799/2847/2358/9590/7253/150/5737/116/186/5732/8685/6347/1816/134/1901/1909/10268/5745/2357/9630/6373/283383/221188/84658/153/10203/5739/976/7433/5996/6344/5733/64123/1230/54331/3269/147/2869/196883/30817/2828/5138/154/2852/8477/222487/4886/6915/3356/6751/2316/59350/2861/1903/10266/3355/107/8698/5997/57561/117/1128/11245/776/9693/11214/3274/113/576/10149/2771/135/10267/8549/64805…	GSEA for biological process in GO database	Enriched in high-risk group
GO:0001659	GO:0001659	temperature homeostasis	159	0.490606	1.84788	0.0012285	0.00449648	0.00196555	2188	tags=29%, list=14%, signal=25%	79054/11096/7253/7124/116/64641/1621/134/6588/3662/63976/1910/153/7099/5743/3910/2034/1734/3953/5733/4858/51393/857/5334/729230/50486/283455/3553/8600/1240/1958/10891/948/154/7852/2303/3356/33/5021/23090/57561/56034/1051/23228/3566/2167	GSEA for biological process in GO database	Enriched in high-risk group
GO:0046683	GO:0046683	response to organophosphorus	119	0.490343	1.78844	0.00126422	0.00449648	0.00196555	4064	tags=49%, list=25%, signal=37%	6531/7425/1373/2354/6532/1277/4327/7010/5023/5322/1843/6678/10060/3753/358/366/5743/5139/2819/374/3553/5294/50507/7222/5138/5027/5179/3784/3709/2353/5724/5187/9693/7056/5972/10411/64805/9127/9472/1080/5031/6546/7490/53905/5798/1036/5906/54434/1393/6547/351/2889/24145/8061/5311/6772/6781/5728	GSEA for biological process in GO database	Enriched in high-risk group
GO:0031623	GO:0031623	receptor internalization	102	0.49007	1.75795	0.00130208	0.00449648	0.00196555	2942	tags=30%, list=18%, signal=25%	6456/26585/3690/6401/23237/6424/10268/3689/3577/2890/10203/408/2207/857/26052/10859/22943/948/100506013/4035/10266/284/284654/3688/3579/10267/5336/409/11031/1948/967	GSEA for biological process in GO database	Enriched in high-risk group
GO:0002446	GO:0002446	neutrophil mediated immunity	481	0.489278	2.00533	0.00105374	0.00449648	0.00196555	2785	tags=33%, list=17%, signal=28%	197/1823/56729/3043/4318/2358/5806/199675/5265/83716/2219/5004/5023/820/11240/338339/23601/5787/4973/1118/3569/126014/5284/5473/3101/718/11025/728/2357/7077/3689/22918/26/3577/5645/2212/5175/25797/6556/719/4680/84658/5319/5329/7130/79888/10788/6515/240/5005/8778/1536/3684/1116/2268/929/150372/7305/4332/2204/27180/2352/3687/976/53831/290/671/101/2207/221/23250/3903/10288/1520/4057/4069/51411/9535/…	GSEA for biological process in GO database	Enriched in high-risk group
GO:0042110	GO:0042110	T cell activation	441	0.488709	1.99309	0.00106838	0.00449648	0.00196555	3375	tags=45%, list=21%, signal=37%	7704/114548/57864/6441/2615/6347/338339/26253/3569/177/11326/939/3662/54900/1803/4773/3956/3575/7070/6556/8740/1960/2213/3123/944/1880/1235/3953/7048/120425/81704/959/3115/101/6693/2207/10288/3111/3383/857/920/729230/972/4063/54567/7133/3113/3553/1794/5788/940/146850/8600/1378/5294/11006/3702/3071/54518/3142/9760/4092/114836/1958/10859/55824/3458/10326/2529/199/7454/921/3683/56253/5027/257101/308…	GSEA for biological process in GO database	Enriched in high-risk group
GO:0002696	GO:0002696	positive regulation of leukocyte activation	310	0.488181	1.95198	0.00110497	0.00449648	0.00196555	3300	tags=45%, list=21%, signal=36%	3543/9173/8013/7704/114548/120892/7057/100423062/6347/338339/6348/3569/177/939/2255/1803/3689/4773/3956/3575/7070/8740/1960/7099/1880/3684/7048/4208/2268/7305/2621/81704/959/3115/101/2207/10288/857/920/729230/972/695/3113/3553/5788/940/146850/8600/558/11006/3071/3142/9760/10859/3458/10326/199/4323/921/54209/30835/11148/399/84868/3572/941/3479/23529/1493/26191/3594/10673/5724/140885/54440/30011/16…	GSEA for biological process in GO database	Enriched in high-risk group
GO:0050870	GO:0050870	positive regulation of T cell activation	202	0.488129	1.89689	0.00116414	0.00449648	0.00196555	3343	tags=48%, list=21%, signal=38%	7704/114548/6347/3569/177/939/1803/3956/3575/7070/8740/1960/7048/81704/959/3115/101/10288/857/920/729230/972/3113/3553/5788/940/146850/8600/11006/3071/3142/10859/3458/10326/199/921/30835/11148/399/84868/3572/941/3479/1493/26191/3594/10673/140885/54440/1604/3109/3559/942/64115/3133/6366/6363/916/29851/9840/923/9402/3566/10148/5133/126259/50943/64127/55423/6352/64926/11151/9308/80380/2534/11126/643…	GSEA for biological process in GO database	Enriched in high-risk group
GO:0001704	GO:0001704	formation of primary germ layer	113	0.487292	1.77332	0.00126422	0.00449648	0.00196555	2342	tags=35%, list=15%, signal=30%	4318/1301/2335/8013/64321/1295/1289/3624/1290/6423/1303/3690/6928/4313/6615/9241/8516/1843/84913/3689/1291/8646/2627/22943/3678/6886/4323/1846/3675/100506013/2303/3676/1284/2294/83595/3679/1847/652/3688/4317	GSEA for biological process in GO database	Enriched in high-risk group
GO:0070663	GO:0070663	regulation of leukocyte proliferation	218	0.486993	1.90389	0.00114811	0.00449648	0.00196555	3184	tags=45%, list=20%, signal=37%	26585/51237/6441/3568/2615/3569/177/11326/6664/5169/23495/2255/4773/2213/7099/3123/944/1880/7048/4208/7305/4332/959/1436/3115/6693/10288/920/7940/729230/972/695/7133/3113/3553/5788/940/3071/10859/6355/199/56253/30835/11148/84868/3572/1435/941/3479/23529/1493/26191/3594/10673/54440/339390/246778/1604/3635/11314/3109/3559/942/64115/3586/3133/6363/2302/6385/1026/916/1051/5880/923/10148/653499/652/12…	GSEA for biological process in GO database	Enriched in high-risk group
GO:0007565	GO:0007565	female pregnancy	161	0.486843	1.83826	0.00121951	0.00449648	0.00196555	3116	tags=37%, list=19%, signal=30%	259/1594/183/2354/4318/3976/4316/5368/116/4313/10699/53405/10991/5858/1244/5743/7421/7048/5241/5740/2113/5069/3553/51673/3490/3678/2529/7043/3675/100506013/7076/84868/8434/2353/5021/1833/10266/639/1307/5997/412/8909/285/2192/7056/397/7356/659/2057/1471/5914/2182/5066/85360/824/952/3673/5125/1508/3726	GSEA for biological process in GO database	Enriched in high-risk group
GO:0045667	GO:0045667	regulation of osteoblast differentiation	112	0.486783	1.76992	0.00126263	0.00449648	0.00196555	3607	tags=46%, list=23%, signal=36%	3082/3491/6423/26585/7124/2662/9241/338773/3569/654/650/6664/115908/4921/4208/8646/374/4057/6422/9260/7424/4091/63923/9770/3572/3479/56975/860/1051/8313/3398/8840/652/10312/338557/1021/659/5587/3611/7291/3727/3570/2737/6497/3399/4488/51564/5727/6662/2735/117581/202151	GSEA for biological process in GO database	Enriched in high-risk group
GO:0050851	GO:0050851	antigen receptor-mediated signaling pathway	234	0.486574	1.90978	0.00114286	0.00449648	0.00196555	3552	tags=39%, list=22%, signal=31%	3543/3783/100423062/3127/3119/54900/4773/7070/3118/2213/3123/973/9473/4208/150372/4332/3115/660/3120/3117/920/695/3122/3113/5788/940/84106/11006/3702/3071/3937/23180/55824/50852/7454/123920/11148/199920/1493/7462/26191/89857/2533/3635/11314/27086/148823/915/5579/9404/153579/916/2633/23228/9840/9402/919/79908/50943/10384/11118/84174/5336/10666/4068/2534/11126/974/53347/64332/5621/11119/115352/5144…	GSEA for biological process in GO database	Enriched in high-risk group
GO:0002221	GO:0002221	pattern recognition receptor signaling pathway	185	0.485713	1.86884	0.00118483	0.00449648	0.00196555	3385	tags=34%, list=21%, signal=27%	338/2243/2266/57864/11027/6441/2219/81035/653509/26253/729238/3662/1513/3689/7099/3684/146722/929/51284/51311/11213/23547/1520/857/4057/695/388325/23180/948/27293/84868/26191/7097/353376/11314/91543/3665/1514/79931/64127/7098/23643/285852/1535/7128/409/92747/2867/330/115352/3659/9867/2672/3656/54941/118788/1508/5641/10392/1540/22841/10318	GSEA for biological process in GO database	Enriched in high-risk group
GO:0045580	GO:0045580	regulation of T cell differentiation	139	0.484847	1.79742	0.00125	0.00449648	0.00196555	3343	tags=46%, list=21%, signal=37%	7704/114548/57864/939/3662/4773/3575/1960/7048/101/10288/3111/729230/972/3553/5788/940/146850/1378/11006/3071/3142/9760/4092/3458/56253/257101/10875/399/941/1493/3594/54440/246778/639/3559/942/6935/64115/6363/2302/30009/914/9840/3566/652/50943/9308/6932/64332/5914/7292/2737/3659/57178/84695/861/3135/3902/1540/56603/4860/80149/10125	GSEA for biological process in GO database	Enriched in high-risk group
GO:0002699	GO:0002699	positive regulation of immune effector process	205	0.484348	1.87969	0.00116959	0.00449648	0.00196555	3395	tags=48%, list=21%, signal=38%	8013/10417/5225/3598/114548/51237/7124/729/5322/5650/3569/5169/718/3689/7099/3684/2268/7305/3263/2207/23705/5950/8832/729230/972/695/3553/909/5788/940/388325/3142/30817/114836/10859/3458/948/3554/910/56253/5027/8807/941/23529/26191/25818/3594/5724/54440/201294/11314/51744/3109/942/913/259197/3133/2294/6363/8482/91543/30009/5880/567/3566/8741/50943/3106/64127/9846/911/10666/4068/11126/3134/2867/26…	GSEA for biological process in GO database	Enriched in high-risk group
GO:0032943	GO:0032943	mononuclear cell proliferation	251	0.48421	1.91466	0.00112233	0.00449648	0.00196555	3439	tags=46%, list=21%, signal=37%	51237/6441/2615/3569/177/11326/6664/23495/2255/4773/3575/6556/8740/2213/7099/3123/944/1880/973/7048/4208/4064/7305/4332/81704/959/3115/6693/10288/920/7940/729230/972/695/7133/3113/3553/1794/5788/940/5294/3071/2322/10859/199/56253/5027/30835/11148/84868/3572/1435/941/3479/23529/1493/26191/3594/10673/54440/339390/202309/246778/1604/3635/11314/3109/3559/942/64115/4478/3586/3133/6363/2302/6385/1026/9…	GSEA for biological process in GO database	Enriched in high-risk group
GO:0055123	GO:0055123	digestive system development	124	0.484165	1.77113	0.00126263	0.00449648	0.00196555	2294	tags=35%, list=14%, signal=31%	429/1373/51339/51208/64321/93649/1281/6423/2254/7124/5156/6928/6943/123872/6664/5979/2255/5919/1910/8642/6343/79827/7048/140628/25803/8854/79633/2627/6425/6422/3142/7043/3572/23242/5021/639/2294/56034/1026/348093/3398/6299/3274/652	GSEA for biological process in GO database	Enriched in high-risk group
GO:0043534	GO:0043534	blood vessel endothelial cell migration	112	0.484163	1.76039	0.00126263	0.00449648	0.00196555	3674	tags=46%, list=23%, signal=36%	8817/26585/7124/7057/186/4223/3164/51378/57381/28984/1960/94/57608/5743/1003/90627/4208/161198/2113/54567/54345/8829/5155/7424/79812/2303/3791/6915/348/9353/284/285/22846/3688/5587/4627/7114/2624/4215/10769/1948/161742/4846/5578/7040/9734/51564/6776/493/23411/2013/1647	GSEA for biological process in GO database	Enriched in high-risk group
GO:0031532	GO:0031532	actin cytoskeleton reorganization	101	0.483815	1.736	0.00259067	0.00820271	0.00358566	4155	tags=45%, list=26%, signal=33%	4916/5156/7010/1440/1901/2255/2252/10788/57091/90952/1436/9535/8829/84168/221692/8477/2316/64098/4739/9723/5341/397/203447/10411/4627/26499/1365/85360/27/9294/6464/5911/2017/55742/1613/2242/26228/5770/5754/8476/387/29780/25/7082/9564	GSEA for biological process in GO database	Enriched in high-risk group
GO:0060541	GO:0060541	respiratory system development	192	0.483649	1.86722	0.00117647	0.00449648	0.00196555	3460	tags=41%, list=22%, signal=33%	429/7080/64399/8817/93649/3976/2254/83716/7124/6441/5156/10365/1490/6943/9509/9241/9719/54206/5159/123872/3290/6664/6678/2255/2252/54768/5629/7472/2034/7048/5241/1116/6910/25803/64759/4015/8854/2627/5950/2324/220/57493/4323/7043/3675/57333/147372/340419/23414/10252/2294/2302/5154/1522/9496/652/1512/659/1956/10630/5914/7881/2737/9963/4781/10409/84976/84695/4846/6497/9242/7490/3371/3988/3202/6662/5…	GSEA for biological process in GO database	Enriched in high-risk group
GO:0051249	GO:0051249	regulation of lymphocyte activation	414	0.483225	1.96576	0.00106838	0.00449648	0.00196555	3366	tags=44%, list=21%, signal=36%	3543/3624/7704/114548/57864/51237/6441/100423062/2615/6347/3569/177/11326/6664/939/3662/54900/23495/2255/1803/4773/3956/3575/7070/8740/1960/2213/7099/3123/944/1880/7048/4208/2268/150372/7305/4332/2621/81704/959/3115/101/6693/56833/10288/3111/857/920/7940/729230/972/695/7133/6422/3113/3553/5788/940/146850/8600/1378/558/11006/3071/3142/9760/4092/10859/55824/64092/3458/10326/199/4323/921/56253/25710…	GSEA for biological process in GO database	Enriched in high-risk group
GO:0030856	GO:0030856	regulation of epithelial cell differentiation	133	0.482532	1.77586	0.00126263	0.00449648	0.00196555	3399	tags=40%, list=21%, signal=32%	429/8643/1594/55273/4318/3976/5624/7124/6424/84913/654/54206/55966/1513/247/81575/9839/94/7421/1003/5054/2487/7538/79633/857/3553/3458/7122/8609/1903/4855/7498/6935/79413/10252/2302/1051/1514/652/8842/399473/23764/161742/7414/9294/2668/861/5920/2296/4488/5727/6662/81537	GSEA for biological process in GO database	Enriched in high-risk group
GO:0050863	GO:0050863	regulation of T cell activation	310	0.482294	1.92844	0.00110497	0.00449648	0.00196555	3366	tags=47%, list=21%, signal=38%	7704/114548/57864/6441/2615/6347/3569/177/11326/939/3662/54900/1803/4773/3956/3575/7070/8740/1960/2213/3123/944/7048/81704/959/3115/101/6693/10288/3111/857/920/729230/972/7133/3113/3553/5788/940/146850/8600/1378/11006/3071/3142/9760/4092/10859/55824/3458/10326/199/921/56253/257101/30835/10875/11148/399/84868/3572/941/3479/1493/79626/26191/3594/10673/140885/54440/339390/246778/1604/639/11314/3109/…	GSEA for biological process in GO database	Enriched in high-risk group
GO:0002703	GO:0002703	regulation of leukocyte mediated immunity	199	0.482271	1.8665	0.00118064	0.00449648	0.00196555	3395	tags=47%, list=21%, signal=38%	725/3598/722/114548/7124/3569/177/718/3689/3575/2213/7099/3684/2268/7305/3263/2207/23705/3383/8832/729230/695/7133/3553/909/5788/940/84106/146850/1378/388325/30817/4092/114836/10859/2529/7454/3554/910/56253/5027/8807/84868/23529/3594/5724/54440/339390/201294/11314/5272/3586/913/259197/3133/2294/2302/91543/30009/5880/567/3566/8741/10225/50943/3106/64127/9846/911/7098/10666/4068/409/11126/3134/2624…	GSEA for biological process in GO database	Enriched in high-risk group
GO:0003279	GO:0003279	cardiac septum development	106	0.482194	1.73963	0.00128205	0.00449648	0.00196555	3996	tags=49%, list=25%, signal=37%	3491/653/9241/2702/4036/287/6664/6586/5629/7048/6910/26508/2627/2022/10370/23129/8829/4092/57493/5138/4091/11174/9353/639/23414/4628/3398/6299/8701/652/10512/659/5914/3340/8828/8321/4846/7042/57167/6909/5125/4052/4488/55742/53834/23493/3516/5754/7798/90/78987/4193	GSEA for biological process in GO database	Enriched in high-risk group
GO:0044409	GO:0044409	entry into host	136	0.481903	1.77986	0.00126103	0.00449648	0.00196555	3111	tags=38%, list=19%, signal=30%	2838/8547/5806/3690/3694/2219/23601/4360/1803/3956/6404/3123/2621/11074/6614/290/3383/857/920/972/10581/1378/558/3678/7852/30835/1234/941/3356/339390/1604/942/6504/3695/1514/3688/10346/7113/4684/3373/1956/10410/3685/8692/1948/81603/3949/53840/5817/3673/1508	GSEA for biological process in GO database	Enriched in high-risk group
GO:0090101	GO:0090101	negative regulation of transmembrane receptor protein serine/threonine kinase signaling pathway	110	0.481751	1.74874	0.00126582	0.00449648	0.00196555	1950	tags=30%, list=12%, signal=27%	8483/7080/6423/26585/54829/11117/56937/94031/2200/64388/79674/9241/4036/9719/114990/63976/91851/7048/8646/50515/857/7041/6422/4092/22943/7043/4091/168667/4681/753/203100/5654/10252	GSEA for biological process in GO database	Enriched in high-risk group
GO:0022407	GO:0022407	regulation of cell-cell adhesion	397	0.481451	1.95206	0.00108108	0.00449648	0.00196555	3366	tags=45%, list=21%, signal=37%	2243/2266/3170/8013/3037/7704/114548/7124/6441/6401/2615/6347/91663/3569/654/177/11326/650/939/114897/54900/8728/1803/3689/3956/3575/6403/7070/4680/8740/28984/1960/5329/2213/240/3123/7048/6387/81704/959/3115/101/55083/6693/2113/7143/10288/3383/857/920/10370/729230/972/3113/3553/5345/5788/940/146850/5592/8600/11006/3071/3142/4092/10859/55824/3458/10326/2529/199/921/56253/30835/10875/11148/399/8486…	GSEA for biological process in GO database	Enriched in high-risk group
GO:0032944	GO:0032944	regulation of mononuclear cell proliferation	203	0.48131	1.871	0.00116279	0.00449648	0.00196555	2913	tags=43%, list=18%, signal=36%	51237/6441/2615/3569/177/11326/6664/23495/2255/4773/2213/7099/3123/944/1880/7048/4208/7305/4332/959/3115/6693/10288/920/7940/729230/972/695/7133/3113/3553/5788/940/3071/10859/199/56253/30835/11148/84868/3572/1435/941/3479/23529/1493/26191/3594/10673/54440/339390/246778/1604/3635/11314/3109/3559/942/64115/3586/3133/6363/2302/6385/1026/916/1051/5880/923/10148/653499/652/126259/50943/8654/6352/64926…	GSEA for biological process in GO database	Enriched in high-risk group
GO:0046651	GO:0046651	lymphocyte proliferation	249	0.480938	1.89924	0.00112233	0.00449648	0.00196555	3439	tags=46%, list=21%, signal=37%	51237/6441/2615/3569/177/11326/6664/23495/2255/4773/3575/6556/8740/2213/7099/3123/944/1880/973/7048/4208/4064/7305/4332/81704/959/3115/6693/10288/920/7940/729230/972/695/7133/3113/3553/1794/5788/940/5294/3071/2322/10859/199/56253/5027/30835/11148/84868/3572/941/3479/23529/1493/26191/3594/10673/54440/339390/202309/246778/1604/3635/11314/3109/3559/942/64115/4478/3586/3133/6363/2302/6385/1026/916/10…	GSEA for biological process in GO database	Enriched in high-risk group
GO:0001667	GO:0001667	ameboidal-type cell migration	381	0.480095	1.94737	0.00108225	0.00449648	0.00196555	3568	tags=43%, list=22%, signal=34%	575/7429/183/4318/2335/9590/8817/3037/64321/26585/4017/3690/7124/7057/186/7010/1545/2191/4223/84913/5979/3164/6678/2255/1803/3689/51378/2252/25960/57381/1910/4921/3036/5175/2637/28984/309/9839/1960/10501/94/57608/5629/2348/5743/1235/56920/7048/25959/1003/90627/4208/7145/56999/7476/161198/2113/54567/2066/23129/9037/5797/54345/8829/5155/2324/7424/3458/306/7869/340719/3675/168667/79812/100506013/707…	GSEA for biological process in GO database	Enriched in high-risk group
GO:0051480	GO:0051480	regulation of cytosolic calcium ion concentration	298	0.480043	1.91399	0.00110988	0.00449648	0.00196555	3188	tags=44%, list=20%, signal=36%	183/5350/185/799/2847/2358/5737/116/5156/5732/7052/9002/5023/134/57158/1901/6348/1909/287/10268/114897/27202/5745/728/2357/56923/1233/3741/3577/6373/1910/6288/7070/60675/719/10800/2890/5319/845/775/1235/9034/1043/187/5739/1524/22821/5733/5729/126306/51393/1230/857/920/286530/11346/729230/2359/147/5788/5294/27334/1240/2828/7222/2859/948/2149/7852/5027/2852/8477/1234/51554/57214/4035/6915/3356/3709…	GSEA for biological process in GO database	Enriched in high-risk group
GO:0030183	GO:0030183	B cell differentiation	112	0.479755	1.74436	0.00126263	0.00449648	0.00196555	3488	tags=42%, list=22%, signal=33%	3624/3569/939/1015/3956/2213/1880/973/150372/959/3589/56833/695/9452/6422/1316/5788/5452/3071/2322/4323/222487/3676/23529/3635/4914/3586/4242/23228/55619/3398/139818/10312/3688/112616/5336/678/4066/974/115352/5450/4189/1540/9734/5795/930/7412	GSEA for biological process in GO database	Enriched in high-risk group
GO:0030217	GO:0030217	T cell differentiation	236	0.479663	1.88459	0.00113895	0.00449648	0.00196555	3375	tags=44%, list=21%, signal=35%	7704/114548/57864/338339/26253/3569/939/3662/4773/3575/1960/944/1880/1235/3953/7048/101/6693/2207/10288/3111/920/729230/972/4063/54567/3553/1794/5788/940/146850/1378/11006/3702/3071/3142/9760/4092/114836/1958/3458/2529/56253/257101/10875/6097/399/941/1493/26191/3594/54440/246778/639/57580/3559/27086/942/6935/915/64115/6363/2302/91543/916/860/30009/914/9840/567/3566/10538/1514/652/10312/50943/1021…	GSEA for biological process in GO database	Enriched in high-risk group
GO:0050730	GO:0050730	regulation of peptidyl-tyrosine phosphorylation	228	0.479231	1.87734	0.00115607	0.00449648	0.00196555	2960	tags=38%, list=18%, signal=31%	6690/183/9244/150/3082/3976/6423/26585/3690/7124/1440/1464/134/1437/3569/654/353514/54206/5159/2255/3689/51378/5008/2252/7070/5175/5649/57091/2621/3263/1436/9467/3589/653361/374/3383/9021/857/920/972/6422/2066/5788/8829/2209/50507/5155/2322/64092/3678/3458/6886/948/54209/116379/5168/3572/941/3356/3479/23529/80310/11314/9052/284/56034/4739/916/5154/10019/285016/9961/6352/1636/2534/1839/409/1956/38…	GSEA for biological process in GO database	Enriched in high-risk group
GO:0050670	GO:0050670	regulation of lymphocyte proliferation	202	0.478757	1.86047	0.00116414	0.00449648	0.00196555	2913	tags=43%, list=18%, signal=35%	51237/6441/2615/3569/177/11326/6664/23495/2255/4773/2213/7099/3123/944/1880/7048/4208/7305/4332/959/3115/6693/10288/920/7940/729230/972/695/7133/3113/3553/5788/940/3071/10859/199/56253/30835/11148/84868/3572/941/3479/23529/1493/26191/3594/10673/54440/339390/246778/1604/3635/11314/3109/3559/942/64115/3586/3133/6363/2302/6385/1026/916/1051/5880/923/10148/653499/652/126259/50943/8654/6352/64926/7356…	GSEA for biological process in GO database	Enriched in high-risk group
GO:0014074	GO:0014074	response to purine-containing compound	133	0.47833	1.76039	0.00126263	0.00449648	0.00196555	2494	tags=31%, list=16%, signal=26%	6531/7425/1373/6529/2354/6532/1277/4327/7010/5023/5322/1843/6678/10060/3753/358/366/845/5743/5139/2819/374/3553/5294/50507/7222/10891/5138/5027/5179/3784/3709/2353/5724/5187/9693/7056/5972/135/10411/64805	GSEA for biological process in GO database	Enriched in high-risk group
GO:0106106	GO:0106106	cold-induced thermogenesis	133	0.478283	1.76022	0.00126263	0.00449648	0.00196555	2188	tags=28%, list=14%, signal=24%	79054/11096/7253/116/64641/1621/6588/3662/63976/153/7099/3910/2034/1734/3953/4858/51393/857/5334/729230/50486/283455/1240/10891/948/154/7852/2303/33/5021/23090/57561/56034/1051/23228/3566/2167	GSEA for biological process in GO database	Enriched in high-risk group
GO:0120161	GO:0120161	regulation of cold-induced thermogenesis	133	0.478283	1.76022	0.00126263	0.00449648	0.00196555	2188	tags=28%, list=14%, signal=24%	79054/11096/7253/116/64641/1621/6588/3662/63976/153/7099/3910/2034/1734/3953/4858/51393/857/5334/729230/50486/283455/1240/10891/948/154/7852/2303/33/5021/23090/57561/56034/1051/23228/3566/2167	GSEA for biological process in GO database	Enriched in high-risk group
GO:1990845	GO:1990845	adaptive thermogenesis	143	0.475964	1.77933	0.00122699	0.00449648	0.00196555	2355	tags=29%, list=15%, signal=25%	79054/11096/7253/116/64641/1621/6588/3662/63976/153/6343/7099/3910/2034/1734/3953/6344/4858/51393/857/5334/729230/50486/283455/1240/10891/948/154/7852/2303/33/5021/23090/57561/56034/1051/23228/3566/2167/353500/338557	GSEA for biological process in GO database	Enriched in high-risk group
GO:0050731	GO:0050731	positive regulation of peptidyl-tyrosine phosphorylation	166	0.475641	1.80106	0.00121212	0.00449648	0.00196555	3022	tags=40%, list=19%, signal=33%	183/9244/150/3082/3976/26585/3690/7124/1440/1464/134/1437/3569/654/353514/2255/51378/5008/2252/5175/5649/57091/2621/3263/1436/3589/653361/374/3383/9021/920/972/2066/5788/8829/2209/50507/5155/2322/3678/3458/6886/948/54209/5168/3572/941/3356/3479/23529/284/4739/916/285016/6352/1636/2534/1839/409/389658/5621/3570/84632/55024/9181/30844/11009	GSEA for biological process in GO database	Enriched in high-risk group
GO:0048015	GO:0048015	phosphatidylinositol-mediated signaling	172	0.475207	1.81496	0.00118906	0.00449648	0.00196555	3100	tags=35%, list=19%, signal=28%	4586/4916/183/3082/7124/5156/7010/1440/4919/5159/80243/5008/6403/5649/2268/1436/23533/653361/10870/5334/219699/2066/375033/2321/940/5294/5155/2322/2149/767/2852/3791/3356/3479/80310/5724/4914/57624/284/56034/26051/5154/5330/4058/23228/9846/1634/6352/2534/2057/11126/1956/197358/7291/8395/7042/5293/57605/3667/118788	GSEA for biological process in GO database	Enriched in high-risk group
GO:0019882	GO:0019882	antigen processing and presentation	222	0.475013	1.85528	0.0011534	0.00449648	0.00196555	3666	tags=37%, list=23%, signal=29%	6456/7057/1510/3127/3119/6556/3118/2213/26153/3123/1536/3115/2207/4688/653361/10288/3120/1520/3111/3117/3383/972/3122/3113/909/968/2209/23180/3108/948/7454/2210/910/54209/4689/30835/10875/50856/50489/3109/913/3133/6366/6363/5873/64167/3107/115827/567/1509/1514/3106/64127/1512/911/10437/3112/1535/1636/925/51762/3134/3685/10802/5660/9363/83547/55016/3105/3135/912/5641/3902/10392/6891/5699/22920/569…	GSEA for biological process in GO database	Enriched in high-risk group
GO:0002440	GO:0002440	production of molecular mediator of immune response	192	0.474962	1.83369	0.00117647	0.00449648	0.00196555	3218	tags=42%, list=20%, signal=34%	8013/10417/5225/3598/114548/51237/7124/5650/3569/3119/3575/6556/2213/7099/3123/1235/2621/3263/959/11213/2207/5950/729230/972/695/9452/7133/3553/5788/940/5452/388325/4092/10859/948/7043/3554/8807/10875/23529/26191/25818/10673/7097/54440/202309/1604/51744/942/3586/3133/8482/91543/30009/567/3566/8741/10538/10225/10312/126259/50943/64127/7098/25939/10666/11126/3134/2867/7292/115352/8809/7855/29802/90…	GSEA for biological process in GO database	Enriched in high-risk group
GO:0031349	GO:0031349	positive regulation of defense response	336	0.474106	1.90787	0.0010989	0.00449648	0.00196555	3497	tags=38%, list=22%, signal=30%	5320/4586/4588/56667/183/9173/185/2358/5225/6369/11027/7124/120892/7052/2219/91662/5322/338339/388125/26253/5650/6348/3569/353514/718/56670/5008/4582/3385/4023/7099/81030/5743/93978/4208/4332/5054/51284/3263/3384/5733/101/51311/2207/2113/23705/118430/729230/695/3553/940/8600/5294/2828/114836/58484/3458/9447/63940/5138/3603/56253/54209/5179/8807/30835/4321/84868/3572/50856/25818/7097/149628/727897…	GSEA for biological process in GO database	Enriched in high-risk group
GO:0001818	GO:0001818	negative regulation of cytokine production	242	0.474046	1.86956	0.00112613	0.00449648	0.00196555	3389	tags=41%, list=21%, signal=33%	9173/3082/3624/114548/7124/6441/7057/10365/5004/2615/284297/91662/177/89795/353514/11326/54206/27202/6556/28984/2213/7099/3123/7305/2621/408/1524/671/7538/51311/11213/23547/2627/4210/8832/4057/695/5788/558/3071/947/1240/4092/225/10859/3458/7043/945/54209/5552/114899/84868/3479/50856/26191/140885/54/6504/64115/3586/2302/2633/30009/1001/653499/113/10225/50943/4317/338557/1992/7356/9308/80380/7128/4…	GSEA for biological process in GO database	Enriched in high-risk group
GO:0042113	GO:0042113	B cell activation	226	0.473972	1.85612	0.0011534	0.00449648	0.00196555	3363	tags=38%, list=21%, signal=30%	3543/3624/51237/100423062/3569/939/54900/23495/1015/4773/3956/3575/2213/7099/1880/973/1235/4208/4064/150372/7305/4332/959/3589/56833/972/695/9452/6422/1316/5788/940/5452/3071/2322/64092/4323/222487/3676/23529/1493/7462/10673/54440/30011/202309/3635/11314/942/4914/3586/5579/4242/2302/1026/30009/23228/55619/3398/8741/10538/139818/10312/3688/50943/64127/374403/112616/5336/678/7128/4066/974/7292/1153…	GSEA for biological process in GO database	Enriched in high-risk group
GO:0048017	GO:0048017	inositol lipid-mediated signaling	176	0.473778	1.81153	0.00119048	0.00449648	0.00196555	3100	tags=35%, list=19%, signal=29%	4586/4916/183/3082/7124/5156/7010/1440/4919/5159/80243/5008/6403/5649/2268/1436/23533/653361/10870/5334/219699/2066/375033/2321/940/5294/5155/2322/2149/767/2852/3791/3356/3479/80310/5724/388121/4914/57624/284/56034/26051/5154/5330/4058/23228/55803/9846/1634/6352/2534/2057/11126/1956/197358/7291/8395/7042/5293/57605/3667/118788	GSEA for biological process in GO database	Enriched in high-risk group
GO:0051047	GO:0051047	positive regulation of secretion	294	0.473763	1.88433	0.00112108	0.00449648	0.00196555	3387	tags=38%, list=21%, signal=31%	2243/2266/183/6529/56729/6532/55107/8431/3783/3624/4826/1361/7124/116/186/134/26253/23601/3569/654/6664/114897/3689/8111/358/1910/6288/28984/5319/2922/6343/7099/3123/3684/93978/2268/929/4881/408/6387/101/2207/283/23705/5950/25924/3553/8564/8600/8913/947/7424/3458/7043/56253/945/5027/54209/2852/114899/4035/3479/93664/5021/7097/5724/201294/3586/3133/6385/776/283420/5873/4628/8938/112476/3566/338557…	GSEA for biological process in GO database	Enriched in high-risk group
GO:0007188	GO:0007188	adenylate cyclase-modulating G protein-coupled receptor signaling pathway	173	0.473757	1.80825	0.0011919	0.00449648	0.00196555	3068	tags=47%, list=19%, signal=39%	575/4985/5350/799/2847/2358/9590/7253/150/5737/116/5732/8685/1816/134/1901/1909/10268/5745/2357/9630/6373/283383/221188/84658/153/10203/5739/976/7433/5996/6344/5733/64123/54331/147/2869/196883/30817/2828/5138/154/2852/8477/222487/4886/6915/2316/59350/2861/1903/10266/3355/107/8698/5997/57561/117/1128/11245/776/9693/11214/113/576/10149/2771/135/10267/8549/64805/9495/11251/1232/23266/4283/554/5144/7…	GSEA for biological process in GO database	Enriched in high-risk group
GO:0098742	GO:0098742	cell-cell adhesion via plasma-membrane adhesion molecules	238	0.473369	1.85885	0.00113766	0.00449648	0.00196555	3499	tags=48%, list=22%, signal=38%	9075/1823/1004/64405/3897/51208/10082/1000/6401/91156/91663/9708/389118/26025/1009/54798/27255/23767/650/5979/57863/1015/3689/83872/5101/6403/5175/8642/4680/57689/64084/152330/84628/3684/91179/7048/120425/1003/91624/140628/84623/56137/90952/79633/23705/3383/8832/56097/56112/56135/347902/5797/56105/51294/54538/3678/284021/3683/56253/22854/7122/54825/30835/133418/5098/1002/3586/53827/1013/137075/56…	GSEA for biological process in GO database	Enriched in high-risk group
GO:0007189	GO:0007189	adenylate cyclase-activating G protein-coupled receptor signaling pathway	108	0.473192	1.71264	0.00255428	0.0081079	0.00354421	2478	tags=44%, list=15%, signal=37%	575/5350/799/7253/150/5737/116/5732/1816/1901/10268/5745/6373/283383/221188/84658/153/10203/5739/976/5733/64123/54331/147/196883/30817/2828/154/2852/8477/222487/6915/59350/1903/10266/107/8698/57561/9693/11214/113/576/10149/2771/135/10267/8549	GSEA for biological process in GO database	Enriched in high-risk group
GO:0001894	GO:0001894	tissue homeostasis	228	0.472361	1.85043	0.00115607	0.00449648	0.00196555	2684	tags=36%, list=17%, signal=31%	7018/4588/56667/6456/5166/51208/3690/221395/6441/9476/1490/58494/1472/1901/338773/64116/3569/5284/5159/9079/1513/5745/340547/3512/5175/79888/7099/5743/2034/1003/83700/90952/3908/1436/101/5950/4057/729230/4069/81501/8600/947/50507/387597/340719/57482/4117/2149/154/5027/7122/6505/1435/57333/760/54440/2103/54/3635/8029/12/284/5880/84959/567/7033/1001/10312/100506658/7031/3688/64127/1512/3848/8842/11…	GSEA for biological process in GO database	Enriched in high-risk group
GO:0022408	GO:0022408	negative regulation of cell-cell adhesion	164	0.471578	1.78449	0.00121212	0.00449648	0.00196555	3217	tags=41%, list=20%, signal=33%	2266/6441/2615/91663/654/11326/650/114897/54900/28984/2213/3123/6387/6693/7143/10288/972/5592/3142/4092/10859/55824/56253/10875/84868/941/1493/79626/26191/339390/11314/3559/140706/4855/942/5420/64115/3586/6366/80709/2302/53827/6385/9750/1051/30009/84959/3566/10019/653499/652/50943/8654/135/170692/7356/80380/201633/7292/5621/2737/3659/26279/84695/861/3135/3902/7040	GSEA for biological process in GO database	Enriched in high-risk group
GO:0019722	GO:0019722	calcium-mediated signaling	203	0.469027	1.82325	0.00116279	0.00449648	0.00196555	2927	tags=39%, list=18%, signal=32%	5350/185/55273/2358/5737/7124/120892/6401/57158/6348/287/56923/1233/4773/6444/3577/6403/1910/6351/845/775/1235/9034/10231/1524/126306/1230/920/729230/695/283455/2494/5788/8600/1240/50852/2274/7852/5027/54209/10316/1234/3791/51554/3479/2833/477/151651/7462/168620/79772/9104/916/2633/1238/1237/10663/5341/29995/576/3579/3270/552/374403/84174/5336/64805/1193/11251/1956/1012/1232/4772/5621/57338/5144/…	GSEA for biological process in GO database	Enriched in high-risk group
GO:0003206	GO:0003206	cardiac chamber morphogenesis	117	0.468961	1.70908	0.0025413	0.00808711	0.00353513	3294	tags=44%, list=21%, signal=35%	1301/3491/6423/7010/653/9241/2702/4036/7134/6664/6586/4634/5629/7472/7048/4208/6910/26508/9510/2627/2022/5950/10370/54567/8829/4092/57493/2274/4091/2303/7168/9353/140706/23414/2294/3398/8701/652/10512/659/5457/5914/8828/8321/4846/7042/6909/2296/7040/4488/55742	GSEA for biological process in GO database	Enriched in high-risk group
GO:0042098	GO:0042098	T cell proliferation	182	0.468741	1.79426	0.00118906	0.00449648	0.00196555	3488	tags=48%, list=22%, signal=38%	6441/2615/3569/177/11326/6556/8740/3123/944/7048/81704/959/3115/6693/10288/920/729230/7133/3113/3553/1794/5788/940/5294/3071/10859/199/56253/5027/30835/11148/84868/3572/941/3479/1493/26191/3594/10673/54440/339390/246778/1604/3109/3559/942/64115/4478/3586/3133/6363/2302/6385/916/1051/5880/923/10148/653499/652/126259/50943/8654/6352/64926/7356/11151/80380/2534/977/7292/5621/11119/3659/160365/26279/…	GSEA for biological process in GO database	Enriched in high-risk group
GO:0050878	GO:0050878	regulation of body fluid levels	437	0.468305	1.90713	0.00107181	0.00449648	0.00196555	3090	tags=39%, list=19%, signal=32%	3172/2243/6531/2266/7021/725/3043/3170/1311/7103/2335/3783/150/3037/1277/1281/7980/51156/5624/3690/361/1361/1278/5265/2159/5156/7057/2160/9002/5023/2191/134/2702/2/4778/3569/10398/51297/114897/3053/2255/9630/2155/6403/358/710/1910/6288/2162/5329/6343/7099/7421/2313/187/4881/2621/5054/408/140628/81704/959/2207/23533/2627/857/54331/2066/5345/375033/196883/79152/7450/146850/5592/558/5294/9060/3937/2…	GSEA for biological process in GO database	Enriched in high-risk group
GO:0010959	GO:0010959	regulation of metal ion transport	342	0.467726	1.88322	0.00109649	0.00449648	0.00196555	2998	tags=38%, list=19%, signal=32%	7018/6690/54997/4985/183/5350/799/2847/150/59285/6236/11027/116/23704/117532/9002/5023/6347/134/1804/57158/2669/6348/6588/353514/81832/5159/287/51297/10268/6327/196051/30820/3779/3741/6373/3753/7070/6351/5319/845/5743/775/2273/187/6387/4638/8291/126306/10288/51393/1230/3383/857/920/8832/5348/5294/5155/7222/10859/2859/28954/3458/815/2149/154/7852/3603/945/5027/54209/57520/6769/2852/57214/3784/2745…	GSEA for biological process in GO database	Enriched in high-risk group
GO:0032355	GO:0032355	response to estradiol	125	0.467659	1.71038	0.00127065	0.00449648	0.00196555	3640	tags=42%, list=23%, signal=33%	338/183/6529/6532/1277/5737/10631/1490/1843/2687/5159/10268/2255/2155/1244/5743/58189/7476/8854/2113/374/920/6422/10891/5179/2852/6751/5021/10266/3586/117/10628/1956/1471/5457/5914/5066/6812/9612/952/8837/7035/8204/3673/8835/7040/4488/5727/847/2697/10095/595/1393	GSEA for biological process in GO database	Enriched in high-risk group
GO:0071347	GO:0071347	cellular response to interleukin-1	167	0.466879	1.77208	0.00120627	0.00449648	0.00196555	3767	tags=37%, list=24%, signal=29%	2266/9590/3037/6369/10365/81792/6347/6368/6348/3569/1244/6351/81030/1116/5740/11213/3383/6422/6349/3553/8564/6367/6358/1958/6355/3554/6361/6354/140885/6366/6363/2633/1051/9705/6362/64127/6357/2635/6352/27063/3373/4215/8692/6356/11173/1326/6846/91807/7035/2634/3656/961/10392/6376/80149/6662/5699/5698/4792/7850/6364/1906	GSEA for biological process in GO database	Enriched in high-risk group
GO:0019932	GO:0019932	second-messenger-mediated signaling	383	0.466293	1.89161	0.00108342	0.00449648	0.00196555	2672	tags=39%, list=17%, signal=33%	6690/575/183/5350/4499/185/55273/799/389692/2358/7253/150/5737/7124/79625/120892/116/7057/186/5732/6401/1816/57158/51655/1901/6348/287/10268/5745/2357/56923/1233/4773/6444/3577/6403/6373/358/1910/6351/283383/221188/84658/153/6343/845/775/1235/5139/9034/10231/187/4881/10203/2977/5739/1524/976/6344/5733/64123/126306/1230/54331/920/729230/695/283455/3269/2494/147/5788/196883/5592/8600/5155/30817/124…	GSEA for biological process in GO database	Enriched in high-risk group
GO:0001952	GO:0001952	regulation of cell-matrix adhesion	114	0.466107	1.69803	0.00126103	0.00449648	0.00196555	2625	tags=32%, list=16%, signal=27%	11170/10395/26585/7057/7010/10631/55966/7070/4680/94/5054/395/22998/6422/8829/342184/948/4323/3791/4321/1435/4035/5328/1307/6366/6385/916/2042/6237/7402/9723/79834/23499/1021/3611/1012	GSEA for biological process in GO database	Enriched in high-risk group
GO:0003341	GO:0003341	cilium movement	117	0.465685	1.69714	0.00381194	0.0111954	0.00489384	3485	tags=44%, list=22%, signal=34%	338/361/200373/84229/348807/123872/83853/51364/8382/255101/1767/27019/54768/246176/144535/83659/79740/1235/164395/83894/387885/64446/345895/27285/117144/1770/80217/9104/150483/83538/202500/54777/56171/26074/161582/8701/199223/23639/85478/93233/79846/64518/221421/115948/116369/53340/55130/286207/25981/493/3633	GSEA for biological process in GO database	Enriched in high-risk group
GO:1903532	GO:1903532	positive regulation of secretion by cell	276	0.465664	1.84544	0.0011274	0.00449648	0.00196555	3387	tags=38%, list=21%, signal=31%	2243/2266/183/56729/6532/55107/8431/3783/3624/4826/1361/7124/116/186/26253/23601/3569/654/6664/114897/3689/8111/6288/28984/5319/2922/6343/7099/3123/3684/93978/2268/929/408/6387/101/2207/283/23705/5950/25924/3553/8564/8600/8913/947/7424/3458/7043/56253/945/5027/54209/2852/114899/4035/3479/93664/5021/7097/5724/201294/3586/3133/6385/776/283420/5873/4628/8938/112476/3566/338557/9846/9498/552/135/2706…	GSEA for biological process in GO database	Enriched in high-risk group
GO:0002377	GO:0002377	immunoglobulin production	104	0.465118	1.67585	0.00516796	0.0138806	0.00606764	3218	tags=38%, list=20%, signal=30%	3598/51237/7124/3569/3119/3575/2213/3123/1235/3263/959/5950/695/9452/5788/940/5452/10875/23529/10673/54440/202309/942/3586/3133/30009/3566/8741/10538/10312/126259/50943/25939/7292/115352/29802/90865/7040/4189	GSEA for biological process in GO database	Enriched in high-risk group
GO:0048762	GO:0048762	mesenchymal cell differentiation	209	0.46501	1.81133	0.00116686	0.00449648	0.00196555	2180	tags=30%, list=14%, signal=26%	55273/3170/7080/2335/3082/3037/1277/6423/26585/4017/653/6615/6943/9241/3569/1909/114990/650/6664/5979/2255/1910/2637/28984/309/9839/10501/147906/2348/7472/359845/56920/7048/4208/6910/140628/26508/2487/8854/2022/7041/6422/2066/9037/3553/8829/4092/23187/7043/7869/6275/152007/2303/753/54437/4855/1601/10252/80709/8482/2042/8313/9723	GSEA for biological process in GO database	Enriched in high-risk group
GO:0008037	GO:0008037	cell recognition	127	0.46417	1.69737	0.00253165	0.00807685	0.00353064	2230	tags=34%, list=14%, signal=29%	5047/575/3543/8547/55118/1462/100423062/2219/81035/27255/50863/5175/4685/152330/2348/91624/2352/81704/23705/117144/9037/1794/375033/51294/8829/2350/54538/948/921/7852/56253/63923/30835/84868/133418/5551/4478/259197/6366/6363/2042/923/56141	GSEA for biological process in GO database	Enriched in high-risk group
GO:0055074	GO:0055074	calcium ion homeostasis	398	0.463416	1.88121	0.00107643	0.00449648	0.00196555	2927	tags=38%, list=18%, signal=32%	79054/1594/183/5350/7021/185/799/2847/2358/5737/123041/116/5156/5732/7052/9002/5023/1816/134/57158/6368/1901/6348/284612/1909/287/10268/114897/27202/5745/728/2357/56923/1233/3741/6444/3577/6373/1910/6288/7070/60675/719/10800/2890/309/5319/845/775/7421/1235/1003/9034/1043/187/5739/1524/6387/22821/5733/54757/5729/126306/51393/1230/857/920/286530/11346/729230/2359/489/147/5788/8600/5294/6358/27334/1…	GSEA for biological process in GO database	Enriched in high-risk group
GO:0046578	GO:0046578	regulation of Ras protein signal transduction	182	0.462646	1.77093	0.00118906	0.00449648	0.00196555	4101	tags=40%, list=26%, signal=30%	10395/1281/9002/2203/5924/9754/5159/7077/2255/84249/440073/115727/25959/90627/408/81848/22821/286530/27128/5923/8829/27334/2828/2859/57493/2149/3675/8477/1435/3479/348/9639/4914/10252/9750/22898/9912/54922/84636/11214/9922/397/2840/3688/10982/64926/2057/50861/8997/27/10156/9181/157285/7042/6464/9265/143872/10125/2048/50650/347273/83892/7409/57221/2889/4650/56990/5921/55667/9162/25/9448	GSEA for biological process in GO database	Enriched in high-risk group
GO:0007369	GO:0007369	gastrulation	164	0.461994	1.74823	0.00121212	0.00449648	0.00196555	2342	tags=29%, list=15%, signal=25%	3172/3170/4318/1301/2335/8013/64321/1295/1289/3624/1290/6423/1303/3690/6928/4313/6615/91663/9241/8516/1843/84913/3689/1291/7048/187/8646/2627/6422/22943/3678/6886/23187/4323/1846/3675/100506013/2303/3676/1284/3586/2294/83595/3679/1847/652/3688/4317	GSEA for biological process in GO database	Enriched in high-risk group
GO:0030278	GO:0030278	regulation of ossification	183	0.461871	1.77144	0.00118483	0.00449648	0.00196555	3356	tags=43%, list=21%, signal=34%	197/1594/1311/3082/3491/6423/26585/7704/4958/7124/166929/2662/9241/1901/338773/6348/3569/654/4256/650/6664/144347/115908/4921/240/359845/4208/8646/374/1230/4057/6422/9260/4092/7424/9365/1959/22943/7043/4091/154/5027/5552/63923/9770/3572/1435/3479/56975/860/1051/8313/3398/8840/1893/652/10312/338557/1021/659/5587/3611/7291/3727/196527/3570/2737/7042/6497/3399/6546/22856/56172/7040/4488/51564/5727/6…	GSEA for biological process in GO database	Enriched in high-risk group
GO:0007179	GO:0007179	transforming growth factor beta receptor signaling pathway	173	0.461029	1.75967	0.0011919	0.00449648	0.00196555	3292	tags=35%, list=21%, signal=28%	7080/93649/1281/54829/1278/7057/2615/11117/56937/2662/94031/2200/79674/8516/9719/114990/6664/63976/2331/94/2348/7048/1003/4053/4015/2022/50515/857/10979/10370/7041/7044/4092/7043/4091/3675/7122/753/2353/203100/6935/1601/9404/5654/10252/7791/83891/3725/375387/409/399473/57530/4093/161742/57178/7042/6497/1028/7040/4052/5829	GSEA for biological process in GO database	Enriched in high-risk group
GO:0045834	GO:0045834	positive regulation of lipid metabolic process	131	0.460069	1.69061	0.00253165	0.00807685	0.00353064	2885	tags=35%, list=18%, signal=29%	183/185/8013/2358/3491/221395/7124/5156/7010/134/654/5159/116986/10580/344/6343/5743/2268/972/3553/341/2321/57540/5155/2322/225/3458/10891/3356/348/388121/9104/6366/6363/83643/64127/552/64805/440503/5587/84879/7291/7410/3949/824/2170	GSEA for biological process in GO database	Enriched in high-risk group
GO:0043491	GO:0043491	protein kinase B signaling	226	0.458838	1.79686	0.0011534	0.00449648	0.00196555	3427	tags=41%, list=21%, signal=32%	4916/55273/152831/799/8817/3082/2254/2159/7124/5156/7057/7010/1440/6347/4036/6348/5159/10268/114897/5979/2255/2155/5008/2252/7066/1116/2621/1524/4015/1263/101/23533/2022/374/6425/2066/9037/3553/112464/375033/940/8600/558/5294/50507/5155/9365/50852/2852/2264/3791/941/3479/57333/388121/942/7498/4914/6366/284/6363/5154/6237/5880/29851/10019/3688/6352/23551/64805/3611/2534/1839/409/1956/8692/55024/44…	GSEA for biological process in GO database	Enriched in high-risk group
GO:0035051	GO:0035051	cardiocyte differentiation	121	0.458101	1.67141	0.00379267	0.011179	0.00488667	3217	tags=39%, list=20%, signal=31%	183/64321/93649/26585/5156/186/221476/5159/650/6444/57538/5629/2348/4208/6910/2627/54345/50507/144165/22943/2274/2852/8470/3479/5997/10252/4628/11214/57817/652/3688/10512/150094/409/1956/7291/5914/5999/1948/9472/91807/4000/7042/6909/6546/7490/7040	GSEA for biological process in GO database	Enriched in high-risk group
GO:0072507	GO:0072507	divalent inorganic cation homeostasis	432	0.458074	1.86388	0.00107181	0.00449648	0.00196555	2927	tags=37%, list=18%, signal=31%	79054/1594/183/5350/4499/7021/185/799/2847/2358/5737/123041/116/5156/5732/7052/9002/5023/1816/134/57158/6368/1901/6348/64116/284612/1909/287/4502/10268/114897/27202/5745/728/2357/56923/1233/3741/6444/3577/6373/1910/6288/7070/6556/60675/719/10800/2890/309/5319/845/775/7421/1235/1003/9034/1043/187/5739/1524/6387/22821/5733/54757/5729/126306/51393/1230/857/920/286530/11346/729230/2359/489/147/4493/5…	GSEA for biological process in GO database	Enriched in high-risk group
GO:0072006	GO:0072006	nephron development	131	0.457367	1.68068	0.00379747	0.011179	0.00488667	3364	tags=43%, list=21%, signal=34%	183/7021/170690/3976/26585/79192/5156/186/7010/6928/59/6943/9241/5159/650/5979/5175/8642/23213/4208/1285/26508/84623/1286/79633/55083/2028/947/5155/2828/1958/342184/3675/2303/80310/5420/284/2302/285/3913/6299/652/4811/8842/3611/55959/3570/2737/10409/8837/2668/7490/2296/5727/6662/4643	GSEA for biological process in GO database	Enriched in high-risk group
GO:0052126	GO:0052126	movement in host environment	157	0.45675	1.7217	0.00121951	0.00449648	0.00196555	3111	tags=32%, list=19%, signal=26%	2838/8547/5806/3690/3694/2219/23601/4360/1803/3956/6404/3123/2621/11074/6614/290/3383/857/920/972/10581/1378/558/3678/7852/30835/1234/941/3356/339390/1604/942/6504/3695/1514/3688/10346/7113/4684/3373/1956/10410/3685/8692/1948/81603/3949/53840/5817/3673/1508	GSEA for biological process in GO database	Enriched in high-risk group
GO:0051896	GO:0051896	regulation of protein kinase B signaling	202	0.4564	1.77359	0.00116414	0.00449648	0.00196555	3363	tags=40%, list=21%, signal=32%	4916/152831/799/8817/3082/2254/2159/7124/5156/7057/7010/1440/4036/6348/5159/10268/114897/5979/2255/2155/5008/2252/7066/1116/2621/1524/101/23533/2022/374/6425/2066/9037/112464/940/8600/558/5294/50507/5155/9365/50852/2852/2264/941/57333/388121/942/7498/4914/6366/284/6363/5154/6237/5880/29851/10019/3688/23551/64805/3611/2534/1839/409/1956/8692/55024/4486/6453/5293/3667/118788/65018/3135/2912/7040/69…	GSEA for biological process in GO database	Enriched in high-risk group
GO:0042129	GO:0042129	regulation of T cell proliferation	154	0.455966	1.71174	0.0012285	0.00449648	0.00196555	3488	tags=49%, list=22%, signal=38%	6441/2615/3569/177/11326/3123/944/7048/959/3115/6693/10288/920/729230/7133/3113/3553/5788/940/3071/10859/199/56253/30835/11148/84868/3572/941/3479/1493/26191/3594/10673/54440/339390/246778/1604/3109/3559/942/64115/3586/3133/6363/2302/6385/916/1051/5880/923/10148/653499/652/126259/50943/8654/6352/64926/7356/11151/80380/7292/5621/3659/160365/26279/5588/3105/3135/912/975/4860/3620/3958/7412	GSEA for biological process in GO database	Enriched in high-risk group
GO:0006874	GO:0006874	cellular calcium ion homeostasis	387	0.455762	1.84848	0.00108225	0.00449648	0.00196555	2927	tags=37%, list=18%, signal=31%	79054/183/5350/185/799/2847/2358/5737/123041/116/5156/5732/7052/9002/5023/1816/134/57158/6368/1901/6348/284612/1909/287/10268/114897/27202/5745/728/2357/56923/1233/3741/3577/6373/1910/6288/7070/60675/719/10800/2890/309/5319/845/775/7421/1235/1003/9034/1043/187/5739/1524/6387/22821/5733/5729/126306/51393/1230/857/920/286530/11346/729230/2359/489/147/5788/5294/6358/27334/1240/2828/7222/6355/2859/94…	GSEA for biological process in GO database	Enriched in high-risk group
GO:0051928	GO:0051928	positive regulation of calcium ion transport	108	0.455406	1.64827	0.00383142	0.0112263	0.00490737	2726	tags=37%, list=17%, signal=31%	799/2847/11027/9002/6347/57158/6348/353514/5159/287/10268/6373/7070/6351/5319/187/6387/4638/51393/1230/857/920/5155/7222/815/2149/5027/6769/2852/57214/9104/117/776/6352/5336/409/783/57165/4283/7225	GSEA for biological process in GO database	Enriched in high-risk group
GO:0050708	GO:0050708	regulation of protein secretion	300	0.454666	1.81466	0.00110742	0.00449648	0.00196555	3626	tags=38%, list=23%, signal=30%	3172/2243/2266/7021/3170/55107/8431/3783/150/4826/7124/186/2615/91662/26253/23601/2702/3569/654/9254/1803/3741/8111/6288/28984/5319/2213/240/7099/3123/775/93978/2268/929/408/959/101/51311/283/23705/5950/6422/25924/3553/947/7424/3458/7043/2149/56253/945/5027/54209/8609/2852/5552/114899/4035/3479/3709/348/7097/3586/3133/91543/776/283420/4628/8938/8840/353500/10312/50943/338557/135/6352/10411/27063/…	GSEA for biological process in GO database	Enriched in high-risk group
GO:0097696	GO:0097696	receptor signaling pathway via STAT	119	0.453562	1.65428	0.00379267	0.011179	0.00488667	2570	tags=30%, list=16%, signal=26%	183/9244/3976/7124/1545/6347/1437/3569/5979/5008/3575/5175/7066/3263/1436/9021/857/729230/2066/5788/3587/2322/3458/2149/116379/3572/3479/23529/11314/3586/10019/64109/6775/6352/3455/2534	GSEA for biological process in GO database	Enriched in high-risk group
GO:0033002	GO:0033002	muscle cell proliferation	180	0.453373	1.73228	0.00119617	0.00449648	0.00196555	3105	tags=41%, list=19%, signal=34%	183/4318/8013/93649/2254/7124/7057/7052/1264/4313/9241/1901/3569/5159/5136/7472/5743/7048/4208/4881/10203/6910/5739/2006/9510/283/2627/5950/2066/5345/5592/5155/3458/10891/199/7043/2852/2303/7168/3479/80310/5724/27086/23414/3586/4969/284/1026/10221/348093/5292/3398/8840/652/2771/2081/3725/6352/1535/3611/1839/7128/6648/1956/1012/3570/8837/7434/4846/7042/3673/6909/5031/4209	GSEA for biological process in GO database	Enriched in high-risk group
GO:0070665	GO:0070665	positive regulation of leukocyte proliferation	133	0.453244	1.66807	0.00252525	0.00807685	0.00353064	3300	tags=44%, list=21%, signal=36%	3568/3569/177/2255/4773/7099/1880/7048/4208/959/1436/3115/10288/920/729230/972/3113/3553/5788/940/3071/199/30835/11148/84868/3572/1435/941/3479/23529/26191/3594/10673/54440/1604/3109/3559/942/3133/6363/1026/916/923/10148/126259/50943/6352/64926/11151/80380/7292/115352/160365/952/5588/3105/912/975/4860	GSEA for biological process in GO database	Enriched in high-risk group
GO:0060348	GO:0060348	bone development	190	0.452983	1.74665	0.00117924	0.00449648	0.00196555	2715	tags=35%, list=17%, signal=30%	4322/1311/8817/51208/389058/3037/1277/6423/26585/7010/633/2200/6424/338773/654/1305/650/144347/6678/10234/4325/8111/249/8642/309/7066/23213/359845/7048/2313/4208/7305/4015/79633/2022/4057/5788/8600/9060/64131/10859/6886/4323/7043/3479/56975/1833/54/27086/9104/56034/497189/124976/860/285590/8313/11214/8840/55790/10019/652/659/85301/55959/7291/5914/196527	GSEA for biological process in GO database	Enriched in high-risk group
GO:0032946	GO:0032946	positive regulation of mononuclear cell proliferation	124	0.452528	1.65539	0.00378788	0.011179	0.00488667	3300	tags=46%, list=21%, signal=37%	3569/177/2255/4773/7099/1880/7048/4208/959/3115/10288/920/729230/972/3113/3553/5788/940/3071/199/30835/11148/84868/3572/1435/941/3479/23529/26191/3594/10673/54440/1604/3109/3559/942/3133/6363/1026/916/923/10148/126259/50943/6352/64926/11151/80380/7292/115352/160365/952/5588/3105/912/975/4860	GSEA for biological process in GO database	Enriched in high-risk group
GO:0006816	GO:0006816	calcium ion transport	365	0.452379	1.82905	0.00108342	0.00449648	0.00196555	3025	tags=36%, list=19%, signal=30%	6690/79054/4985/1594/183/5350/799/2847/3783/150/59285/123041/6236/11027/117532/9002/2823/5023/6347/1490/57158/2669/6348/9254/6588/353514/5159/287/10268/196051/56923/6373/259232/7070/6351/10800/309/5319/2701/845/5743/775/7421/187/10203/2621/6387/4638/22821/8291/9033/126306/10288/51393/1230/3383/857/920/8832/117144/489/5788/5294/8913/5155/7222/10859/6355/2859/28954/815/2149/7852/3603/945/5027/10316…	GSEA for biological process in GO database	Enriched in high-risk group
GO:0072503	GO:0072503	cellular divalent inorganic cation homeostasis	415	0.452013	1.83865	0.00106838	0.00449648	0.00196555	2927	tags=37%, list=18%, signal=31%	79054/183/5350/4499/185/799/2847/2358/5737/123041/116/5156/5732/7052/9002/5023/1816/134/57158/6368/1901/6348/64116/284612/1909/287/4502/10268/114897/27202/5745/728/2357/56923/1233/3741/3577/6373/1910/6288/7070/6556/60675/719/10800/2890/309/5319/845/775/7421/1235/1003/9034/1043/187/5739/1524/6387/22821/5733/5729/126306/51393/1230/857/920/286530/11346/729230/2359/489/147/4493/5788/5294/6358/27334/1…	GSEA for biological process in GO database	Enriched in high-risk group
GO:0002791	GO:0002791	regulation of peptide secretion	324	0.451956	1.80942	0.00110865	0.00449648	0.00196555	3640	tags=38%, list=23%, signal=30%	3172/2243/2266/7021/3170/55107/8431/3783/150/4826/7124/116/186/2615/134/91662/26253/23601/2702/3569/654/9254/1803/3741/8111/6288/28984/5319/2922/2213/6343/240/7099/3123/775/93978/2268/929/408/959/101/51311/283/23705/5950/972/6422/25924/3553/8600/947/7424/3458/7043/2149/56253/945/5027/54209/8609/2852/5552/114899/4035/3479/3709/348/7097/3586/3133/91543/776/283420/4628/8938/8840/353500/10312/50943/3…	GSEA for biological process in GO database	Enriched in high-risk group
GO:0007259	GO:0007259	receptor signaling pathway via JAK-STAT	114	0.451296	1.64407	0.0037831	0.011179	0.00488667	2570	tags=29%, list=16%, signal=24%	183/9244/3976/7124/1545/6347/1437/3569/5979/5008/5175/3263/1436/9021/857/729230/2066/5788/3587/2322/3458/2149/116379/3572/3479/23529/11314/3586/10019/6775/6352/3455/2534	GSEA for biological process in GO database	Enriched in high-risk group
GO:0030099	GO:0030099	myeloid cell differentiation	380	0.451244	1.83036	0.00108342	0.00449648	0.00196555	2703	tags=28%, list=17%, signal=24%	7018/54997/4318/8013/51208/3624/3976/7704/221395/7124/7057/10365/1440/2200/1437/23601/4778/6348/126014/10398/10100/3662/1441/11025/10234/8111/3218/7066/115727/2124/7099/3123/1880/2034/7048/2313/4208/6688/7305/1436/4015/10826/7538/3589/2207/2113/1230/920/4057/972/81501/6422/8600/11006/3071/714/4286/5153/10859/3458/6886/29909/116071/54209/9770/8444/1435/2353/56975/760/7097/87/10320/3635/27086/9398/…	GSEA for biological process in GO database	Enriched in high-risk group
GO:0003013	GO:0003013	circulatory system process	473	0.451222	1.84541	0.00106157	0.00449648	0.00196555	3178	tags=42%, list=20%, signal=35%	2243/206338/2266/1373/183/5350/257313/6456/185/170690/3043/6532/1311/1674/9590/150/59285/1278/116/23704/186/7010/5732/29953/5023/1621/10631/1490/1816/134/59/5243/388125/10699/2702/4223/7134/4973/654/9254/177/1909/287/10268/6327/30820/3779/10060/56670/3741/6444/1244/3753/710/1910/719/153/4634/94/3764/845/5743/775/2034/5139/1003/2313/10659/27129/1285/4881/2006/2621/6387/290/3672/3751/3383/857/54567…	GSEA for biological process in GO database	Enriched in high-risk group
GO:0071559	GO:0071559	response to transforming growth factor beta	228	0.450937	1.7665	0.00115607	0.00449648	0.00196555	3027	tags=35%, list=19%, signal=29%	8483/7080/1277/93649/1281/7123/54829/1278/7057/2615/11117/56937/10631/2662/94031/2200/79674/8516/9719/114990/6664/63976/25878/2331/94/2348/7472/5139/7048/1003/4208/1524/4053/7476/4015/2022/50515/857/10979/10370/7041/6422/7044/50507/4092/10891/5138/7043/4091/5179/3675/7122/753/2353/1284/80310/203100/6935/1601/9404/5654/10252/7791/83891/3725/27063/375387/678/2534/409/399473/57530/8692/4093/161742/8…	GSEA for biological process in GO database	Enriched in high-risk group
GO:0001837	GO:0001837	epithelial to mesenchymal transition	139	0.450549	1.67027	0.0025	0.00803708	0.00351326	3356	tags=37%, list=21%, signal=30%	55273/3170/7080/3082/3037/1277/6423/26585/4017/653/6615/9241/3569/114990/650/28984/147906/7472/359845/7048/6910/26508/2022/7041/6422/3553/4092/23187/7043/6275/152007/753/4855/1601/10252/80709/2042/8313/652/399473/7291/10630/161742/84695/7042/3249/84541/2296/7040/4488/6934/6662	GSEA for biological process in GO database	Enriched in high-risk group
GO:0071560	GO:0071560	cellular response to transforming growth factor beta stimulus	222	0.450197	1.75836	0.0011534	0.00449648	0.00196555	3027	tags=35%, list=19%, signal=29%	8483/7080/1277/93649/1281/7123/54829/1278/7057/2615/11117/56937/10631/2662/94031/2200/79674/8516/9719/114990/6664/63976/2331/94/2348/7472/5139/7048/1003/4208/1524/4053/7476/4015/2022/50515/857/10979/10370/7041/6422/7044/50507/4092/10891/5138/7043/4091/5179/3675/7122/753/2353/1284/80310/203100/6935/1601/9404/5654/10252/7791/83891/3725/27063/375387/678/2534/409/399473/57530/8692/4093/161742/8837/57…	GSEA for biological process in GO database	Enriched in high-risk group
GO:0002062	GO:0002062	chondrocyte differentiation	102	0.449063	1.61085	0.00260417	0.00822472	0.00359528	3387	tags=47%, list=21%, signal=37%	1311/1301/8817/6423/26585/4017/7704/2254/81792/1490/654/7045/650/144347/5745/309/23213/94/359845/7048/4208/7476/50515/4092/860/8313/8840/176/1893/652/7483/659/85301/55959/23516/2737/4781/11173/64764/4209/861/22856/2202/7040/4488/7227/6662/55512	GSEA for biological process in GO database	Enriched in high-risk group
GO:0045861	GO:0045861	negative regulation of proteolysis	296	0.449002	1.78847	0.00111607	0.00449648	0.00196555	2949	tags=31%, list=18%, signal=26%	197/259/6690/7429/1800/1469/183/7021/4318/3698/3082/6423/7980/51156/1361/5265/7124/7078/120892/721/1293/7057/720/50859/1472/91319/2/221476/939/80760/718/3053/7077/5858/55450/358/710/8740/5329/5743/1285/58189/2621/5054/408/79444/727/128488/4057/5345/1378/1474/3699/7076/27151/4035/8434/8530/2619/5272/12/51050/3586/64780/4671/4130/9806/1522/3730/327657/1893/9709/1992/274/135/149708/7483/89932/6590/4…	GSEA for biological process in GO database	Enriched in high-risk group
GO:0050671	GO:0050671	positive regulation of lymphocyte proliferation	123	0.448322	1.63885	0.00377358	0.011179	0.00488667	3300	tags=46%, list=21%, signal=36%	3569/177/2255/4773/7099/1880/7048/4208/959/3115/10288/920/729230/972/3113/3553/5788/940/3071/199/30835/11148/84868/3572/941/3479/23529/26191/3594/10673/54440/1604/3109/3559/942/3133/6363/1026/916/923/10148/126259/50943/6352/64926/11151/80380/7292/115352/160365/952/5588/3105/912/975/4860	GSEA for biological process in GO database	Enriched in high-risk group
GO:0001959	GO:0001959	regulation of cytokine-mediated signaling pathway	150	0.448188	1.67865	0.00247832	0.0080176	0.00350474	3767	tags=36%, list=24%, signal=28%	7124/11240/3569/6586/81030/146722/2621/3263/11213/9021/857/972/342979/5788/558/3458/3554/7852/54209/4321/1435/9353/353376/284/3665/7837/10019/1893/83643/6352/25939/3455/7128/22900/330/3716/3977/2672/153222/3656/7294/59307/861/1540/114769/5071/84166/26228/7185/10062/7850/837/5770/1906	GSEA for biological process in GO database	Enriched in high-risk group
GO:0071692	GO:0071692	protein localization to extracellular region	402	0.448117	1.81925	0.00107759	0.00449648	0.00196555	3865	tags=39%, list=24%, signal=31%	3172/2243/2266/7425/183/7021/4547/3170/1311/389692/55107/8431/3783/150/4826/114548/7124/116/186/6928/2615/91662/2200/26253/23601/2702/3569/654/9254/1803/56670/3741/8111/6288/28984/5319/2213/240/7099/3123/775/93978/2268/929/408/4053/959/8291/101/51311/283/23705/5950/6422/25924/3553/5452/3937/947/7424/387597/3458/7043/2149/56253/945/5027/54209/8609/2852/5552/114899/4681/4035/3479/3709/348/57333/106…	GSEA for biological process in GO database	Enriched in high-risk group
GO:0060759	GO:0060759	regulation of response to cytokine stimulus	161	0.448012	1.69163	0.00121951	0.00449648	0.00196555	4276	tags=40%, list=27%, signal=30%	7124/11240/3569/6586/7099/81030/146722/2621/3263/11213/9021/857/972/342979/5788/558/3458/3554/7852/54209/4321/1435/9353/7097/353376/284/3665/7837/10019/1893/83643/6352/25939/3455/7128/22900/330/3716/3977/2672/153222/100130733/3656/7294/59307/861/1540/114769/5071/84166/26228/7185/10062/7850/837/5770/1906/10555/8737/6772/25999/64135/3574/5598/79594	GSEA for biological process in GO database	Enriched in high-risk group
GO:0003014	GO:0003014	renal system process	105	0.447544	1.61426	0.005148	0.0138806	0.00606764	3776	tags=49%, list=24%, signal=37%	183/7021/185/3043/3037/361/221395/186/134/10699/2702/3512/56670/358/1910/23213/4881/2621/5345/196883/947/5155/2149/3675/3784/10391/107/80763/5972/113/652/2771/552/4162/135/1535/55959/8692/554/5660/5125/5641/22841/4643/115/2697/2013/5800/7466/1906/4987	GSEA for biological process in GO database	Enriched in high-risk group
GO:0018108	GO:0018108	peptidyl-tyrosine phosphorylation	333	0.446986	1.79384	0.00110619	0.00449648	0.00196555	3022	tags=35%, list=19%, signal=29%	6690/4916/183/9244/150/6098/3082/3976/6423/26585/3690/7124/5156/7010/1440/1464/134/4919/1437/3569/654/353514/54206/5159/5979/2255/3689/51378/5008/2252/4921/7070/5175/6503/7075/5649/57091/2268/2621/3263/1436/9467/3589/660/653361/374/3383/9021/857/920/972/695/6422/2066/5788/2321/558/3702/8829/2209/50507/5155/2322/2324/64092/3678/3458/6886/948/54209/116379/2264/3791/5168/8444/3572/941/3356/3479/2352…	GSEA for biological process in GO database	Enriched in high-risk group
GO:0061572	GO:0061572	actin filament bundle organization	148	0.446827	1.67606	0.002442	0.00797179	0.00348472	3428	tags=36%, list=21%, signal=28%	7429/11170/10395/1490/1901/10580/144347/22899/28984/359845/2006/408/395/84952/22998/11346/50944/6422/5345/8829/221692/50507/199/7454/7043/8477/7168/2316/10391/87/9639/3936/6385/4739/64780/56776/285590/5341/7791/29109/10411/134549/1809/4430/85462/6281/961/55160/5829/6376/85358/5071/22843	GSEA for biological process in GO database	Enriched in high-risk group
GO:0061448	GO:0061448	connective tissue development	236	0.44646	1.75414	0.00113895	0.00449648	0.00196555	3387	tags=42%, list=21%, signal=34%	25884/4322/1311/1301/8817/3491/1277/1289/6423/26585/4017/7704/2254/633/64641/653/81792/1490/6615/59/1746/9241/654/7045/4256/5159/650/144347/1513/5745/309/23213/94/1396/359845/7048/1116/4208/7476/4015/2487/50515/3400/5396/947/5155/2828/4092/1958/10891/8609/7076/2303/6097/1435/1833/80310/340419/6935/57561/860/285590/8313/2121/3398/8840/55790/176/1893/353500/652/7483/659/85301/3373/649/4060/55959/59…	GSEA for biological process in GO database	Enriched in high-risk group
GO:0006022	GO:0006022	aminoglycan metabolic process	161	0.446342	1.68533	0.00121951	0.00449648	0.00196555	3291	tags=42%, list=21%, signal=34%	27159/3698/3082/3037/10082/4958/79625/1462/1117/633/50859/1464/1118/10894/5159/9956/80760/8707/3036/5549/2331/1116/93010/27087/50515/3553/166012/64131/5155/3699/192134/57214/23670/60495/55576/3339/4969/284/6385/55454/11227/5292/9806/55790/176/9955/1634/411/3373/6483/4060/51363/8692/79586/375790/4166/3340/10402/92126/29940/3423/2239/22856/2296/7040/6484/374907/3074	GSEA for biological process in GO database	Enriched in high-risk group
GO:1903707	GO:1903707	negative regulation of hemopoiesis	131	0.446118	1.63934	0.00379747	0.011179	0.00488667	3375	tags=39%, list=21%, signal=31%	51208/3624/7704/2200/6348/11025/10234/8111/3218/2213/7099/7538/4057/972/6422/28959/55365/11006/714/3142/4092/10859/6886/29909/10875/1493/3635/2302/10221/30009/84959/3398/3566/652/50943/7098/1021/51621/2624/5914/7292/2737/3659/84695/140685/861/3135/3902/80149/3202/9935	GSEA for biological process in GO database	Enriched in high-risk group
GO:0009306	GO:0009306	protein secretion	397	0.445861	1.80776	0.00108108	0.00449648	0.00196555	3865	tags=39%, list=24%, signal=30%	3172/2243/2266/7425/183/7021/4547/3170/1311/389692/55107/8431/3783/150/4826/114548/7124/116/186/6928/2615/91662/26253/23601/2702/3569/654/9254/1803/56670/3741/8111/6288/28984/5319/2213/240/7099/3123/775/93978/2268/929/408/4053/959/8291/101/51311/283/23705/5950/6422/25924/3553/5452/3937/947/7424/387597/3458/7043/2149/56253/945/5027/54209/8609/2852/5552/114899/4035/3479/3709/348/57333/10673/7097/57…	GSEA for biological process in GO database	Enriched in high-risk group
GO:0035592	GO:0035592	establishment of protein localization to extracellular region	397	0.445861	1.80776	0.00108108	0.00449648	0.00196555	3865	tags=39%, list=24%, signal=30%	3172/2243/2266/7425/183/7021/4547/3170/1311/389692/55107/8431/3783/150/4826/114548/7124/116/186/6928/2615/91662/26253/23601/2702/3569/654/9254/1803/56670/3741/8111/6288/28984/5319/2213/240/7099/3123/775/93978/2268/929/408/4053/959/8291/101/51311/283/23705/5950/6422/25924/3553/5452/3937/947/7424/387597/3458/7043/2149/56253/945/5027/54209/8609/2852/5552/114899/4035/3479/3709/348/57333/10673/7097/57…	GSEA for biological process in GO database	Enriched in high-risk group
GO:0070555	GO:0070555	response to interleukin-1	189	0.445081	1.71767	0.00117509	0.00449648	0.00196555	3704	tags=36%, list=23%, signal=28%	2266/9590/3037/6369/10365/6401/81792/6347/6368/6348/3569/1244/6351/81030/1116/5740/11213/2113/3383/6422/6349/3553/8564/6367/6358/1958/6355/3554/6361/3176/6354/140885/6366/6363/2633/1051/9705/6362/64127/6357/2635/6352/27063/1535/3373/4215/8692/6356/11173/1326/6846/91807/952/7035/2634/3656/5578/961/10392/6376/80149/6662/5699/5698/4524/4792/7850/6364	GSEA for biological process in GO database	Enriched in high-risk group
GO:0018212	GO:0018212	peptidyl-tyrosine modification	336	0.444932	1.79047	0.0010989	0.00449648	0.00196555	3022	tags=35%, list=19%, signal=29%	6690/4916/183/9244/150/6098/3082/3976/6423/26585/3690/7124/5156/7010/1440/1464/134/4919/1437/3569/654/353514/54206/5159/5979/2255/3689/51378/5008/2252/4921/7070/5175/6503/7075/5649/57091/2268/2621/3263/1436/9467/3589/660/653361/374/3383/9021/857/920/972/695/6422/2066/5788/2321/558/3702/8829/2209/50507/5155/2322/2324/64092/3678/3458/6886/948/54209/116379/2264/3791/5168/8444/3572/941/3356/3479/2352…	GSEA for biological process in GO database	Enriched in high-risk group
GO:0021782	GO:0021782	glial cell development	107	0.444704	1.6035	0.00516129	0.0138806	0.00606764	2611	tags=31%, list=16%, signal=26%	429/4916/2358/7124/4919/3569/177/10100/6664/728/54587/7431/57716/7099/712/443/3553/79152/3400/3458/10319/54209/4035/7097/9639/3913/3398/135/1021/375387/5453/3611/1956	GSEA for biological process in GO database	Enriched in high-risk group
GO:1903706	GO:1903706	regulation of hemopoiesis	445	0.443232	1.8069	0.00106952	0.00449648	0.00196555	3375	tags=35%, list=21%, signal=28%	54997/8013/51208/3624/3976/7704/114548/57864/7124/7057/1440/2200/1437/4778/6348/56892/177/10398/939/3662/1441/11025/10234/4773/5008/8111/3575/3218/7066/1960/2213/2124/7099/3123/7048/4208/150372/6688/7305/2621/4015/10826/101/7538/2113/56833/10288/3111/1230/920/4057/729230/972/695/81501/6422/3553/5788/28959/940/146850/8600/1378/558/55365/11006/3071/714/3142/4286/9760/4092/10859/3458/6886/29909/4323…	GSEA for biological process in GO database	Enriched in high-risk group
GO:0048738	GO:0048738	cardiac muscle tissue development	186	0.442613	1.70605	0.00117924	0.00449648	0.00196555	3217	tags=37%, list=20%, signal=30%	183/5350/1301/93649/26585/2254/5156/186/653/57158/9241/2702/4036/1901/7134/221476/5159/650/6444/57538/4634/5629/7472/7048/4208/6910/56999/140628/8854/2627/2022/5950/54567/2066/50507/4092/22943/57493/2274/8470/2303/7168/3479/140706/5997/23414/4628/5292/11214/3398/57817/652/3688/27063/150094/409/5457/5914/5999/1948/9472/91807/4000/7042/6909/6546/7490/2296/7040	GSEA for biological process in GO database	Enriched in high-risk group
GO:0002705	GO:0002705	positive regulation of leukocyte mediated immunity	130	0.442288	1.62353	0.00379747	0.011179	0.00488667	3395	tags=47%, list=21%, signal=37%	114548/7124/3569/718/3689/3684/2268/7305/3263/2207/23705/695/3553/909/5788/940/388325/114836/3554/910/56253/5027/8807/23529/3594/5724/54440/913/259197/3133/91543/30009/567/3566/8741/50943/3106/64127/9846/911/10666/4068/11126/3134/2624/7292/6812/8809/7855/5817/117157/3105/3135/100528032/912/3902/7040/975/4049/10125/8417	GSEA for biological process in GO database	Enriched in high-risk group
GO:0008015	GO:0008015	blood circulation	454	0.441362	1.7988	0.00106838	0.00449648	0.00196555	3178	tags=41%, list=20%, signal=34%	2243/206338/2266/1373/183/5350/257313/6456/185/170690/3043/6532/1311/1674/9590/150/59285/1278/116/23704/186/7010/5732/29953/5023/1621/10631/1490/1816/134/59/388125/10699/2702/4223/7134/4973/654/9254/177/1909/287/6327/30820/3779/10060/56670/3741/6444/3753/710/1910/719/153/4634/94/3764/845/5743/775/2034/5139/1003/2313/10659/27129/1285/4881/2006/2621/6387/290/3672/3751/3383/857/54567/2028/489/3269/5…	GSEA for biological process in GO database	Enriched in high-risk group
GO:0019933	GO:0019933	cAMP-mediated signaling	152	0.441189	1.65961	0.00244499	0.00797179	0.00348472	3368	tags=46%, list=21%, signal=37%	575/5350/799/7253/150/5737/116/5732/1816/1901/10268/5745/6373/283383/221188/84658/153/6343/5139/187/10203/5739/976/6344/5733/64123/54331/147/196883/30817/2828/5138/154/2852/8477/222487/6915/59350/1903/10266/107/8698/5997/57561/117/9693/11214/113/576/10149/338557/2771/135/10411/10267/8549/23551/23266/4283/5144/9472/9294/5578/11069/2696/5141/1268/23295/6662/115	GSEA for biological process in GO database	Enriched in high-risk group
GO:0090092	GO:0090092	regulation of transmembrane receptor protein serine/threonine kinase signaling pathway	217	0.440974	1.72217	0.0011534	0.00449648	0.00196555	2628	tags=33%, list=16%, signal=28%	7021/8483/7080/3491/93649/3624/6423/26585/54829/2254/7057/11117/653/56937/2662/94031/2200/64388/6424/79674/9241/4036/8516/654/9719/114990/650/6664/63976/2255/91851/23213/94/2348/7048/1003/8646/4015/2022/6425/50515/857/10370/7041/6422/7044/4092/22943/7043/4091/3675/168667/4681/753/23090/203100/6935/1601/5654/10252/11167/348093/353500/652/11030/83891/375387/659/3611/399473/3625	GSEA for biological process in GO database	Enriched in high-risk group
GO:0008217	GO:0008217	regulation of blood pressure	148	0.440743	1.65324	0.003663	0.0111757	0.00488525	2602	tags=41%, list=16%, signal=35%	206338/183/257313/185/170690/3043/1278/186/29953/5023/10631/1816/134/59/10699/2702/1909/56670/1910/153/94/5743/4881/2621/290/2028/5345/147/1359/3816/947/5155/7424/1511/2149/154/5742/7168/4886/6915/477/5021/5724/10391/10266/6518/2982/23576/64167/80852/80763/3398/1522/5972/552/6296/89797/659/1535/1636/6648	GSEA for biological process in GO database	Enriched in high-risk group
GO:0002790	GO:0002790	peptide secretion	429	0.440725	1.79271	0.00107181	0.00449648	0.00196555	3865	tags=39%, list=24%, signal=31%	3172/2243/2266/7425/183/7021/4547/3170/1311/389692/55107/8431/3783/150/4826/114548/7124/116/186/6928/2615/134/91662/26253/23601/2702/3569/654/9254/1803/56670/3741/8111/6288/28984/5319/2922/2213/6343/240/7099/3123/775/93978/2268/929/408/4053/959/8291/101/51311/283/23705/5950/972/6422/25924/3553/8600/5452/3937/947/7424/387597/3458/7043/2149/56253/945/5027/54209/8609/2852/5552/114899/4035/3479/3709/…	GSEA for biological process in GO database	Enriched in high-risk group
GO:0071356	GO:0071356	cellular response to tumor necrosis factor	263	0.440641	1.74491	0.00112486	0.00449648	0.00196555	3780	tags=37%, list=24%, signal=29%	338/9590/51208/3037/1277/6369/7124/7057/10365/81792/6347/10631/608/6368/6348/939/23495/1244/6351/8740/944/1116/2621/2819/959/7538/3383/7133/81501/6422/6349/6367/8600/6358/6355/10891/9447/2852/8742/6361/60401/6354/10673/83483/6366/6363/2633/51330/55022/2167/8741/57817/83643/9705/55504/100506658/6362/6357/4050/2635/6352/27063/678/1535/3611/3373/7128/1687/22900/7114/330/8692/7292/427/6356/11173/6846…	GSEA for biological process in GO database	Enriched in high-risk group
GO:0003007	GO:0003007	heart morphogenesis	224	0.440512	1.72036	0.00116009	0.00449648	0.00196555	3356	tags=38%, list=21%, signal=30%	55273/1301/3491/10395/3037/64321/1289/6423/7010/653/6615/9241/2702/4036/1901/7134/123872/650/6664/6586/8642/4634/94/5629/9645/2348/7472/7048/4208/6910/2006/140628/26508/9510/8854/79633/2627/2022/5950/10370/54567/23129/23768/54345/8829/4092/22943/57493/2274/4091/7122/2303/7168/4886/9353/140706/23414/10252/2294/30009/8313/5292/3398/8701/652/3725/27063/10512/659/3611/7291/5457/5914/57178/8828/8321/4…	GSEA for biological process in GO database	Enriched in high-risk group
GO:0051216	GO:0051216	cartilage development	177	0.439822	1.68164	0.00118906	0.00449648	0.00196555	3387	tags=43%, list=21%, signal=34%	25884/4322/1311/1301/8817/3491/1277/6423/26585/4017/7704/2254/633/653/81792/1490/6615/1746/9241/654/7045/4256/650/144347/1513/5745/309/23213/94/359845/7048/1116/4208/7476/2487/50515/5396/4092/7076/1833/340419/6935/860/8313/2121/8840/55790/176/1893/353500/652/7483/659/85301/3373/649/4060/55959/5914/8692/23516/2737/4781/11173/64764/4209/861/22856/2202/7040/4488/7227/4148/3202/6662/55512	GSEA for biological process in GO database	Enriched in high-risk group
GO:0048871	GO:0048871	multicellular organismal homeostasis	461	0.439608	1.79579	0.00106044	0.00449648	0.00196555	3068	tags=34%, list=19%, signal=29%	7018/4588/56667/79054/11096/6456/7021/8013/5166/7253/51208/3037/3690/361/221395/7124/6441/9476/116/64641/1621/1490/58494/134/1472/1901/338773/64116/3569/654/6588/5284/5159/9079/51297/3662/1513/5745/340547/63976/3512/358/1910/5175/6556/84251/153/79888/7099/5743/3910/2034/1734/3953/1003/83700/90952/3908/1436/5733/101/4858/51393/5950/857/5334/4057/729230/4069/81501/50486/283455/3553/196883/79152/860…	GSEA for biological process in GO database	Enriched in high-risk group
GO:0061138	GO:0061138	morphogenesis of a branching epithelium	172	0.438757	1.67575	0.00118906	0.00449648	0.00196555	2908	tags=35%, list=18%, signal=29%	183/170690/84870/7080/64399/3082/6423/26585/7124/186/7052/6928/6943/9241/1909/650/2255/2252/8642/2637/23213/5629/7472/7421/7048/5241/79633/2022/374/9021/54567/6422/23129/8829/4323/59277/2303/3791/1435/1282/9353/4855/340419/3586/10252/2294/5154/54922/6299/9723/1522/652/1512/10512/3611/25932/10371/2737/6356/7855	GSEA for biological process in GO database	Enriched in high-risk group
GO:0051056	GO:0051056	regulation of small GTPase mediated signal transduction	308	0.438346	1.74925	0.00110988	0.00449648	0.00196555	4101	tags=40%, list=26%, signal=30%	10395/1281/343578/9002/2203/2/5924/9754/5159/7077/2255/84249/57381/440073/115727/5649/23221/25959/4168/90627/408/81848/22821/395/84952/57514/286530/117289/27128/5923/8829/27334/9459/2828/2859/55843/57493/2149/3675/8477/399/1435/3479/348/9353/57580/9639/9828/4914/117/221472/10252/9411/93663/9750/22898/9912/5880/54922/84636/11214/9922/1123/121512/397/2840/64857/257106/64333/58504/3688/57569/10982/5…	GSEA for biological process in GO database	Enriched in high-risk group
GO:0060485	GO:0060485	mesenchyme development	257	0.437989	1.73394	0.00112233	0.00449648	0.00196555	3356	tags=39%, list=21%, signal=31%	10683/55273/3170/7080/2335/3082/3037/1277/6423/26585/4017/2254/72/653/6615/59/54796/6943/9241/3569/1909/114990/5159/650/6664/5979/2255/1910/8642/2637/28984/309/9839/10501/94/147906/2348/7472/359845/56920/7048/4208/6910/140628/26508/2487/4222/8854/2022/10370/7041/6422/2066/9037/3553/8829/4092/23187/7043/7869/6275/152007/2303/753/54437/4855/1601/23414/10252/2294/80709/8482/2042/8313/9723/652/58/105…	GSEA for biological process in GO database	Enriched in high-risk group
GO:0000187	GO:0000187	activation of MAPK activity	150	0.43784	1.63989	0.00247832	0.0080176	0.00350474	2639	tags=26%, list=16%, signal=22%	7018/4916/183/3082/7124/120892/7057/1464/650/5979/728/2357/2255/6288/60675/5319/7099/408/79444/959/3672/727/972/3553/5788/8600/7043/7852/5027/3479/1848/6363/5148/1847/197259/64127/2081/2911/3489	GSEA for biological process in GO database	Enriched in high-risk group
GO:0043405	GO:0043405	regulation of MAP kinase activity	321	0.437652	1.74989	0.00111111	0.00449648	0.00196555	3455	tags=35%, list=22%, signal=28%	7018/4916/183/8817/150/3082/6423/7124/120892/7057/1464/134/4616/1843/177/5159/650/5979/54900/728/2357/2255/6288/60675/5319/9839/7099/408/79444/81848/959/3672/727/101/11213/23533/857/972/6422/8322/3553/5788/2321/146850/8600/5294/50507/5155/2322/22943/1846/7043/2149/7852/5027/5998/3356/3479/348/26191/80310/11314/1848/5997/4914/221472/10252/6363/56034/152110/10221/5154/5148/1847/11214/197259/10019/5…	GSEA for biological process in GO database	Enriched in high-risk group
GO:0050679	GO:0050679	positive regulation of epithelial cell proliferation	179	0.437483	1.67052	0.00119904	0.00449648	0.00196555	2684	tags=36%, list=17%, signal=30%	54959/185/8013/3037/3690/2254/6369/7010/653/9241/654/2277/650/6664/3164/27202/728/2255/2252/1960/151306/94/57608/7099/5629/7472/120425/187/6387/7476/8291/283/374/6422/9037/8829/5155/2324/7424/100506013/8742/3791/4321/3479/3676/3586/5654/26051/1893/1001/652/64127/3725/6352/659/5587/1535/3373/7128/1956/1012/1232/7291/2624	GSEA for biological process in GO database	Enriched in high-risk group
GO:0044344	GO:0044344	cellular response to fibroblast growth factor stimulus	120	0.437371	1.59377	0.00633714	0.0158681	0.00693643	2914	tags=32%, list=18%, signal=27%	1373/152831/64399/8817/1277/2254/7057/6347/10631/1490/9241/23767/3164/2255/2252/1960/23213/81848/131405/7538/79633/54567/6422/23768/9365/90993/2264/56975/10252/860/3730/6352/678/3373/55959/8692/4804/3340/161742	GSEA for biological process in GO database	Enriched in high-risk group
GO:0019884	GO:0019884	antigen processing and presentation of exogenous antigen	177	0.437146	1.67141	0.00118906	0.00449648	0.00196555	3666	tags=33%, list=23%, signal=26%	6456/1510/3127/3119/3118/2213/26153/3123/1536/3115/2207/4688/653361/3120/1520/3111/3117/972/3122/3113/909/2209/3108/948/2210/910/4689/50856/50489/3109/913/3133/3107/567/1509/1514/3106/911/10437/3112/1535/3134/3685/10802/83547/3105/3135/912/5641/3902/6891/5699/22920/5698/10484/6892/9871/6890	GSEA for biological process in GO database	Enriched in high-risk group
GO:0007173	GO:0007173	epidermal growth factor receptor signaling pathway	118	0.436982	1.59416	0.00504414	0.0136527	0.005968	4997	tags=49%, list=31%, signal=34%	7429/183/6456/4318/150/134/5284/54206/5329/53358/3672/653361/374/2852/9770/30011/9052/10252/5148/9961/1839/1956/1012/84632/356/6464/2202/7040/6662/5795/5782/2537/351/57732/1796/25/2060/9564/3092/84619/9185/116985/153090/5335/2241/10253/8527/8440/7039/79651/55704/378/89853/55914/868/27246/634/2185	GSEA for biological process in GO database	Enriched in high-risk group
GO:0043393	GO:0043393	regulation of protein binding	201	0.436121	1.6925	0.00116959	0.00449648	0.00196555	3404	tags=31%, list=21%, signal=25%	4318/51339/55118/120892/10418/165904/1440/64388/6368/9241/650/115908/408/4015/857/5334/11040/489/23129/8600/8829/5155/22943/154/7122/4035/3676/10763/151651/348/10266/140706/1601/3586/4242/284/1026/9750/23228/84959/9693/567/1522/652/23639/10267/340061/1636/6590/409/56155/7262/10769/9236/57326/8536/60/1540/3433/6934/114769/5071	GSEA for biological process in GO database	Enriched in high-risk group
GO:0035270	GO:0035270	endocrine system development	101	0.43606	1.56465	0.00777202	0.0181588	0.00793777	1196	tags=18%, list=7%, signal=17%	429/3172/6531/3170/7080/116/5156/653/9241/3569/654/5159/650/2255/8854/2113/2627/10370	GSEA for biological process in GO database	Enriched in high-risk group
GO:0051017	GO:0051017	actin filament bundle assembly	145	0.435973	1.63522	0.00242718	0.00797179	0.00348472	3428	tags=35%, list=21%, signal=28%	7429/11170/10395/1490/1901/10580/22899/28984/2006/408/395/84952/22998/11346/50944/6422/5345/8829/221692/50507/199/7454/7043/8477/7168/2316/10391/87/9639/3936/6385/4739/64780/56776/285590/5341/7791/29109/10411/134549/1809/4430/85462/6281/961/55160/5829/6376/85358/5071/22843	GSEA for biological process in GO database	Enriched in high-risk group
GO:1903169	GO:1903169	regulation of calcium ion transmembrane transport	133	0.435683	1.60344	0.00378788	0.011179	0.00488667	3106	tags=35%, list=19%, signal=29%	5350/799/150/59285/6236/117532/9002/57158/2669/6588/287/10268/6373/7070/845/775/187/8291/126306/5294/2859/28954/2149/6769/2852/57214/477/9104/84959/3270/274/5336/1193/11151/1535/2534/783/57165/4283/79026/5621/57338/5144/9472/5142/5031/6546	GSEA for biological process in GO database	Enriched in high-risk group
GO:0019935	GO:0019935	cyclic-nucleotide-mediated signaling	169	0.435387	1.65792	0.00119332	0.00449648	0.00196555	2482	tags=38%, list=16%, signal=32%	575/5350/799/7253/150/5737/116/7057/5732/1816/1901/10268/5745/6373/358/1910/283383/221188/84658/153/6343/5139/187/4881/10203/5739/976/6344/5733/64123/54331/147/196883/5592/30817/2828/948/5138/154/2852/8477/222487/6915/348/59350/1903/10266/107/8698/5997/57561/117/9693/11214/113/576/10149/338557/2771/135/10411/10267/8549/23551	GSEA for biological process in GO database	Enriched in high-risk group
GO:0043406	GO:0043406	positive regulation of MAP kinase activity	251	0.435346	1.72144	0.00112233	0.00449648	0.00196555	3455	tags=35%, list=22%, signal=28%	7018/4916/183/8817/150/3082/7124/120892/7057/1464/134/4616/177/5159/650/5979/728/2357/2255/6288/60675/5319/9839/7099/408/79444/959/3672/727/101/23533/972/8322/3553/5788/2321/146850/8600/5294/50507/5155/2322/22943/7043/2149/7852/5027/3356/3479/80310/1848/4914/221472/6363/56034/152110/5154/5148/1847/11214/197259/652/8654/64127/203447/2081/3611/2911/1956/3489/4215/10912/1326/7855/4486/3656/9294/9064…	GSEA for biological process in GO database	Enriched in high-risk group
GO:0071772	GO:0071772	response to BMP	142	0.435126	1.62019	0.00248756	0.0080176	0.00350474	2294	tags=31%, list=14%, signal=27%	7021/55273/1311/3491/6423/26585/653/81792/94031/2200/64388/6424/9241/4036/654/650/6664/91851/23213/94/1003/140628/8646/26508/2627/2022/6425/6422/7044/4092/1958/22943/7043/4091/3675/168667/4681/23090/5654/11167/860/348093/353500/652	GSEA for biological process in GO database	Enriched in high-risk group
GO:0071773	GO:0071773	cellular response to BMP stimulus	142	0.435126	1.62019	0.00248756	0.0080176	0.00350474	2294	tags=31%, list=14%, signal=27%	7021/55273/1311/3491/6423/26585/653/81792/94031/2200/64388/6424/9241/4036/654/650/6664/91851/23213/94/1003/140628/8646/26508/2627/2022/6425/6422/7044/4092/1958/22943/7043/4091/3675/168667/4681/23090/5654/11167/860/348093/353500/652	GSEA for biological process in GO database	Enriched in high-risk group
GO:0030509	GO:0030509	BMP signaling pathway	132	0.434877	1.60041	0.0037831	0.011179	0.00488667	2294	tags=30%, list=14%, signal=26%	7021/55273/1311/3491/6423/26585/653/94031/2200/64388/6424/9241/4036/654/650/6664/91851/23213/94/1003/8646/2022/6425/6422/7044/4092/1958/22943/7043/4091/3675/168667/4681/23090/5654/11167/860/348093/353500/652	GSEA for biological process in GO database	Enriched in high-risk group
GO:0072001	GO:0072001	renal system development	270	0.434253	1.72534	0.00111483	0.00449648	0.00196555	3379	tags=40%, list=21%, signal=32%	183/7021/185/170690/4318/9244/3037/64321/93649/3976/26585/7704/79192/120892/5156/186/7010/6928/2200/59/6943/9241/8516/654/5159/650/6664/5979/2255/5175/8642/23213/5629/25959/4208/1285/26508/84623/1286/9510/8854/79633/55083/5950/2028/6422/23371/8829/947/5155/2828/4092/1958/342184/84662/4091/3675/168667/2303/1282/80310/9353/760/5420/9104/10252/2294/284/2302/285/6385/5154/3913/3398/6299/5972/652/4811…	GSEA for biological process in GO database	Enriched in high-risk group
GO:0034612	GO:0034612	response to tumor necrosis factor	284	0.433788	1.72549	0.00111732	0.00449648	0.00196555	2962	tags=30%, list=19%, signal=25%	338/9590/51208/3037/1277/6369/7124/7057/10365/6401/81792/6347/10631/608/6368/6348/2687/939/23495/1244/6351/8740/944/5743/1116/929/2621/2819/959/3899/7538/3383/7133/81501/6422/6349/6367/8600/6358/6355/10891/9447/2852/8742/6361/60401/6354/10673/83483/6366/6363/2633/51330/55022/2167/8741/57817/83643/9705/58191/55504/100506658/6362/6357/4050/2635/6352/27063/678/1535/3611/3373/7128/1687/22900/7114/330…	GSEA for biological process in GO database	Enriched in high-risk group
GO:0030203	GO:0030203	glycosaminoglycan metabolic process	148	0.433254	1.62515	0.003663	0.0111757	0.00488525	3430	tags=43%, list=21%, signal=34%	3698/3082/3037/10082/4958/79625/1462/633/50859/1464/10894/5159/9956/80760/3036/5549/2331/93010/27087/50515/3553/166012/64131/5155/3699/57214/23670/60495/55576/3339/4969/284/6385/55454/11227/5292/9806/55790/176/9955/1634/411/3373/6483/4060/51363/8692/79586/375790/4166/3340/10402/92126/29940/3423/2239/22856/2296/7040/6484/3074/55512/2799	GSEA for biological process in GO database	Enriched in high-risk group
GO:0071774	GO:0071774	response to fibroblast growth factor	124	0.433135	1.58445	0.00505051	0.0136527	0.005968	2914	tags=32%, list=18%, signal=27%	1373/152831/64399/8817/1277/2254/7057/6347/10631/1490/9241/23767/3164/2255/2252/1960/23213/81848/131405/7538/79633/54567/6422/23768/9365/90993/2264/56975/10252/860/3730/6352/7356/678/3373/55959/8692/4804/3340/161742	GSEA for biological process in GO database	Enriched in high-risk group
GO:0001906	GO:0001906	cell killing	129	0.432861	1.58508	0.00379747	0.011179	0.00488667	3828	tags=52%, list=24%, signal=40%	820/177/718/3575/57823/2213/3684/7305/23705/3383/4057/4069/909/5788/146850/114836/10859/1511/3458/910/56253/5027/8807/84868/3002/3594/201294/1604/5551/5272/913/259197/3004/3075/3133/5873/567/57817/3106/1512/911/6357/11151/966/10666/4068/10578/409/11126/3134/5817/3105/3135/100528032/912/3902/1130/1379/10125/8417/26228/2013/3593/7409/5819/6283/11035	GSEA for biological process in GO database	Enriched in high-risk group
GO:0003205	GO:0003205	cardiac chamber development	158	0.432288	1.62953	0.00244798	0.00797179	0.00348472	3294	tags=40%, list=21%, signal=32%	1301/3491/93649/6423/7010/653/9241/2702/4036/7134/287/6664/6586/4634/5629/7472/7048/4208/6910/26508/9510/2627/2022/5950/10370/54567/23129/8829/4092/57493/5138/2274/4091/11174/2303/7168/9353/639/140706/23414/2294/4628/3398/6299/8701/652/10512/659/5457/5914/3340/8828/8321/4846/7042/57167/6909/5125/2296/7040/4052/4488/55742	GSEA for biological process in GO database	Enriched in high-risk group
GO:0007265	GO:0007265	Ras protein signal transduction	329	0.432202	1.73328	0.00110619	0.00449648	0.00196555	4101	tags=36%, list=26%, signal=27%	185/150/10395/1281/1278/9002/2203/5924/9754/5159/7077/2255/84249/57381/440073/5175/115727/25959/90627/53358/408/81848/22821/395/286530/283455/27128/9046/5923/8829/27334/2828/2859/57493/199/7454/2149/3675/8477/399/1435/3479/79930/348/9639/25780/4914/10252/9411/1026/10750/9750/6237/22898/9912/5880/54922/84636/9693/11214/9922/9402/397/2840/3688/10982/58480/3725/10411/64926/5587/22808/2057/50861/8997…	GSEA for biological process in GO database	Enriched in high-risk group
GO:0001763	GO:0001763	morphogenesis of a branching structure	185	0.432116	1.66262	0.00118483	0.00449648	0.00196555	3356	tags=39%, list=21%, signal=32%	183/170690/84870/7080/64399/3082/6423/26585/7124/120892/186/7052/6928/6943/1746/9241/1909/1305/650/2255/2252/8642/2637/23213/5629/7472/7421/7048/5241/79633/2022/374/9021/54567/6422/23129/8829/4323/59277/2303/3791/1435/1282/9353/639/4855/340419/3586/10252/2294/5154/54922/6299/9723/1522/652/1512/10512/3611/25932/10371/2737/6356/7855/57471/2668/473/7490/3371/4488/5727/3202/6662	GSEA for biological process in GO database	Enriched in high-risk group
GO:0001764	GO:0001764	neuron migration	144	0.431329	1.616	0.00364964	0.0111757	0.00488525	2953	tags=31%, list=18%, signal=25%	429/4916/7080/51473/1281/79625/2823/170302/1233/10718/5649/84628/4929/4208/2621/6387/84623/2066/23768/347733/5592/558/8829/221692/815/7852/22854/3675/63923/2316/6792/4628/161582/9693/323/2534/7291/2624/10371/4692/9181/7280/57178/8828	GSEA for biological process in GO database	Enriched in high-risk group
GO:0007178	GO:0007178	transmembrane receptor protein serine/threonine kinase signaling pathway	307	0.431057	1.71961	0.00110988	0.00449648	0.00196555	2640	tags=30%, list=16%, signal=26%	3172/7018/7021/55273/8483/1311/7080/3491/93649/3624/1281/6423/26585/54829/2254/1278/7057/2615/11117/653/56937/2662/94031/2200/64388/6424/79674/9241/4036/8516/84913/654/9719/114990/650/6664/63976/2255/7431/91851/23213/2331/94/2348/7048/1003/8646/4053/4015/2022/6425/50515/857/10979/10370/7041/6422/7044/4092/1958/22943/7043/4091/3675/168667/7122/4681/753/2353/23090/203100/6935/1601/9404/5654/10252/1…	GSEA for biological process in GO database	Enriched in high-risk group
GO:2000377	GO:2000377	regulation of reactive oxygen species metabolic process	171	0.430841	1.6424	0.00119617	0.00449648	0.00196555	2611	tags=30%, list=16%, signal=25%	575/183/4314/185/3043/2358/5806/7124/7057/186/10365/1545/5159/3689/240/7099/5743/3684/7048/5740/7305/1524/3383/857/6571/10516/3553/947/50507/5155/225/3458/948/199/140885/54/7498/9104/3586/1026/5873/23576/5880/55022/4317/2771/113277/440503/1535/2534/1956	GSEA for biological process in GO database	Enriched in high-risk group
GO:0001503	GO:0001503	ossification	369	0.430345	1.74225	0.00107991	0.00449648	0.00196555	3387	tags=40%, list=21%, signal=32%	197/433/1594/25884/4322/1311/1301/8817/3082/3491/1277/1290/6423/26585/7123/54829/7704/2254/22801/1278/4958/7124/1462/7010/166929/653/4313/1490/2662/6615/23601/9241/1009/1901/338773/6348/3569/654/4256/1305/650/6664/144347/6678/1513/5745/4325/1291/115908/4921/249/8642/91851/240/5743/359845/9902/4208/2268/8646/1591/4015/79633/374/1230/4057/6422/3400/8600/9260/64131/4092/7424/9365/1959/22943/90993/43…	GSEA for biological process in GO database	Enriched in high-risk group
GO:0072593	GO:0072593	reactive oxygen species metabolic process	241	0.430154	1.6912	0.00113636	0.00449648	0.00196555	2611	tags=31%, list=16%, signal=26%	575/1373/183/4314/185/3043/2358/5166/3040/5806/3491/7124/6441/120892/7057/186/10365/1545/1490/1816/5159/3689/240/7099/1536/5743/3684/7048/5740/7305/2878/1524/4688/653361/3383/857/6571/10516/3553/947/50507/5155/225/4129/3458/948/199/5027/4689/6542/7097/140885/54/57580/6649/7498/9104/3586/1026/5873/23576/5880/285590/55022/7837/4317/2771/113277/4353/440503/375387/1535/2534/6648/1956	GSEA for biological process in GO database	Enriched in high-risk group
GO:0046330	GO:0046330	positive regulation of JNK cascade	135	0.429582	1.58353	0.00379267	0.011179	0.00488667	4360	tags=46%, list=27%, signal=34%	7018/7124/1490/4616/177/939/9839/2213/7099/79444/959/7476/653361/8322/3553/5345/8600/2324/22943/9770/60401/6504/221472/6366/6363/344558/197259/55504/4317/64127/203447/7098/2081/10371/10912/7855/9867/9064/51347/10392/10125/51776/23328/28996/7185/1647/51384/5770/1906/351/222166/6386/8737/56940/222643/4920/153090/79594/2043/29969/8767/7074	GSEA for biological process in GO database	Enriched in high-risk group
GO:0043409	GO:0043409	negative regulation of MAPK cascade	158	0.429275	1.61817	0.00244798	0.00797179	0.00348472	3438	tags=34%, list=21%, signal=27%	259/183/51339/3976/6423/7078/11117/55885/91662/1843/54206/54900/55450/7099/408/81848/11213/857/6422/3553/5788/1846/5027/2852/5998/348/26191/140885/11314/1848/5997/5187/10252/2633/2192/1847/10019/51562/652/374403/399473/8692/5999/161742/467/65018/51347/1540/5795/6609/10318/5071/2048	GSEA for biological process in GO database	Enriched in high-risk group
GO:1905952	GO:1905952	regulation of lipid localization	125	0.429236	1.56986	0.00635324	0.0158768	0.00694024	3767	tags=38%, list=24%, signal=29%	338/183/56729/185/3690/7124/7057/186/9388/3569/654/114897/718/4023/344/51703/4481/857/3553/341/8600/57540/948/5027/4035/348/123/10396/9227/5972/10938/440503/3685/32/2170/5244/5727/80149/5071/8399/57104/23411/1071/10062/4792/7110/1906	GSEA for biological process in GO database	Enriched in high-risk group
GO:0001822	GO:0001822	kidney development	262	0.429132	1.69833	0.00112613	0.00449648	0.00196555	3379	tags=39%, list=21%, signal=31%	183/7021/185/170690/4318/9244/3037/64321/3976/26585/7704/79192/120892/5156/186/7010/6928/2200/59/6943/9241/8516/654/5159/650/6664/5979/2255/5175/8642/23213/5629/25959/4208/1285/26508/84623/1286/9510/8854/79633/55083/2028/6422/23371/8829/947/5155/2828/4092/1958/342184/84662/4091/3675/168667/2303/80310/9353/760/5420/9104/10252/284/2302/285/6385/5154/3913/3398/6299/5972/652/4811/3579/1512/1634/25976…	GSEA for biological process in GO database	Enriched in high-risk group
GO:2001236	GO:2001236	regulation of extrinsic apoptotic signaling pathway	150	0.428588	1.60524	0.00371747	0.011179	0.00488667	3323	tags=34%, list=21%, signal=27%	2243/2266/183/3082/3624/6423/7124/7078/7057/186/653/1621/1437/5979/2255/5054/3383/857/6422/219699/50486/3553/5788/8829/2852/8742/3479/51330/85450/23017/4170/652/2534/7128/3685/8692/8837/4000/9181/467/4846/356/2668/8682/2017/7227/1540/6934/6376/1613/8406	GSEA for biological process in GO database	Enriched in high-risk group
GO:0070838	GO:0070838	divalent metal ion transport	406	0.428246	1.74138	0.00107066	0.00449648	0.00196555	3025	tags=34%, list=19%, signal=28%	6690/79054/4985/1594/183/5350/799/2847/3783/150/59285/123041/6236/11027/117532/9002/2823/5023/6347/1490/57158/2669/6348/64116/9254/6588/353514/5159/287/10268/196051/56923/6373/259232/7070/6556/6351/10800/309/5319/2701/845/5743/775/7421/187/10203/2621/6387/4638/22821/8291/9033/126306/10288/51393/1230/3383/857/920/8832/117144/489/5788/5294/8913/5155/7222/10859/6355/2859/28954/815/2149/7852/3603/945…	GSEA for biological process in GO database	Enriched in high-risk group
GO:0072511	GO:0072511	divalent inorganic cation transport	412	0.427821	1.73846	0.00107296	0.00449648	0.00196555	3025	tags=34%, list=19%, signal=28%	6690/79054/4985/1594/183/5350/799/2847/3783/150/59285/123041/6236/11027/117532/9002/2823/5023/6347/1490/57158/2669/6348/64116/9254/6588/353514/5159/287/10268/196051/56923/1244/6373/259232/7070/6556/6351/10800/309/5319/2701/845/5743/775/7421/187/10203/2621/6387/4638/22821/8291/9033/126306/10288/51393/1230/3383/857/920/8832/117144/489/5788/5294/8913/5155/7222/10859/6355/2859/28954/815/2149/7852/360…	GSEA for biological process in GO database	Enriched in high-risk group
GO:0051346	GO:0051346	negative regulation of hydrolase activity	388	0.427371	1.73452	0.00107759	0.00449648	0.00196555	3073	tags=31%, list=19%, signal=26%	197/259/6690/7429/1800/121256/1469/183/5350/7021/4318/5806/3698/3082/6423/7980/51156/5265/7124/7078/120892/721/116/1293/7057/720/50859/1472/54866/2/221476/939/80760/718/3053/7077/5858/358/710/114794/8740/5329/10788/5743/3953/1285/58189/2621/5054/408/79444/727/128488/94274/4057/5345/341/1378/51129/3071/221692/815/90853/1474/3699/7076/27151/399/4035/8434/8530/9353/5799/5997/116154/5272/12/51050/910…	GSEA for biological process in GO database	Enriched in high-risk group
GO:0019218	GO:0019218	regulation of steroid metabolic process	109	0.426593	1.54848	0.00760456	0.0178338	0.00779572	1725	tags=20%, list=11%, signal=18%	338/1594/183/185/7124/653/2330/6615/654/650/5629/7421/3553/341/1958/3490/3458/10891/2264/6097/33/348	GSEA for biological process in GO database	Enriched in high-risk group
GO:0007015	GO:0007015	actin filament organization	405	0.426139	1.73146	0.00107411	0.00449648	0.00196555	4327	tags=44%, list=27%, signal=33%	7018/7429/2620/11170/27289/10395/6369/343578/165904/1440/1490/25802/91663/1901/10580/144347/22899/8522/246176/28984/5319/256949/10788/5629/9645/27295/23221/359845/57091/2006/408/57477/6387/90952/395/84952/283/64005/22998/3383/4542/11346/4648/9535/50944/6422/163782/9037/5345/3071/8829/221692/50507/342184/199/7454/7043/375307/57482/8477/7169/54551/8470/399/7168/23242/2316/23406/9353/10391/87/30011/…	GSEA for biological process in GO database	Enriched in high-risk group
GO:0006875	GO:0006875	cellular metal ion homeostasis	499	0.42598	1.74705	0.00105263	0.00449648	0.00196555	2927	tags=33%, list=18%, signal=28%	7018/79054/183/5350/286133/4499/185/799/2847/2358/341208/5737/730/123041/116/5156/186/5732/7052/9002/5023/1816/134/57158/6368/1901/6348/64116/284612/654/1909/287/4502/10268/114897/27202/5745/728/2357/56923/1233/3741/3577/6373/1910/6288/7070/6556/60675/719/10800/2890/309/5319/845/775/7421/1235/9843/1003/9034/1043/187/5739/1524/6387/3263/22821/5733/5729/126306/51393/1230/857/920/286530/11346/4057/7…	GSEA for biological process in GO database	Enriched in high-risk group
GO:0035265	GO:0035265	organ growth	153	0.425826	1.60089	0.0036855	0.011179	0.00488667	3470	tags=41%, list=22%, signal=33%	183/4322/6532/1311/2254/186/54796/9241/1901/9254/170302/221476/5159/2255/2252/4921/309/5629/7472/3953/7048/4208/6910/2627/80014/5950/10516/2066/3142/57493/8470/2303/3479/54440/1848/26524/140706/5997/340419/23414/5292/11214/2121/57817/1893/85301/23286/55841/5914/5999/32/9472/10409/7042/5660/6909/7490/2296/4488/6662/55512/2735/2697	GSEA for biological process in GO database	Enriched in high-risk group
GO:0046328	GO:0046328	regulation of JNK cascade	179	0.4257	1.62553	0.00119904	0.00449648	0.00196555	4360	tags=46%, list=27%, signal=34%	259/7018/51339/6423/7124/1490/4616/177/939/9839/2213/7099/79444/959/7476/653361/6422/8322/3553/5345/8600/2324/22943/9770/60401/26191/140885/6504/5187/221472/6366/6363/344558/197259/55504/4317/64127/203447/7098/2081/1956/10371/10912/7855/9867/9064/65018/51347/260425/5911/10392/1540/10125/5071/51776/23328/28996/7185/6317/1647/51384/5770/1906/54986/351/222166/2889/6386/64853/8737/56940/9448/222643/9…	GSEA for biological process in GO database	Enriched in high-risk group
GO:0043270	GO:0043270	positive regulation of ion transport	244	0.424257	1.6724	0.00113122	0.00449648	0.00196555	2885	tags=34%, list=18%, signal=29%	54997/183/6529/799/6532/2847/150/11027/9002/5023/6347/23237/134/5243/57158/6348/353514/5159/287/10268/3779/10991/6373/3753/7070/6351/5319/5649/2273/187/51703/6387/4638/5174/1520/51393/1230/857/920/729230/3553/8564/8600/5348/5155/7222/3458/815/2149/154/5027/54209/6769/2852/57214/3784/2745/23630/2316/348/5724/9104/117/1128/776/1051/10396/6324/3688/552/135/6352/5336/64805/409/783/7114/196527/57165/4…	GSEA for biological process in GO database	Enriched in high-risk group
GO:0051092	GO:0051092	positive regulation of NF-kappaB transcription factor activity	153	0.423223	1.5911	0.0036855	0.011179	0.00488667	3828	tags=35%, list=24%, signal=27%	183/26585/114548/7124/4919/177/3689/5319/7099/1524/959/101/219790/11213/3383/857/4057/695/3553/8600/58484/948/9447/815/8807/60401/7097/4914/5579/9208/64127/10346/7098/5587/8809/81603/8837/9181/53840/3656/5588/10392/6376/847/114769/1191/7185/825/85363/4791/6283/351/11035	GSEA for biological process in GO database	Enriched in high-risk group
GO:0032956	GO:0032956	regulation of actin cytoskeleton organization	332	0.422563	1.6965	0.00110497	0.00449648	0.00196555	4327	tags=44%, list=27%, signal=33%	7429/4916/11170/54959/27289/10395/6369/343578/5156/7010/1440/1490/25802/91663/1901/5159/22899/374872/28984/256949/10788/5629/23221/83700/4208/2006/6387/90952/1436/395/84952/22998/3383/11346/9535/50944/6422/163782/9037/5345/3071/8829/50507/342184/7454/7043/57482/8477/54551/399/7168/4035/2316/23406/9353/10391/57580/55243/9639/6366/93663/6385/5154/2042/81553/9912/5880/285590/56203/11214/9723/5341/39…	GSEA for biological process in GO database	Enriched in high-risk group
GO:1904375	GO:1904375	regulation of protein localization to cell periphery	115	0.422215	1.53962	0.00880503	0.0200143	0.00874888	4170	tags=37%, list=26%, signal=27%	7429/131578/10082/7124/10268/10580/3458/4323/54209/3675/6769/2852/4035/1601/2633/2042/9912/55022/3688/9495/1956/5621/2239/126353/116372/6711/7040/60/22841/8417/2048/3958/493/246329/5906/91461/8301/55625/391/25999/342667/2035	GSEA for biological process in GO database	Enriched in high-risk group
GO:0043123	GO:0043123	positive regulation of I-kappaB kinase/NF-kappaB signaling	184	0.42204	1.61965	0.00118765	0.00449648	0.00196555	4384	tags=36%, list=27%, signal=26%	7124/7052/4919/3956/7099/3123/93978/1524/920/4057/972/11040/3553/8600/948/2149/6275/60401/2316/51523/353376/5579/6366/6363/80833/11214/1893/10783/55504/64127/10346/7098/113277/5587/2534/6285/4215/330/10769/81603/8837/53840/6398/356/65018/10392/6376/114769/5071/2697/9516/9020/85363/6283/843/387/8737/8795/4615/25/222643/24138/5581/79594/8767/6737	GSEA for biological process in GO database	Enriched in high-risk group
GO:0050852	GO:0050852	T cell receptor signaling pathway	189	0.421946	1.62838	0.00117509	0.00449648	0.00196555	3497	tags=34%, list=22%, signal=27%	3783/3127/3119/7070/3118/3123/9473/3115/3120/3117/920/3122/3113/5788/940/84106/11006/3702/3937/23180/55824/50852/7454/11148/199920/1493/26191/2533/3635/11314/915/153579/916/2633/9840/9402/919/79908/50943/10384/11118/84174/5336/10666/4068/2534/11126/53347/64332/5621/11119/5144/5142/7294/5293/5588/3105/1540/975/80149/5795/5699/3958/917/5698	GSEA for biological process in GO database	Enriched in high-risk group
GO:0002478	GO:0002478	antigen processing and presentation of exogenous peptide antigen	169	0.420893	1.60273	0.00119332	0.00449648	0.00196555	3666	tags=31%, list=23%, signal=24%	6456/1510/3127/3119/3118/2213/26153/3123/1536/3115/2207/4688/653361/3120/1520/3111/3117/972/3122/3113/2209/3108/948/2210/4689/50856/50489/3109/3133/3107/567/1509/1514/3106/10437/3112/1535/3134/3685/10802/83547/3105/3135/5641/3902/6891/5699/22920/5698/10484/6892/9871/6890	GSEA for biological process in GO database	Enriched in high-risk group
GO:0050673	GO:0050673	epithelial cell proliferation	367	0.420064	1.70011	0.00108108	0.00449648	0.00196555	3470	tags=38%, list=22%, signal=31%	2173/54959/185/8013/3082/3037/1295/6423/4017/3690/2254/6369/1361/7124/7057/7010/6928/2191/653/6347/9241/84913/3569/654/54206/2277/650/6664/3164/27202/6678/728/2255/2252/1910/60675/28984/1960/23213/151306/94/57608/240/7099/5629/7472/7421/120425/5241/4208/1285/187/58189/55679/6387/7476/8291/8854/7538/283/374/857/54567/6422/9037/2321/8600/1296/5797/8829/947/5155/2324/7424/195814/4323/168667/10050601…	GSEA for biological process in GO database	Enriched in high-risk group
GO:0048754	GO:0048754	branching morphogenesis of an epithelial tube	142	0.41999	1.56384	0.00621891	0.0156971	0.0068617	2375	tags=30%, list=15%, signal=25%	183/170690/7080/64399/6423/26585/7124/186/6928/6943/9241/1909/650/2255/8642/2637/7472/7421/7048/5241/79633/2022/374/54567/23129/8829/4323/2303/3791/1435/1282/9353/4855/340419/10252/2294/54922/6299/9723/1522/652/1512	GSEA for biological process in GO database	Enriched in high-risk group
GO:0042326	GO:0042326	negative regulation of phosphorylation	426	0.419884	1.70685	0.00107296	0.00449648	0.00196555	2840	tags=25%, list=18%, signal=21%	197/259/6690/54997/4916/183/6456/3170/51339/3082/93649/3624/3976/6423/26585/7078/120892/11117/2203/55885/56937/91662/91663/9241/2675/4616/1843/5787/54206/54900/55450/7070/7099/408/81848/9467/11213/2022/9021/857/9535/6422/3553/5788/4092/64092/22943/3458/57493/10891/1846/4091/5027/2852/104/5998/9770/399/753/348/26191/9353/140885/55243/11314/1848/26524/7498/5997/11142/9052/9104/5187/10252/284/1026/6…	GSEA for biological process in GO database	Enriched in high-risk group
GO:0048002	GO:0048002	antigen processing and presentation of peptide antigen	185	0.419871	1.6155	0.00118483	0.00449648	0.00196555	3666	tags=32%, list=23%, signal=25%	6456/1510/3127/3119/6556/3118/2213/26153/3123/1536/3115/2207/4688/653361/3120/1520/3111/3117/972/3122/3113/2209/3108/948/2210/54209/4689/30835/50856/50489/3109/3133/64167/3107/567/1509/1514/3106/10437/3112/1535/1636/3134/3685/10802/83547/55016/3105/3135/5641/3902/6891/5699/22920/5698/10484/6892/9871/6890	GSEA for biological process in GO database	Enriched in high-risk group
GO:0071901	GO:0071901	negative regulation of protein serine/threonine kinase activity	129	0.419327	1.53552	0.00759494	0.0178338	0.00779572	4097	tags=37%, list=26%, signal=28%	183/93649/6423/1843/54900/81848/11213/857/6422/3553/57493/1846/5998/348/26191/11314/1848/26524/5997/11142/10252/1026/54922/1847/10019/51562/652/8850/7128/399473/8692/5999/161742/6546/1028/5795/6609/23411/5570/6317/1647/6547/5770/5573/64853/1850/5728/25	GSEA for biological process in GO database	Enriched in high-risk group
GO:0001933	GO:0001933	negative regulation of protein phosphorylation	392	0.419196	1.7036	0.00107066	0.00449648	0.00196555	2840	tags=26%, list=18%, signal=22%	259/6690/54997/4916/183/6456/51339/3082/93649/3976/6423/26585/7078/120892/11117/55885/56937/91662/91663/9241/2675/4616/1843/5787/54206/54900/55450/7070/7099/408/81848/9467/11213/2022/9021/857/9535/6422/3553/5788/4092/64092/22943/3458/57493/10891/1846/4091/5027/2852/104/5998/9770/753/348/26191/9353/140885/55243/11314/1848/26524/7498/5997/11142/9052/9104/5187/10252/284/1026/64780/10221/2633/84959/8…	GSEA for biological process in GO database	Enriched in high-risk group
GO:0031099	GO:0031099	regeneration	169	0.419186	1.59623	0.00119332	0.00449648	0.00196555	2436	tags=28%, list=15%, signal=24%	4916/8013/8431/3082/1361/10631/4837/3569/728/2255/349667/2155/7070/5653/2348/7048/570/6442/83700/2621/6387/7476/8291/4974/7143/158376/8578/2066/4747/558/5396/2322/306/4815/4035/3479/10076/9104/3586/3936/285/1026/3913/1051/57817/59352/10404/3725	GSEA for biological process in GO database	Enriched in high-risk group
GO:0071695	GO:0071695	anatomical structure maturation	196	0.418361	1.61543	0.00117647	0.00449648	0.00196555	2283	tags=28%, list=14%, signal=24%	429/5047/6690/2266/27289/26585/120892/10365/4313/1901/650/83853/5979/144347/718/5745/1910/8642/94/712/359845/1235/2034/4929/5139/5241/1003/1524/8854/79633/283/8419/4057/695/8578/5452/558/54345/64131/6886/59277/8434/3479/56975/168620/6366/6363/1026/860/342035/3398/1001/23114/5972	GSEA for biological process in GO database	Enriched in high-risk group
GO:0048469	GO:0048469	cell maturation	145	0.417979	1.56772	0.00485437	0.0132363	0.005786	2283	tags=26%, list=14%, signal=22%	429/5047/6690/2266/27289/120892/10365/83853/5979/718/5745/1910/712/1235/2034/4929/5139/5241/283/8419/695/8578/5452/558/54345/6886/59277/56975/168620/6366/6363/1026/860/342035/3398/23114/5972	GSEA for biological process in GO database	Enriched in high-risk group
GO:0052547	GO:0052547	regulation of peptidase activity	385	0.417783	1.6948	0.00108225	0.00449648	0.00196555	2760	tags=28%, list=17%, signal=24%	197/259/6690/7429/1800/1469/183/7021/4318/2335/3698/3082/3491/10395/6423/7980/51156/114548/5265/7124/7078/721/1293/7057/720/5023/1490/50859/91662/1472/2/177/221476/939/80760/718/3053/7077/5858/358/710/8740/5329/5743/1285/58189/2621/5054/408/79444/727/128488/4210/857/4057/489/5345/1378/84168/58484/9447/2149/1474/3699/2852/7076/27151/4035/8434/8530/5118/57333/7498/5272/12/51050/64115/64780/83595/46…	GSEA for biological process in GO database	Enriched in high-risk group
GO:0043547	GO:0043547	positive regulation of GTPase activity	372	0.416905	1.688	0.00108108	0.00449648	0.00196555	4054	tags=38%, list=25%, signal=29%	4916/54959/10395/6369/343578/120892/116/6347/6368/1901/6348/9754/54206/80243/116986/22899/7070/6351/153/90627/408/57139/5996/81704/22821/395/8490/57514/6004/3383/117289/6422/6349/1794/6367/55531/5923/3071/8829/6358/9459/6355/64407/55843/2149/8477/5998/6361/6354/57580/9639/25780/5997/4914/9104/79890/6366/6363/80005/2302/9411/93663/4739/6792/9912/9693/55619/9922/1123/397/9732/257106/139818/64333/58…	GSEA for biological process in GO database	Enriched in high-risk group
GO:0016485	GO:0016485	protein processing	197	0.416313	1.60704	0.00118203	0.00449648	0.00196555	2820	tags=27%, list=18%, signal=23%	2243/2266/1368/1311/7123/1361/165/120892/7057/2160/10418/1510/9509/10699/9508/4325/2155/56265/5653/8532/5054/79444/101/1520/2028/5345/1359/3816/90701/58484/1511/4323/5027/5552/715/8530/2619/5328/147372/64115/1522/5972/1514/1512/7113/4627/1636/22900/5327/330/5621/60559/2737/3240	GSEA for biological process in GO database	Enriched in high-risk group
GO:0043271	GO:0043271	negative regulation of ion transport	124	0.415511	1.51998	0.010101	0.0216672	0.0094714	2998	tags=34%, list=19%, signal=28%	6690/5350/4318/150/6236/116/7057/23704/186/134/6424/2669/6588/3753/845/5743/8291/10288/3383/857/10859/4129/2859/28954/945/57520/3356/23630/477/5997/124935/23072/57817/274/1193/7291/7881/10550/5999/23208/283518/4846	GSEA for biological process in GO database	Enriched in high-risk group
GO:0007043	GO:0007043	cell-cell junction assembly	130	0.414334	1.52092	0.0113924	0.0238671	0.010433	3117	tags=30%, list=19%, signal=24%	9075/2705/1004/183/64405/51208/1501/7124/6615/2702/1009/287/143162/5175/8642/2701/151306/1003/83700/90952/857/3553/4092/57493/7122/10266/137075/23114/100506658/23562/1636/1365/7855/7094/7414/5010/4641/5578/861	GSEA for biological process in GO database	Enriched in high-risk group
GO:0001501	GO:0001501	skeletal system development	467	0.414055	1.69281	0.0010582	0.00449648	0.00196555	2249	tags=28%, list=14%, signal=24%	197/10683/25884/4322/1311/4318/1301/64399/8817/51208/389058/3491/3037/1277/1281/1290/6423/26585/9507/4017/7704/2254/64651/1278/3215/1462/5156/7010/633/1300/653/4313/81792/3219/1490/2662/2200/6615/6424/1746/9241/2702/1009/338773/654/7045/4256/5159/1305/650/6664/144347/6678/1513/10234/5745/4325/8111/249/415/8642/3218/309/7066/5549/23213/94/359845/7421/7048/1116/2313/4208/2268/7305/8646/7476/4015/24…	GSEA for biological process in GO database	Enriched in high-risk group
GO:0001508	GO:0001508	action potential	115	0.413141	1.50653	0.0138365	0.0280977	0.0122824	2883	tags=33%, list=18%, signal=27%	54112/4916/6328/6332/23704/5023/2702/287/6327/9630/3741/3753/3764/775/3751/857/6323/8913/2859/948/1180/2852/3784/23630/477/2316/3752/3762/8514/776/3737/6324/274/27345/783/8912/1134/9472	GSEA for biological process in GO database	Enriched in high-risk group
GO:0034763	GO:0034763	negative regulation of transmembrane transport	104	0.412984	1.48801	0.0129199	0.02645	0.0115621	4064	tags=43%, list=25%, signal=32%	5350/4318/150/6236/7124/7057/23704/2669/6588/3753/845/8291/857/3553/2859/28954/57520/23630/477/5997/5579/55022/124935/23072/57817/274/1193/7291/7881/10550/5999/283518/8682/7779/2048/2887/51719/51686/8501/4987/91404/5311/2171/5167/5728	GSEA for biological process in GO database	Enriched in high-risk group
GO:0002833	GO:0002833	positive regulation of response to biotic stimulus	229	0.412862	1.61924	0.00115473	0.00449648	0.00196555	3497	tags=31%, list=22%, signal=25%	4586/4588/56667/2358/5225/11027/2219/5322/338339/26253/5650/654/4582/3385/7099/81030/93978/4064/4332/3263/3384/101/51311/9450/2207/23705/118430/388325/114836/58484/9447/56253/8807/30835/4321/84868/50856/25818/149628/727897/259197/3133/10462/3665/115362/23643/6352/5336/340061/10666/1535/4068/2534/11126/3134/2867/10071/5817/7294/5578/117157/3135/100528032/912/3902/10392/10125/5699/23328/84166/5698	GSEA for biological process in GO database	Enriched in high-risk group
GO:0048545	GO:0048545	response to steroid hormone	301	0.412839	1.64755	0.00110865	0.00449648	0.00196555	3128	tags=32%, list=20%, signal=26%	4916/1373/2354/11170/799/8013/1277/387758/7124/116/7057/186/5732/55885/56937/1490/11240/6943/1843/3569/654/4246/54206/6678/21/6586/1244/358/249/167465/1536/5743/7048/5241/25959/26508/4015/7538/2022/374/3383/857/117144/5069/6422/4747/2322/3490/4129/199/7043/306/2852/477/2353/5021/3176/9353/760/7097/5724/10266/2103/10076/687/27086/1601/3586/5187/1026/161582/11214/6898/10628/652/552/58/7356/678/1535…	GSEA for biological process in GO database	Enriched in high-risk group
GO:0033673	GO:0033673	negative regulation of kinase activity	242	0.412692	1.62759	0.00112613	0.00449648	0.00196555	4097	tags=35%, list=26%, signal=27%	197/54997/183/3170/93649/6423/4616/1843/5787/54206/54900/55450/7070/81848/9467/11213/9021/857/9535/6422/3553/5788/3458/57493/1846/104/5998/399/348/26191/11314/1848/26524/5997/11142/9052/9104/10252/1026/10221/84959/85450/54922/1847/2167/10019/51562/652/135/9961/8850/3611/7128/399473/5611/8692/5999/161742/6546/1028/51347/5795/6609/5071/22843/2048/7453/23411/5570/2776/6317/1647/6547/5800/5770/57732/…	GSEA for biological process in GO database	Enriched in high-risk group
GO:0038127	GO:0038127	ERBB signaling pathway	138	0.412603	1.53074	0.00749064	0.0176325	0.00770769	4697	tags=43%, list=29%, signal=30%	7429/183/6456/4318/150/134/5284/54206/5329/53358/3672/653361/374/2066/2852/9770/30011/9052/10252/5148/9961/1839/1956/1012/84632/356/5578/6464/79628/2202/5641/7040/4145/6662/5795/5782/2537/3516/351/57732/1796/25/2060/9564/3092/84619/9185/116985/153090/5335/2241/10253/8527/2064/8440/7039/79651/55704/378	GSEA for biological process in GO database	Enriched in high-risk group
GO:0046660	GO:0046660	female sex differentiation	103	0.412333	1.47986	0.0168612	0.0329108	0.0143863	2080	tags=26%, list=13%, signal=23%	2620/7425/56729/5806/3624/4327/116/5156/1299/4036/2255/6586/5241/408/9510/283/3383/5950/6422/8322/558/4323/9353/23414/117/10184/1051	GSEA for biological process in GO database	Enriched in high-risk group
GO:0002218	GO:0002218	activation of innate immune response	135	0.412087	1.51904	0.00632111	0.0158681	0.00693643	1811	tags=16%, list=11%, signal=15%	4586/4588/56667/11027/2219/338339/26253/4582/3385/7099/81030/93978/4332/3384/2207/118430/58484/9447/30835/50856/149628/727897	GSEA for biological process in GO database	Enriched in high-risk group
GO:0070252	GO:0070252	actin-mediated cell contraction	104	0.411722	1.48346	0.0167959	0.0328342	0.0143529	2939	tags=38%, list=18%, signal=31%	7429/5350/1674/23704/4606/134/2702/7134/287/6327/7431/3741/6444/3753/4634/3764/775/22998/857/6323/8913/7169/7168/3784/23630/477/2316/3752/3762/776/4635/6324/274/58/783/10630/7111/5144/5142	GSEA for biological process in GO database	Enriched in high-risk group
GO:0045088	GO:0045088	regulation of innate immune response	282	0.411622	1.63531	0.00111607	0.00449648	0.00196555	3212	tags=29%, list=20%, signal=24%	4586/4588/56667/2358/11027/2219/5322/338339/26253/2/11326/4582/710/3385/2213/7099/81030/93978/2268/4332/3263/3384/101/51311/11213/2207/56833/23705/118430/9021/146850/1378/114836/10859/58484/3458/9447/56253/54209/8807/30835/4321/84868/50856/348/26191/149628/727897/5272/259197/3133/10462/3665/10225/3106/115362/6352/25939/5336/3455/285852/340061/10666/4068/2534/7128/409/11126/197358/3134/2867/330/37…	GSEA for biological process in GO database	Enriched in high-risk group
GO:0022612	GO:0022612	gland morphogenesis	118	0.41046	1.4974	0.0151324	0.0301449	0.0131773	3435	tags=42%, list=21%, signal=34%	3082/1361/7124/7052/9241/3569/2255/2252/10718/23213/1396/5629/7421/7048/5241/55679/1436/374/857/6422/23129/3400/8829/7043/59277/1435/4478/5154/1051/652/10512/7128/1956/55959/10371/2737/4781/6356/8837/9420/7042/6909/3249/3371/7040/4488/5727/6662/6195/2735	GSEA for biological process in GO database	Enriched in high-risk group
GO:0046887	GO:0046887	positive regulation of hormone secretion	113	0.409863	1.49154	0.0151707	0.0301733	0.0131897	1659	tags=19%, list=10%, signal=18%	2243/2266/56729/55107/8431/3624/4826/116/654/6664/114897/8111/2922/6343/3123/408/5950/25924/8600/2852/114899/4035	GSEA for biological process in GO database	Enriched in high-risk group
GO:0052548	GO:0052548	regulation of endopeptidase activity	358	0.409462	1.65241	0.00108932	0.00449648	0.00196555	3073	tags=30%, list=19%, signal=25%	197/259/6690/7429/1800/1469/183/7021/4318/3698/3082/3491/10395/6423/7980/51156/114548/5265/7124/7078/721/1293/7057/720/5023/1490/50859/91662/1472/2/177/939/80760/718/3053/7077/5858/358/710/8740/5329/5743/1285/58189/2621/5054/408/79444/727/128488/4210/4057/489/5345/1378/58484/9447/2149/1474/3699/2852/7076/27151/8434/8530/7498/5272/12/64115/64780/83595/4671/9806/1509/3730/327657/1612/666/9705/9709/…	GSEA for biological process in GO database	Enriched in high-risk group
GO:0032970	GO:0032970	regulation of actin filament-based process	372	0.409348	1.6574	0.00108108	0.00449648	0.00196555	4327	tags=44%, list=27%, signal=33%	7429/4916/5350/11170/54959/27289/10395/6369/343578/5156/7010/1440/1490/134/25802/91663/2702/1901/7134/5159/287/22899/374872/28984/256949/10788/5629/23221/775/83700/4208/2006/6387/90952/1436/395/84952/22998/3383/857/11346/9535/50944/6422/163782/9037/5345/3071/8829/50507/342184/7454/7043/57482/8477/54551/399/7168/4035/477/2316/23406/9353/10391/57580/55243/9639/6366/93663/6385/5154/2042/81553/9912/5…	GSEA for biological process in GO database	Enriched in high-risk group
GO:0042476	GO:0042476	odontogenesis	117	0.409179	1.49121	0.0139771	0.028201	0.0123276	3236	tags=37%, list=20%, signal=30%	11096/9622/54959/1277/3624/54829/123041/1278/5156/1746/650/1441/2255/358/249/80320/5054/54757/8600/947/7043/1435/56975/25818/760/340419/5654/147495/860/8313/652/10312/29887/7291/51066/5066/2737/4804/7042/3399/2296/3371/4488	GSEA for biological process in GO database	Enriched in high-risk group
GO:0003231	GO:0003231	cardiac ventricle development	117	0.408819	1.4899	0.0139771	0.028201	0.0123276	3234	tags=37%, list=20%, signal=30%	1301/3491/93649/6423/9241/2702/4036/7134/6664/6586/4634/5629/7048/4208/6910/26508/2022/10370/54567/4092/57493/5138/4091/2303/7168/9353/639/140706/23414/2294/3398/6299/652/10512/659/5457/8321/4846/7042/57167/2296/7040/4052	GSEA for biological process in GO database	Enriched in high-risk group
GO:0009914	GO:0009914	hormone transport	277	0.408203	1.61683	0.00112867	0.00449648	0.00196555	3404	tags=32%, list=21%, signal=26%	3172/2243/2266/7425/183/56729/7021/185/3170/389692/55107/8431/150/3624/3976/53919/4826/7124/116/186/6928/134/3569/654/9254/6664/114897/1803/3741/5008/1244/8111/28231/2922/6343/240/3123/775/408/3589/5950/695/6422/25924/8322/3553/8600/387597/3458/8609/2852/114899/4035/3709/5799/776/6567/8938/353500/5972/10312/338557/6352/10411/8997/1956/51762/3625/2867/2182/1428/117247/952/3708/6453/1080/5578/3667/…	GSEA for biological process in GO database	Enriched in high-risk group
GO:0002064	GO:0002064	epithelial cell development	200	0.407874	1.58005	0.00117509	0.00449648	0.00196555	3364	tags=35%, list=21%, signal=28%	3172/6098/5624/7124/653/59/91663/1306/654/340547/7431/5175/54768/5629/5241/1003/25803/7476/80781/2022/54507/3383/91181/8419/3553/54345/5155/2828/54538/57493/5138/7852/7122/2303/3572/2316/1903/639/4855/4914/5420/4478/57619/2302/1026/26051/9750/3913/9693/3274/652/10411/1021/1365/29842/1471/25932/5914/22862/7111/5144/7414/5660/169044/9294/3295/51092/3202/6662/4643	GSEA for biological process in GO database	Enriched in high-risk group
GO:0009615	GO:0009615	response to virus	300	0.40705	1.62461	0.00110742	0.00449648	0.00196555	3030	tags=27%, list=19%, signal=22%	338/8547/10417/1755/114548/7124/59/3569/51297/10060/6351/81030/2268/51284/6387/51311/11213/11040/3553/5788/6036/6367/5452/10581/10859/6355/3458/9447/6039/7852/5179/104/10875/4321/50489/2316/26191/3594/91607/246778/201294/3559/5551/5654/6363/91543/2633/30009/3665/197259/10577/50943/10346/7098/2635/6352/25939/3455/1021/340061/3373/7128/10077/1687/10410/5611/4283/330/8692/3669/7292/55509/5450/3659/6…	GSEA for biological process in GO database	Enriched in high-risk group
GO:0043087	GO:0043087	regulation of GTPase activity	444	0.406762	1.65838	0.00106838	0.00449648	0.00196555	3348	tags=31%, list=21%, signal=25%	4916/54959/10395/6369/343578/120892/116/6347/6368/1901/6348/9754/54206/80243/116986/22899/7070/6351/153/10788/90627/152273/408/57139/91584/5996/81704/22821/395/8490/57514/6004/10154/3383/117289/6422/6349/23129/1794/6367/5592/55531/5923/3071/8829/6358/9459/6355/64407/55843/2149/8477/5998/6361/399/6354/9353/5799/57580/9639/25780/5997/4914/9104/79890/221472/6366/10252/6363/80005/2302/9411/93663/4739…	GSEA for biological process in GO database	Enriched in high-risk group
GO:0001655	GO:0001655	urogenital system development	306	0.40576	1.61803	0.00110988	0.00449648	0.00196555	3519	tags=39%, list=22%, signal=31%	183/7021/185/170690/4318/9244/3037/64321/93649/3976/26585/7704/79192/120892/5156/186/7010/6928/2200/59/6943/9241/8516/654/5159/650/6664/5979/2255/247/5175/8642/23213/1396/5629/25959/4208/1285/26508/84623/1286/9510/8854/79633/55083/5950/2028/6422/3400/23371/8829/947/5155/2828/4092/1958/342184/84662/4091/3675/168667/2303/1282/80310/9353/760/5420/9104/10252/2294/284/2302/285/6385/5154/3913/3398/6299…	GSEA for biological process in GO database	Enriched in high-risk group
GO:0050678	GO:0050678	regulation of epithelial cell proliferation	315	0.405345	1.62168	0.00110497	0.00449648	0.00196555	3498	tags=38%, list=22%, signal=30%	54959/185/8013/3037/6423/3690/2254/6369/1361/7124/7057/7010/653/6347/9241/84913/654/54206/2277/650/6664/3164/27202/6678/728/2255/2252/1910/28984/1960/23213/151306/94/57608/240/7099/5629/7472/7421/120425/5241/4208/1285/187/58189/55679/6387/7476/8291/8854/7538/283/374/857/54567/6422/9037/2321/5797/8829/5155/2324/7424/100506013/8742/3791/4321/3479/3676/348/687/7498/9104/3586/5654/26051/22846/567/189…	GSEA for biological process in GO database	Enriched in high-risk group
GO:0007254	GO:0007254	JNK cascade	206	0.405201	1.57387	0.00117096	0.00449648	0.00196555	4360	tags=43%, list=27%, signal=31%	259/7018/51339/6423/7124/1490/4616/177/939/9839/2213/7099/79444/959/7476/653361/10044/6422/8322/3553/5345/8600/9459/2324/22943/9770/60401/26191/140885/6504/5187/221472/6366/6363/10221/344558/197259/55504/4317/64127/203447/7098/2081/1956/10371/10912/7855/9867/3656/9064/65018/51347/260425/5911/10392/1540/10125/5071/51776/23328/28996/7185/5734/6317/1647/51384/5770/1906/54986/351/222166/2889/6386/648…	GSEA for biological process in GO database	Enriched in high-risk group
GO:0009743	GO:0009743	response to carbohydrate	199	0.404846	1.56684	0.00118064	0.00449648	0.00196555	1992	tags=20%, list=12%, signal=18%	338/3172/6529/3170/389692/55107/8431/150/1361/7057/6928/1292/81035/1490/177/6678/3956/8111/4023/55937/3123/5743/7048/1285/10203/2621/408/3383/3553/50507/1958/387597/10891/8609/2852/4035/5799/6518/5579/285	GSEA for biological process in GO database	Enriched in high-risk group
GO:0001649	GO:0001649	osteoblast differentiation	206	0.404716	1.57198	0.00117096	0.00449648	0.00196555	3379	tags=38%, list=21%, signal=30%	3082/3491/1277/6423/26585/2254/22801/7124/1462/2662/6615/23601/9241/338773/6348/3569/654/650/6664/5745/1291/115908/4921/249/9902/4208/8646/1591/4015/374/4057/6422/3400/9260/7424/90993/2274/4091/5179/63923/9770/3572/3479/56975/340419/8482/860/1051/285590/8313/3398/8840/652/10312/338557/1021/659/5587/3611/7291/3727/3570/2737/8321/6497/3399/3381/4209/3726/3371/6238/4488/7171/3295/51564/5727/6662/847	GSEA for biological process in GO database	Enriched in high-risk group
GO:0002831	GO:0002831	regulation of response to biotic stimulus	374	0.404507	1.64063	0.00107759	0.00449648	0.00196555	3497	tags=32%, list=22%, signal=25%	4586/4588/56667/2358/5225/11027/2219/5322/338339/26253/5650/2/654/11326/4582/710/3385/2213/7099/81030/93978/2268/4064/4332/3263/3384/101/51311/11213/9450/2207/56833/23705/118430/9021/4057/3553/146850/1378/388325/114836/10859/58484/3458/948/9447/56253/54209/8807/30835/10875/4321/84868/50856/348/26191/25818/3594/149628/246778/1604/727897/3559/27086/5272/5654/259197/3133/10221/10462/3665/10225/3106/…	GSEA for biological process in GO database	Enriched in high-risk group
GO:0008154	GO:0008154	actin polymerization or depolymerization	209	0.404241	1.57461	0.00116686	0.00449648	0.00196555	4327	tags=40%, list=27%, signal=30%	7429/11170/6369/343578/1440/25802/91663/8522/256949/10788/9645/2006/6387/90952/395/283/3383/9535/163782/9037/3071/342184/199/7454/375307/57482/54551/23242/23406/9353/57580/55243/6366/7456/93663/64780/81553/56203/5341/64857/274/11151/10486/7114/1073/7111/6356/26999/4641/55740/6711/2017/146206/9051/11344/7408/10602/130271/11034/10487/822/10677/10095/2314/54434/9168/6709/79585/29767/118/832/1729/387…	GSEA for biological process in GO database	Enriched in high-risk group
GO:0010770	GO:0010770	positive regulation of cell morphogenesis involved in differentiation	147	0.403942	1.5152	0.00979192	0.0212581	0.00929258	2585	tags=24%, list=16%, signal=21%	2243/2266/4916/2335/3897/3037/91663/9839/5649/57091/55679/6387/91584/10154/51393/23129/4747/9037/347733/8829/57611/4035/2316/9353/201294/57580/1002/80005/4739/8482/6792/51330/23499/659/3611/8997	GSEA for biological process in GO database	Enriched in high-risk group
GO:0051147	GO:0051147	regulation of muscle cell differentiation	143	0.403375	1.50797	0.00981595	0.0212735	0.00929932	2916	tags=35%, list=18%, signal=29%	575/93649/26585/2254/1000/338773/221476/650/4773/8740/5629/4208/2022/963/79365/5155/22943/4323/92304/2852/3479/168620/5997/6935/30846/1013/9750/84814/348093/56203/11214/3398/3566/57817/652/10938/341676/91653/150094/409/6648/4772/4283/5999/1048/1948/824/9472/91807/8837	GSEA for biological process in GO database	Enriched in high-risk group
GO:0051283	GO:0051283	negative regulation of sequestering of calcium ion	109	0.402936	1.46261	0.0139417	0.028201	0.0123276	3929	tags=45%, list=25%, signal=34%	5350/9002/57158/6348/287/6373/7070/309/845/775/187/22821/126306/5788/2149/5027/2852/1234/57214/3356/3709/477/6366/6363/84959/3270/5336/1193/11151/1535/4283/57338/5144/9472/3708/53373/356/5031/6546/6376/30001/930/825/84502/3710/3932/1729/5311/2829	GSEA for biological process in GO database	Enriched in high-risk group
GO:0003012	GO:0003012	muscle system process	378	0.4024	1.63088	0.00108342	0.00449648	0.00196555	3342	tags=39%, list=21%, signal=32%	183/5350/1311/1674/8013/150/93649/6332/23704/186/72/5023/1264/1490/4606/134/25802/59/2702/7134/10398/1909/6588/221476/54206/287/6327/10580/56923/7431/3741/6444/3753/6641/1910/60675/309/23213/4634/3764/845/5743/775/126393/6442/4208/10203/140628/800/10324/4638/3672/8291/5733/2627/126306/857/4608/7133/3553/147/6323/5592/5348/5294/8913/7222/4092/10891/199/2149/154/7852/1180/10316/6769/2852/8082/7169/…	GSEA for biological process in GO database	Enriched in high-risk group
GO:0045089	GO:0045089	positive regulation of innate immune response	197	0.402181	1.55249	0.00236407	0.00784072	0.00342742	3212	tags=28%, list=20%, signal=23%	4586/4588/56667/2358/11027/2219/5322/338339/26253/4582/3385/7099/81030/93978/4332/3263/3384/101/51311/2207/23705/118430/114836/58484/9447/56253/8807/30835/4321/84868/50856/149628/727897/259197/3133/10462/3665/115362/6352/5336/340061/10666/4068/2534/11126/3134/2867/10071/5817/7294/117157/3135/100528032/912/3902	GSEA for biological process in GO database	Enriched in high-risk group
GO:0048705	GO:0048705	skeletal system morphogenesis	208	0.401758	1.56492	0.00116414	0.00449648	0.00196555	3387	tags=38%, list=21%, signal=30%	4322/1311/1301/64399/8817/389058/3037/1277/6423/26585/64651/3215/5156/7010/4313/3219/1490/6424/1746/9241/338773/654/4256/5159/1305/6664/144347/4325/249/3218/309/359845/7048/4208/2268/7476/50515/4057/6422/5396/342184/4323/7043/5027/2303/54/6935/3216/3212/497189/860/285590/8313/55790/176/9496/652/7483/25976/659/85301/3373/649/7291/5914/8692/2737/3340/6497/4209/22856/2296/4488/4188/56603/158326/3202…	GSEA for biological process in GO database	Enriched in high-risk group
GO:1903522	GO:1903522	regulation of blood circulation	243	0.401582	1.58458	0.0011274	0.00449648	0.00196555	3174	tags=40%, list=20%, signal=33%	2243/2266/183/5350/185/1674/150/59285/23704/186/5732/5023/1621/1490/134/10699/2702/9254/177/287/6327/30820/10060/3741/3753/153/4634/845/5743/775/2034/10659/27129/4881/3751/3383/857/489/3269/147/5348/5294/8913/4092/2149/100506013/6505/7168/3784/6915/3356/3709/23630/477/2316/5021/3752/3777/3762/5724/57413/5997/80005/776/4635/6324/80763/3274/342527/9732/8654/3270/552/274/27345/1193/659/1636/1839/195…	GSEA for biological process in GO database	Enriched in high-risk group
GO:0044057	GO:0044057	regulation of system process	494	0.401244	1.64474	0.00105374	0.00449648	0.00196555	3355	tags=38%, list=21%, signal=31%	4884/2243/2266/4985/183/5350/56729/185/55273/4885/1674/8013/150/3082/59285/93649/3624/120892/23704/186/5732/5023/1264/1621/1490/58494/134/10699/2702/6348/7134/654/9254/177/10398/6588/81832/221476/54206/287/114897/6327/30820/56923/2255/10060/3741/3753/358/1910/60675/309/153/5649/6343/4634/845/22941/5743/775/126393/2034/6442/10659/27129/4881/10203/2621/3687/140628/7476/5733/7143/57616/3751/3383/857…	GSEA for biological process in GO database	Enriched in high-risk group
GO:0051701	GO:0051701	interaction with host	197	0.400635	1.54652	0.00236407	0.00784072	0.00342742	3111	tags=27%, list=19%, signal=22%	4916/2838/8547/5806/3690/3694/2219/23601/4360/1803/3956/6404/3123/2621/11074/6614/290/3383/857/920/972/10581/1378/558/3678/7852/30835/1234/941/3356/339390/1604/942/5272/6504/3695/1514/3688/10346/7113/4684/3373/1956/10410/3685/8692/1948/81603/3949/53840/5817/3673/1508	GSEA for biological process in GO database	Enriched in high-risk group
GO:0006024	GO:0006024	glycosaminoglycan biosynthetic process	104	0.400397	1.44266	0.0219638	0.0414542	0.0181209	3245	tags=41%, list=20%, signal=33%	3037/10082/4958/1462/633/1464/5159/9956/3036/5549/2331/93010/50515/3553/166012/64131/5155/57214/3339/4969/284/6385/55454/11227/55790/176/9955/1634/3373/6483/4060/51363/79586/375790/4166/3340/10402/92126/29940/2239/22856/7040/6484	GSEA for biological process in GO database	Enriched in high-risk group
GO:1904062	GO:1904062	regulation of cation transmembrane transport	300	0.400304	1.59769	0.00110742	0.00449648	0.00196555	3224	tags=36%, list=20%, signal=29%	54997/183/5350/799/4318/150/59285/6236/23704/117532/9002/6347/23237/1804/57158/2669/6588/81832/287/51297/10268/6327/30820/3779/6373/3753/7070/2890/5649/845/22941/775/2273/4208/187/8291/5174/126306/1520/857/729230/50944/4747/5348/5294/5923/2859/28954/3458/10891/2149/154/54209/57520/6769/2852/57214/3784/2745/23630/477/2316/5997/9104/1318/53827/8514/776/84959/6324/7402/124935/23072/57817/1612/10312/…	GSEA for biological process in GO database	Enriched in high-risk group
GO:0007264	GO:0007264	small GTPase mediated signal transduction	487	0.40022	1.64093	0.00105263	0.00449648	0.00196555	3673	tags=33%, list=23%, signal=27%	185/27289/150/10395/1281/1278/6236/343578/9002/2203/2/5924/9754/5159/7077/2255/84249/57381/440073/5175/115727/5649/23221/25959/4168/90627/53358/408/57139/81704/81848/22821/395/84952/57514/286530/117289/10044/283455/27128/1794/9046/5923/8829/27334/9459/2828/85442/2859/55843/57493/199/7454/2149/3675/8477/399/1435/3479/79930/348/9353/57580/9639/25780/9828/4914/117/221472/10252/80005/9411/93663/1026/…	GSEA for biological process in GO database	Enriched in high-risk group
GO:0006469	GO:0006469	negative regulation of protein kinase activity	224	0.399375	1.55971	0.00116009	0.00449648	0.00196555	4097	tags=36%, list=26%, signal=27%	54997/183/93649/6423/4616/1843/5787/54206/54900/55450/7070/81848/9467/11213/9021/857/9535/6422/3553/5788/3458/57493/1846/104/5998/348/26191/11314/1848/26524/5997/11142/9052/9104/10252/1026/10221/84959/85450/54922/1847/2167/10019/51562/652/135/9961/8850/3611/7128/399473/5611/8692/5999/161742/6546/1028/51347/5795/6609/22843/2048/7453/23411/5570/2776/6317/1647/6547/5800/5770/57732/5573/64853/55861/5…	GSEA for biological process in GO database	Enriched in high-risk group
GO:0002220	GO:0002220	innate immune response activating cell surface receptor signaling pathway	108	0.398836	1.44352	0.0191571	0.036708	0.0160462	1811	tags=15%, list=11%, signal=13%	4586/4588/56667/11027/2219/338339/26253/4582/3385/93978/3384/2207/118430/30835/50856/727897	GSEA for biological process in GO database	Enriched in high-risk group
GO:0046879	GO:0046879	hormone secretion	271	0.398665	1.58353	0.00111607	0.00449648	0.00196555	3404	tags=32%, list=21%, signal=25%	3172/2243/2266/7425/183/56729/7021/185/3170/389692/55107/8431/150/3624/3976/4826/7124/116/186/6928/134/3569/654/9254/6664/114897/1803/3741/5008/8111/2922/6343/240/3123/775/408/3589/5950/695/6422/25924/8322/3553/8600/387597/3458/8609/2852/114899/4035/3709/5799/776/6567/8938/353500/5972/10312/338557/6352/10411/8997/1956/51762/3625/2867/2182/117247/952/3708/6453/1080/5578/3667/9501/11069/2696/283849…	GSEA for biological process in GO database	Enriched in high-risk group
GO:1905039	GO:1905039	carboxylic acid transmembrane transport	128	0.39786	1.45532	0.0164766	0.0323105	0.0141239	2876	tags=28%, list=18%, signal=23%	183/6512/7057/160728/4036/11254/10991/366/2348/51703/387700/9056/284111/2350/225/6539/6505/6534/6542/477/133418/11136/5997/6583/6567/124935/3688/9123/92745/10630/84230/10550/5999/32/9963/117247	GSEA for biological process in GO database	Enriched in high-risk group
GO:0033135	GO:0033135	regulation of peptidyl-serine phosphorylation	122	0.397824	1.45154	0.0190114	0.0365403	0.0159729	3235	tags=30%, list=20%, signal=24%	4916/4985/799/3082/3976/6423/7124/1440/3569/10268/5979/5008/5743/2621/408/3589/857/5334/10044/4092/22943/3458/9770/284/23228/3270/10411/5587/409/1956/57600/5144/624/65018/8536/7040/8412	GSEA for biological process in GO database	Enriched in high-risk group
GO:0048639	GO:0048639	positive regulation of developmental growth	150	0.397312	1.4881	0.00991326	0.0214474	0.00937534	2258	tags=26%, list=14%, signal=23%	6531/7429/4916/2335/3897/2254/9254/170302/5629/7472/7048/4208/6910/6387/2627/51393/57699/2066/9037/8829/57611/3142/4092/7852/1435/4035/3479/1735/54440/1002/23414/8482/6792/51330/285590/5292/2307/57817/23499	GSEA for biological process in GO database	Enriched in high-risk group
GO:0002758	GO:0002758	innate immune response-activating signal transduction	109	0.397096	1.44141	0.017744	0.0342614	0.0149767	1811	tags=15%, list=11%, signal=13%	4586/4588/56667/11027/2219/338339/26253/4582/3385/93978/3384/2207/118430/30835/50856/727897	GSEA for biological process in GO database	Enriched in high-risk group
GO:0030048	GO:0030048	actin filament-based movement	134	0.397071	1.46386	0.0163728	0.0321572	0.0140569	3500	tags=40%, list=22%, signal=32%	7429/5350/1674/23704/4606/134/2702/7134/287/6327/7431/3741/6444/3753/4634/3764/775/64005/22998/4542/857/4648/6323/8913/7454/7169/7168/3784/23630/477/2316/3752/3762/7456/776/4628/4635/6324/274/58/4627/783/10630/7111/5144/5142/4430/4641/6330/7171/55742/4643/2697/55930	GSEA for biological process in GO database	Enriched in high-risk group
GO:0032872	GO:0032872	regulation of stress-activated MAPK cascade	220	0.396978	1.55087	0.00115473	0.00449648	0.00196555	4360	tags=42%, list=27%, signal=31%	259/7018/51339/3082/6423/7124/1490/4616/1843/177/650/939/9839/2213/7099/79444/959/7476/653361/6422/8322/3553/5345/8600/388325/2324/22943/9770/60401/26191/140885/7498/6504/5187/221472/6366/6363/344558/197259/55504/4317/64127/203447/7098/2081/1956/4215/10550/10371/10912/7855/9867/7042/9064/65018/51347/260425/5911/10392/1540/80149/10125/5071/51776/23328/28996/7185/6317/1647/51384/5770/1906/2308/5498…	GSEA for biological process in GO database	Enriched in high-risk group
GO:0045216	GO:0045216	cell-cell junction organization	191	0.396065	1.52936	0.00352941	0.0108737	0.00475323	3117	tags=31%, list=19%, signal=25%	9075/2705/1004/183/64405/51208/1501/7124/1000/6615/2702/1009/654/287/57863/143162/1015/5175/8642/2701/151306/1003/83700/55679/90952/1436/283/23705/857/3553/4092/57493/7043/2149/7122/79987/10266/1002/1013/137075/3801/1001/23114/100506658/23562/1636/1365/1012/1948/7855/7094/7414/11228/5010/7042/5817/4641/5578/861	GSEA for biological process in GO database	Enriched in high-risk group
GO:0046883	GO:0046883	regulation of hormone secretion	229	0.395866	1.55258	0.00115473	0.00449648	0.00196555	3325	tags=31%, list=21%, signal=25%	3172/2243/2266/183/56729/7021/185/3170/55107/8431/150/3624/3976/4826/7124/116/186/134/3569/654/9254/6664/114897/1803/3741/5008/8111/2922/6343/240/3123/775/408/3589/5950/6422/25924/3553/8600/3458/8609/2852/114899/4035/3709/776/8938/353500/5972/10312/338557/6352/10411/8997/1956/51762/3625/2867/2182/952/3708/6453/1080/5578/3667/9501/11069/2696/6934/1946/1268/51092	GSEA for biological process in GO database	Enriched in high-risk group
GO:0051209	GO:0051209	release of sequestered calcium ion into cytosol	108	0.395719	1.43224	0.0242656	0.0449881	0.0196657	3929	tags=44%, list=25%, signal=34%	5350/9002/57158/6348/287/6373/7070/845/775/187/22821/126306/5788/2149/5027/2852/1234/57214/3356/3709/477/6366/6363/84959/3270/5336/1193/11151/1535/4283/57338/5144/9472/3708/53373/356/5031/6546/6376/30001/930/825/84502/3710/3932/1729/5311/2829	GSEA for biological process in GO database	Enriched in high-risk group
GO:0032874	GO:0032874	positive regulation of stress-activated MAPK cascade	160	0.395366	1.48961	0.00734394	0.017439	0.00762311	4360	tags=43%, list=27%, signal=32%	7018/7124/1490/4616/177/650/939/9839/2213/7099/79444/959/7476/653361/8322/3553/5345/8600/388325/2324/22943/9770/60401/7498/6504/221472/6366/6363/344558/197259/55504/4317/64127/203447/7098/2081/4215/10550/10371/10912/7855/9867/7042/9064/51347/10392/80149/10125/51776/23328/28996/7185/1647/51384/5770/1906/351/222166/6386/8737/56940/222643/4920/153090/79594/2043/29969/8767/7074	GSEA for biological process in GO database	Enriched in high-risk group
GO:0046890	GO:0046890	regulation of lipid biosynthetic process	177	0.395107	1.51067	0.00237812	0.00785527	0.00343378	2946	tags=27%, list=18%, signal=22%	338/1594/2358/5166/3491/221395/7124/653/6615/654/650/80816/116986/10580/718/79888/344/5629/5743/7421/972/3553/341/5155/1958/225/3490/3458/10891/2852/2264/3356/33/348/9104/5154/83643/23541/552/150094/440503/84879/427/32/3949/824/2170/2672	GSEA for biological process in GO database	Enriched in high-risk group
GO:0006936	GO:0006936	muscle contraction	303	0.395081	1.57479	0.00111235	0.00449648	0.00196555	3342	tags=40%, list=21%, signal=32%	183/5350/1311/1674/150/93649/6332/23704/72/5023/1264/1490/4606/134/25802/59/2702/7134/10398/1909/287/6327/10580/56923/7431/3741/6444/3753/6641/1910/60675/309/23213/4634/3764/845/5743/775/126393/6442/10203/800/10324/4638/3672/8291/5733/126306/857/4608/147/6323/5592/5348/5294/8913/4092/2149/154/7852/1180/10316/6769/2852/8082/7169/7168/3784/6915/3356/92241/23630/477/2316/5021/3752/3762/5724/5997/800…	GSEA for biological process in GO database	Enriched in high-risk group
GO:0110053	GO:0110053	regulation of actin filament organization	257	0.395064	1.56401	0.00112233	0.00449648	0.00196555	4327	tags=42%, list=27%, signal=31%	7429/10395/6369/343578/1440/1490/25802/91663/1901/22899/28984/256949/10788/2006/6387/90952/395/84952/22998/3383/11346/9535/50944/6422/163782/9037/5345/3071/8829/50507/342184/7454/7043/57482/8477/54551/7168/2316/23406/9353/10391/57580/55243/9639/6366/93663/6385/81553/285590/56203/5341/64857/29109/274/10411/11151/7114/5999/1073/7111/6356/26999/4641/6281/961/6711/2017/146206/55160/5829/6376/11344/85…	GSEA for biological process in GO database	Enriched in high-risk group
GO:0034765	GO:0034765	regulation of ion transmembrane transport	409	0.394849	1.60455	0.00107181	0.00449648	0.00196555	3224	tags=36%, list=20%, signal=29%	54997/3754/6328/183/5350/799/4318/150/59285/6236/6332/7057/23704/117532/9002/6347/23237/1804/5243/57158/3738/53405/2702/2669/9254/6588/81832/3786/287/51297/10268/6327/30820/3779/3741/6373/3753/259232/7070/2890/5649/3764/845/22941/1536/775/2273/4208/187/51703/8291/5174/126306/1520/3751/857/117144/729230/50944/89822/4747/6323/5348/5294/5923/8913/2859/28954/3458/10891/2149/154/1180/5027/54209/57520/…	GSEA for biological process in GO database	Enriched in high-risk group
GO:0070302	GO:0070302	regulation of stress-activated protein kinase signaling cascade	223	0.393965	1.53821	0.00232019	0.00775658	0.00339064	4360	tags=42%, list=27%, signal=31%	259/7018/51339/3082/6423/7124/1490/4616/1843/177/650/939/9839/2213/7099/79444/959/7476/653361/6422/8322/3553/5345/8600/388325/2324/22943/9770/60401/26191/140885/7498/6504/5187/221472/6366/6363/344558/197259/55504/4317/64127/203447/7098/2081/1956/4215/10550/10371/10912/7855/9867/7042/9064/65018/51347/260425/5911/10392/1540/80149/10125/5071/51776/23328/28996/7185/6317/1647/51384/5770/1906/2308/5498…	GSEA for biological process in GO database	Enriched in high-risk group
GO:0051222	GO:0051222	positive regulation of protein transport	330	0.393278	1.57792	0.00110497	0.00449648	0.00196555	3384	tags=28%, list=21%, signal=22%	2243/2266/55107/8431/3783/123264/4826/7124/186/26253/23601/3569/654/3689/8111/6288/28984/5319/7099/3123/5743/3684/93978/2268/929/2621/408/5174/1263/101/283/23705/5950/22885/25924/3553/947/7424/3458/7043/56253/945/5027/54209/2852/114899/57214/3002/4035/3479/2316/7097/3586/3133/1128/283420/4628/5880/8938/58480/135/10411/27063/9495/2534/9695/1956/2182/8692/7292/5621/2737/10802/7855/952/90865/7042/79…	GSEA for biological process in GO database	Enriched in high-risk group
GO:1903825	GO:1903825	organic acid transmembrane transport	129	0.393121	1.43956	0.021519	0.0407886	0.01783	2876	tags=28%, list=18%, signal=23%	183/6512/7057/160728/4036/11254/10991/366/2348/51703/387700/9056/284111/2350/225/6539/6505/6534/6542/477/133418/11136/5997/6583/6567/124935/3688/9123/92745/10630/84230/10550/5999/32/9963/117247	GSEA for biological process in GO database	Enriched in high-risk group
GO:0014013	GO:0014013	regulation of gliogenesis	107	0.392783	1.41629	0.0270968	0.0497236	0.0217357	2191	tags=29%, list=14%, signal=25%	4916/3976/7124/116/1000/1746/9241/4036/6348/3569/650/6664/23500/1880/1524/443/729230/7133/3553/3400/1959/7852/54209/3572/1435/4035/23529/7097/1128/3398/22891	GSEA for biological process in GO database	Enriched in high-risk group
GO:0031644	GO:0031644	regulation of nervous system process	122	0.392716	1.4329	0.0228137	0.0426738	0.018654	3825	tags=39%, list=24%, signal=30%	4884/4985/183/55273/4885/3082/120892/58494/134/6348/81832/56923/1910/5649/22941/3687/7476/7143/50944/7133/2859/1959/2149/154/8530/5724/3586/80763/11343/552/2911/6285/5999/4846/3673/9294/400746/22839/1890/85358/745/11202/54434/6547/10497/1906/4987/351	GSEA for biological process in GO database	Enriched in high-risk group
GO:1901654	GO:1901654	response to ketone	178	0.392518	1.5011	0.00238095	0.00785527	0.00343378	3611	tags=34%, list=23%, signal=27%	4916/1373/5350/2354/5737/387758/7057/186/5732/10365/1843/54206/2155/6586/1244/358/1536/5729/3383/857/54331/117144/6422/4747/3490/4129/7043/6915/2353/5021/9353/7097/5724/10266/687/107/4478/6366/6363/1026/10628/552/1535/1956/7292/952/8837/7042/1080/5031/3371/7040/114907/5244/1946/167127/5176/23411/10062/595/5734	GSEA for biological process in GO database	Enriched in high-risk group
GO:0010469	GO:0010469	regulation of signaling receptor activity	139	0.392515	1.45513	0.01625	0.031966	0.0139733	1906	tags=26%, list=12%, signal=23%	4884/799/4885/150/26585/186/6347/23237/134/64388/9241/81832/54206/10268/2890/2213/5649/22941/4208/5054/653361/374/729230/50944/4747/5923/8829/22943/3458/6886/10891/154/25927/5328/9052/3586	GSEA for biological process in GO database	Enriched in high-risk group
GO:0070304	GO:0070304	positive regulation of stress-activated protein kinase signaling cascade	162	0.392459	1.48422	0.0072904	0.0173772	0.00759613	4360	tags=43%, list=27%, signal=31%	7018/7124/1490/4616/177/650/939/9839/2213/7099/79444/959/7476/653361/8322/3553/5345/8600/388325/2324/22943/9770/60401/7498/6504/221472/6366/6363/344558/197259/55504/4317/64127/203447/7098/2081/4215/10550/10371/10912/7855/9867/7042/9064/51347/10392/80149/10125/51776/23328/28996/7185/1647/51384/5770/1906/351/222166/6386/8737/56940/222643/4920/153090/79594/2043/29969/8767/7074	GSEA for biological process in GO database	Enriched in high-risk group
GO:0051282	GO:0051282	regulation of sequestering of calcium ion	111	0.392265	1.42443	0.0215463	0.0407886	0.01783	3929	tags=44%, list=25%, signal=34%	5350/9002/57158/6348/287/6373/7070/309/845/775/187/22821/126306/5788/2149/5027/2852/1234/57214/3356/3709/477/6366/6363/84959/3270/5336/1193/11151/1535/4283/57338/5144/9472/3708/53373/356/5031/6546/6376/30001/930/825/84502/3710/3932/1729/5311/2829	GSEA for biological process in GO database	Enriched in high-risk group
GO:0051607	GO:0051607	defense response to virus	221	0.390618	1.52594	0.0023068	0.00773241	0.00338008	4340	tags=37%, list=27%, signal=27%	8547/10417/1755/114548/3569/51297/10060/81030/51284/51311/3553/5788/6036/10581/10859/3458/9447/6039/104/10875/4321/50489/2316/26191/3594/91607/246778/201294/3559/5551/5654/91543/2633/3665/197259/10346/7098/2635/25939/3455/340061/7128/10077/10410/5611/4283/330/8692/3669/3659/3437/53840/90865/10964/54941/1130/3433/80149/8399/84166/9020/10955/2537/85363/3593/11035/200315/338376/10533/6772/64135/4277…	GSEA for biological process in GO database	Enriched in high-risk group
GO:0045926	GO:0045926	negative regulation of growth	233	0.390394	1.5329	0.00114679	0.00449648	0.00196555	2818	tags=28%, list=18%, signal=23%	3172/1594/183/4499/6532/85407/64321/3624/6423/26585/7093/186/2203/9241/221476/4502/247/6586/10501/153/94/147906/56920/7048/2273/58189/4881/6910/374946/2487/7143/80014/5950/81501/6422/9037/4493/8829/7869/154/54825/92304/4489/9353/54437/5997/1026/8482/4496/9723/4495/652/323/10512/978/659/2786/3373/23286/123879/55841/8692/10371/5999/79960	GSEA for biological process in GO database	Enriched in high-risk group
GO:0006023	GO:0006023	aminoglycan biosynthetic process	111	0.390278	1.41721	0.026616	0.0489127	0.0213813	3290	tags=41%, list=21%, signal=33%	3037/10082/4958/1462/633/1464/5159/9956/8707/3036/5549/2331/93010/50515/3553/166012/64131/5155/192134/57214/3339/4969/284/6385/55454/11227/55790/176/9955/1634/3373/6483/4060/51363/79586/375790/4166/3340/10402/92126/29940/2239/22856/7040/6484/374907	GSEA for biological process in GO database	Enriched in high-risk group
GO:0007219	GO:0007219	Notch signaling pathway	178	0.388783	1.48681	0.00357143	0.0109762	0.00479806	3075	tags=29%, list=19%, signal=23%	429/2620/10683/1004/5350/55273/8431/6928/10631/6615/1746/26032/27255/56892/650/2255/3741/51378/7048/408/140628/26508/79633/54567/23129/4323/8470/2303/3572/23090/1675/1903/11156/3559/4855/4242/80852/64127/1021/81544/8850/1956/23286/2624/54492/57178/157285/4846/7042/6909/388677	GSEA for biological process in GO database	Enriched in high-risk group
GO:0034767	GO:0034767	positive regulation of ion transmembrane transport	141	0.388344	1.44412	0.0161893	0.0318965	0.0139429	3450	tags=37%, list=22%, signal=29%	54997/183/799/9002/6347/23237/5243/57158/287/10268/3779/6373/3753/7070/5649/187/51703/5174/1520/729230/5348/3458/2149/154/5027/54209/6769/2852/57214/3784/2745/23630/2316/5724/9104/3688/5336/783/7114/196527/57165/4283/7225/9472/1080/5031/65018/6376/85358/930/2048/482	GSEA for biological process in GO database	Enriched in high-risk group
GO:0007249	GO:0007249	I-kappaB kinase/NF-kappaB signaling	272	0.388104	1.5434	0.00111111	0.00449648	0.00196555	4285	tags=35%, list=27%, signal=26%	7124/7052/4919/91662/3956/7099/3123/93978/929/51284/1524/51311/920/4057/972/695/11040/3553/8600/948/2149/6275/399/60401/2316/51523/7097/140885/353376/5579/5187/6366/284/6363/80833/497189/11214/1893/10783/55504/79931/64127/10346/7098/23643/113277/5587/2534/7128/22900/6285/197358/4215/330/10769/554/81603/8837/53840/6398/3656/356/65018/10392/6376/80149/10318/114769/5071/2697/9516/7185/23411/825/9020…	GSEA for biological process in GO database	Enriched in high-risk group
GO:0021700	GO:0021700	developmental maturation	245	0.387661	1.52941	0.00112613	0.00449648	0.00196555	2283	tags=25%, list=14%, signal=22%	429/5047/6690/2266/27289/26585/120892/10365/4313/1901/650/83853/5979/144347/718/22899/5745/1910/8642/5649/94/712/359845/1235/2034/4929/5139/5241/1003/1524/8854/79633/283/8419/4057/50944/695/8578/4747/5452/558/54345/64131/6886/59277/8434/3479/56975/168620/6366/6363/23544/1026/84966/860/342035/8938/3398/1001/23114/5972	GSEA for biological process in GO database	Enriched in high-risk group
GO:0022604	GO:0022604	regulation of cell morphogenesis	472	0.3872	1.58333	0.00106044	0.00449648	0.00196555	3360	tags=32%, list=21%, signal=26%	2243/7429/2266/2620/4916/27289/2335/3897/10395/3037/6369/120892/1000/6347/10631/23237/91663/6348/57194/5979/6678/374872/3689/57381/7070/57689/9839/10501/5649/84628/23221/57091/56920/4168/2268/152273/55679/374946/6387/91584/445815/1436/7476/8499/4974/7143/10154/51393/3383/10979/7940/1808/57699/23129/4747/9037/347733/8322/547/26052/8829/57611/161176/85442/55843/11178/7869/7852/22854/57520/3791/5168…	GSEA for biological process in GO database	Enriched in high-risk group
GO:0090257	GO:0090257	regulation of muscle system process	201	0.387192	1.50261	0.00233918	0.00779934	0.00340933	3225	tags=38%, list=20%, signal=31%	183/5350/8013/150/93649/5023/1264/1490/134/2702/7134/10398/6588/221476/54206/287/56923/60675/309/4634/845/5743/775/126393/6442/10203/140628/857/4608/7133/147/5592/5294/7222/4092/10891/199/2149/154/2852/7168/3572/3784/6915/3479/477/2316/5021/5724/5997/80005/2982/497189/80763/7402/57817/29995/9732/8654/3270/274/90523/1193/5999/5144/4660/9472/4000/5142/4846/3673/5578/6546/143872/2017/114907	GSEA for biological process in GO database	Enriched in high-risk group
GO:0030072	GO:0030072	peptide hormone secretion	222	0.386599	1.50996	0.0023068	0.00773241	0.00338008	3640	tags=34%, list=23%, signal=27%	3172/2243/2266/7425/7021/3170/389692/55107/8431/150/4826/7124/116/6928/3569/9254/1803/3741/8111/2922/6343/240/3123/775/408/5950/6422/25924/3553/8600/387597/3458/8609/2852/4035/3709/5799/776/6567/8938/353500/10312/338557/6352/10411/8997/1956/51762/3625/2867/2182/117247/952/3708/6453/1080/5578/3667/9501/11069/2696/283849/5798/6934/1946/1268/51092/22841/55512/5071/2697/55088/640/2645/5906/1393	GSEA for biological process in GO database	Enriched in high-risk group
GO:0042063	GO:0042063	gliogenesis	271	0.386346	1.5346	0.00111607	0.00449648	0.00196555	3356	tags=34%, list=21%, signal=27%	429/4916/7080/2358/3976/7124/116/1000/6347/1464/4919/1746/9241/4036/6348/3569/177/10100/650/6664/728/2255/54587/7431/57716/5649/7099/23500/1880/712/3953/1524/3908/1436/443/374/729230/7133/3553/79152/3400/1959/3458/6886/4323/7852/10319/54209/5179/3572/1435/4035/23529/7097/9639/147495/1128/3913/3398/22891/2840/666/274/135/64805/1021/375387/5453/3611/10893/1956/6285/57165/2737/3949/4781/56978/4692/5…	GSEA for biological process in GO database	Enriched in high-risk group
GO:0043122	GO:0043122	regulation of I-kappaB kinase/NF-kappaB signaling	239	0.385916	1.51893	0.00226757	0.00765903	0.003348	4276	tags=35%, list=27%, signal=26%	7124/7052/4919/91662/3956/7099/3123/93978/1524/920/4057/972/11040/3553/8600/948/2149/6275/399/60401/2316/51523/140885/353376/5579/5187/6366/284/6363/80833/11214/1893/10783/55504/79931/64127/10346/7098/113277/5587/2534/7128/22900/6285/197358/4215/330/10769/81603/8837/53840/6398/356/65018/10392/6376/80149/10318/114769/5071/2697/9516/7185/23411/825/9020/161725/85363/6283/843/10133/387/8737/8795/6772…	GSEA for biological process in GO database	Enriched in high-risk group
GO:0019216	GO:0019216	regulation of lipid metabolic process	374	0.385637	1.56409	0.00107759	0.00449648	0.00196555	2885	tags=26%, list=18%, signal=22%	338/3172/1594/183/185/8013/2358/5166/150/3491/221395/7124/5156/7010/653/2330/134/6615/654/5159/650/80816/116986/10580/718/5919/79888/344/6343/5629/5743/7421/2268/23533/9021/857/972/50486/3553/341/2321/146850/5294/51129/57540/5155/2322/1958/225/3490/3458/10891/948/2274/2852/2264/6097/3356/33/348/388121/123/12/9104/53345/1154/6366/6363/80183/5154/114898/85329/3398/10577/83643/23541/64127/552/84174/…	GSEA for biological process in GO database	Enriched in high-risk group
GO:0015718	GO:0015718	monocarboxylic acid transport	145	0.384614	1.44258	0.0169903	0.033009	0.0144292	2885	tags=28%, list=18%, signal=23%	5320/6529/123264/6578/53919/7057/186/28965/160728/5322/9122/10991/56923/1244/5319/366/6538/51703/387700/11309/3553/8600/225/948/5027/6539/348/133418/123/345274/6567/80763/2167/9123/1636/84879/92745/2182/32/26279/2170	GSEA for biological process in GO database	Enriched in high-risk group
GO:0072073	GO:0072073	kidney epithelium development	129	0.383722	1.40514	0.0265823	0.0489127	0.0213813	3379	tags=38%, list=21%, signal=30%	183/7021/170690/9244/3976/26585/79192/186/6928/6943/9241/650/5979/5175/8642/25959/4208/26508/79633/55083/6422/947/4092/342184/4091/168667/2303/9353/5420/10252/2302/6385/3913/6299/652/3579/8842/3611/5914/2737/1948/10409/2668/7490/2296/5727/6662/4643/847	GSEA for biological process in GO database	Enriched in high-risk group
GO:1904951	GO:1904951	positive regulation of establishment of protein localization	346	0.383491	1.54466	0.0010977	0.00449648	0.00196555	3384	tags=27%, list=21%, signal=22%	2243/2266/55107/8431/3783/123264/4826/7124/186/26253/23601/3569/654/3689/8111/6288/28984/5319/7099/3123/5743/3684/93978/2268/929/2621/408/5174/1263/101/283/23705/5950/22885/25924/3553/947/7424/3458/7043/56253/945/5027/54209/2852/114899/57214/3002/4035/3479/2316/7097/10391/11156/3586/3133/1128/283420/4628/5880/8938/58480/135/10411/27063/9495/2534/9695/1956/2182/8692/7292/5621/2737/10802/7855/952/9…	GSEA for biological process in GO database	Enriched in high-risk group
GO:0031032	GO:0031032	actomyosin structure organization	176	0.383093	1.46479	0.00714286	0.017102	0.00747583	4327	tags=45%, list=27%, signal=34%	10395/5239/5156/1264/1490/25802/1901/5159/10580/22899/28984/257019/845/5629/4208/2006/408/10324/395/84952/22998/6422/84978/5345/8829/221692/50507/7454/7043/8477/7168/10391/9639/6385/10753/4628/285590/56203/11214/7791/3688/1465/29109/58/10411/27063/4627/11155/1073/7111/91807/8837/85462/6281/961/1266/55160/5829/22843/825/5734/2314/29767/1906/399687/8476/64097/5573/387/23136/25/4205/7082/2035/3693/7…	GSEA for biological process in GO database	Enriched in high-risk group
GO:0090276	GO:0090276	regulation of peptide hormone secretion	185	0.382769	1.47275	0.007109	0.0170861	0.00746885	3640	tags=35%, list=23%, signal=27%	3172/2243/2266/7021/3170/55107/8431/150/4826/7124/116/3569/9254/1803/3741/8111/2922/6343/240/3123/775/408/5950/6422/25924/3553/8600/3458/8609/2852/4035/3709/776/8938/353500/10312/338557/6352/10411/8997/1956/51762/3625/2867/2182/952/3708/6453/1080/5578/3667/9501/11069/2696/6934/1946/1268/51092/5071/2697/640/2645/5906/1393	GSEA for biological process in GO database	Enriched in high-risk group
GO:0030041	GO:0030041	actin filament polymerization	182	0.382607	1.46456	0.0059453	0.0152697	0.00667485	4327	tags=38%, list=27%, signal=28%	7429/11170/6369/343578/1440/25802/91663/8522/256949/10788/2006/90952/395/283/3383/9535/163782/3071/342184/199/7454/375307/57482/54551/23242/23406/9353/57580/55243/6366/93663/81553/56203/64857/274/11151/7114/7111/6356/26999/4641/6711/2017/146206/9051/11344/7408/10602/822/10677/10095/2314/54434/9168/6709/79585/29767/118/832/1729/387/246/5921/51429/5581/50853/11135/9873/5580/51466	GSEA for biological process in GO database	Enriched in high-risk group
GO:0051403	GO:0051403	stress-activated MAPK cascade	267	0.382362	1.51735	0.00111982	0.00449648	0.00196555	4377	tags=39%, list=27%, signal=29%	259/7018/183/51339/3082/6423/7124/1490/4616/1843/177/650/939/9839/2213/7099/79444/959/7476/7538/653361/10044/6422/8322/3553/5345/8600/388325/9459/2324/22943/9770/60401/26191/140885/7498/6504/5187/221472/6366/6363/10221/344558/197259/55504/4317/64127/203447/7098/2081/1956/4215/10550/10371/10912/1326/7855/9867/7042/3656/9064/65018/51347/260425/5911/10392/1540/80149/10125/5071/51776/23328/28996/7185…	GSEA for biological process in GO database	Enriched in high-risk group
GO:0060402	GO:0060402	calcium ion transport into cytosol	142	0.381106	1.41905	0.0161692	0.0318965	0.0139429	3929	tags=43%, list=25%, signal=33%	5350/799/9002/57158/6348/287/10268/6373/7070/5319/845/775/187/22821/126306/51393/857/920/5788/7222/2149/5027/2852/1234/57214/3356/3709/477/117/6366/6363/25769/84959/3270/5336/1193/11151/1535/2534/4283/5621/57338/5144/9472/3708/53373/356/5031/6546/6376/30001/930/493/825/6547/84502/3710/3932/1729/5311/2829	GSEA for biological process in GO database	Enriched in high-risk group
GO:0038061	GO:0038061	NIK/NF-kappaB signaling	159	0.380627	1.43364	0.0135135	0.0274862	0.0120151	3961	tags=33%, list=25%, signal=25%	26585/114548/7124/91662/56892/177/939/8740/7099/1116/929/51284/219790/3553/54209/114899/222487/9770/84868/26191/7097/11156/942/6363/4317/64127/7098/3611/55075/1956/197358/7114/330/8809/4306/10392/1540/51564/80149/5699/23328/5698/9516/9020/4792/3593/1906/4791/3987/351/11035/387/10725	GSEA for biological process in GO database	Enriched in high-risk group
GO:0051348	GO:0051348	negative regulation of transferase activity	270	0.3803	1.51098	0.00111483	0.00449648	0.00196555	4097	tags=33%, list=26%, signal=25%	197/54997/183/3170/93649/6423/4616/1843/5787/54206/54900/55450/7070/81848/9467/7538/11213/9021/857/9535/6422/3553/5788/4092/3458/57493/1846/104/5998/399/348/26191/11314/1848/26524/5997/11142/9052/9104/10252/1026/10221/84959/85450/54922/1847/2167/10019/51562/652/135/9961/8850/3611/7128/399473/5611/8692/84101/5999/161742/6546/1028/51347/5795/6609/5071/22843/2048/7453/23411/5570/2776/6317/1647/6547/…	GSEA for biological process in GO database	Enriched in high-risk group
GO:1901136	GO:1901136	carbohydrate derivative catabolic process	175	0.380174	1.45268	0.00835322	0.0192308	0.00840637	3334	tags=32%, list=21%, signal=26%	27159/10082/4958/1462/1117/633/81792/1464/1118/10894/5549/2331/5136/1116/56999/2819/1806/51816/5138/4907/57214/4321/23670/60495/55576/3339/4969/6385/176/1514/8654/22875/1634/411/25939/978/3373/9695/1471/4060/26232/8692/375790/5144/5142/2581/5660/7378/3423/2239/7040/5141/4245/3074/4860/1890	GSEA for biological process in GO database	Enriched in high-risk group
GO:0009746	GO:0009746	response to hexose	171	0.380164	1.44922	0.00717703	0.0171512	0.00749732	2223	tags=20%, list=14%, signal=18%	3172/3170/389692/55107/8431/150/1361/7057/6928/1292/1490/177/3956/8111/4023/55937/3123/5743/7048/1285/2621/408/3383/50507/1958/387597/10891/8609/2852/4035/5799/6518/285/8938/10628	GSEA for biological process in GO database	Enriched in high-risk group
GO:0090066	GO:0090066	regulation of anatomical structure size	474	0.379287	1.55187	0.00106157	0.00449648	0.00196555	2611	tags=27%, list=16%, signal=23%	2243/7429/2266/4916/1373/183/257313/185/6532/1311/2335/3897/3783/150/361/6369/343578/120892/116/186/6928/5023/1440/1621/1816/134/25802/59/91663/2702/1909/5979/3779/3741/3575/358/1910/10501/153/256949/10788/6343/5743/56920/4881/2006/374946/6387/91584/6344/90952/3672/7476/7143/51393/3383/857/9535/1808/163782/3269/4747/9037/51334/5345/147/5592/5797/3071/8829/57611/342184/7454/7869/57482/2149/154/502…	GSEA for biological process in GO database	Enriched in high-risk group
GO:0034762	GO:0034762	regulation of transmembrane transport	483	0.378851	1.55266	0.00105597	0.00449648	0.00196555	3491	tags=36%, list=22%, signal=29%	54997/3754/6328/183/5350/799/4318/8013/150/59285/6236/6332/7124/7057/23704/117532/9002/6347/23237/1804/5243/57158/3738/53405/2702/2669/9254/1909/6588/81832/3786/287/51297/10268/6327/30820/3779/10580/718/3741/6373/3753/259232/7070/2890/5319/5649/3764/845/22941/1536/775/2273/4208/187/51703/8291/5174/126306/1520/3751/857/117144/729230/50944/89822/4747/3553/6323/5348/5294/5923/8913/2859/28954/3458/10…	GSEA for biological process in GO database	Enriched in high-risk group
GO:0097191	GO:0097191	extrinsic apoptotic signaling pathway	217	0.377798	1.47544	0.00576701	0.0149025	0.00651433	3323	tags=30%, list=21%, signal=24%	2243/2266/183/3082/3624/6423/7124/7078/7057/186/653/1621/1437/939/5979/2255/5054/3383/857/7133/6422/219699/50486/3553/5788/8829/3458/597/5027/2852/8742/3479/51330/85450/23017/1612/666/4170/8794/652/7098/2534/7128/3685/8692/3570/8837/4000/9181/467/90865/4846/7042/6272/356/2668/8682/7040/2017/7227/1540/6934/10962/6376/1613/8406	GSEA for biological process in GO database	Enriched in high-risk group
GO:0009749	GO:0009749	response to glucose	166	0.377354	1.42889	0.0109091	0.022931	0.0100238	1784	tags=18%, list=11%, signal=16%	3172/3170/389692/55107/8431/150/1361/7057/6928/1292/1490/177/3956/8111/4023/55937/3123/7048/1285/2621/408/3383/50507/1958/387597/10891/8609/2852/4035/5799	GSEA for biological process in GO database	Enriched in high-risk group
GO:0045444	GO:0045444	fat cell differentiation	213	0.377181	1.47095	0.00579374	0.0149236	0.00652358	2713	tags=28%, list=17%, signal=23%	56729/7021/8013/6423/7704/221395/7124/84935/64641/55885/2662/3569/650/3164/63976/2255/5919/862/4023/79689/153/240/5743/1734/4929/8291/2487/7538/3589/7041/6422/2869/3400/1240/1959/10891/4091/154/2852/114899/6097/3356/5997/23414/1051/285590/85329/5292/3398/8840/2167/83643/338557/4320/678/3625/2867/2624/84230	GSEA for biological process in GO database	Enriched in high-risk group
GO:0042692	GO:0042692	muscle cell differentiation	318	0.376768	1.50527	0.00111111	0.00449648	0.00196555	4014	tags=42%, list=25%, signal=32%	575/183/1311/93649/5239/26585/2254/5156/1000/186/58494/25802/23345/8516/338773/284612/9254/221476/5159/287/650/2255/4773/6444/57538/1910/8740/845/5629/79652/4208/6910/10324/4015/8291/2627/2022/963/79365/50507/5155/22943/4323/2274/92304/2852/8470/7168/3479/168620/10266/8038/5997/6935/30846/2318/2294/1013/10753/9750/84814/4628/348093/56203/11214/3398/3566/57817/652/3688/10938/1465/341676/91653/552/…	GSEA for biological process in GO database	Enriched in high-risk group
GO:0034614	GO:0034614	cellular response to reactive oxygen species	151	0.376309	1.41306	0.0196078	0.0374575	0.0163739	3012	tags=26%, list=19%, signal=22%	1800/4314/4318/8013/3082/7124/120892/5156/10365/1545/4313/3569/5159/358/2113/653361/695/10516/558/948/8807/7168/2353/80310/2861/140885/6649/9104/3586/3725/4353/7128/6648/1956/1471/7225/388/8837/4846/5660	GSEA for biological process in GO database	Enriched in high-risk group
GO:0034284	GO:0034284	response to monosaccharide	176	0.374852	1.43328	0.0119048	0.0246935	0.0107943	1840	tags=19%, list=11%, signal=17%	3172/3170/389692/55107/8431/150/1361/7057/6928/1292/1490/177/6678/3956/8111/4023/55937/3123/5743/7048/1285/2621/408/3383/50507/1958/387597/10891/8609/2852/4035/5799/6518	GSEA for biological process in GO database	Enriched in high-risk group
GO:0043433	GO:0043433	negative regulation of DNA-binding transcription factor activity	150	0.374077	1.40107	0.0223048	0.0420347	0.0183747	3960	tags=40%, list=25%, signal=30%	3170/8431/114548/1545/91662/6424/5629/5740/2621/408/26508/11213/6425/1240/4092/9447/84662/222487/84868/2316/57413/3586/55502/2302/10221/5292/2307/3398/50943/150094/7128/409/22900/197358/7114/7291/7292/5621/8553/2672/3656/3399/59307/4488/284434/1540/4188/6934/5727/80149/847/8399/84166/23411/4792/7466/222166/6672/5311/8320	GSEA for biological process in GO database	Enriched in high-risk group
GO:0030073	GO:0030073	insulin secretion	187	0.374034	1.4428	0.0105758	0.0224178	0.00979953	3553	tags=32%, list=22%, signal=25%	3172/7425/7021/3170/389692/55107/8431/150/4826/7124/116/6928/3569/9254/1803/3741/8111/240/3123/775/408/5950/6422/25924/3553/387597/3458/8609/2852/4035/3709/5799/776/8938/353500/10312/6352/10411/3625/2182/952/3708/1080/5578/3667/9501/11069/2696/5798/6934/1946/1268/51092/22841/5071/2697/55088/640/2645	GSEA for biological process in GO database	Enriched in high-risk group
GO:0030100	GO:0030100	regulation of endocytosis	192	0.373891	1.44348	0.00823529	0.019029	0.00831816	3032	tags=27%, list=19%, signal=22%	7018/6456/26585/3690/120892/6401/23237/6424/718/84251/344/929/5054/408/857/341/558/3071/10859/22943/948/54209/100506013/4035/64284/348/79772/11314/1601/6366/284/6363/284654/2042/567/274/5336/5587/114781/409/1012/977/2624/196527/11031/27/23208/1948/967/30844/6453/3673	GSEA for biological process in GO database	Enriched in high-risk group
GO:0038093	GO:0038093	Fc receptor signaling pathway	176	0.373458	1.42795	0.0119048	0.0246935	0.0107943	3707	tags=28%, list=23%, signal=22%	8013/338339/26253/5284/196051/4773/2212/2206/2213/2268/2214/23547/2207/64005/695/5788/2205/3702/3071/3937/2209/7454/2210/2353/7462/7456/9402/919/9846/3725/5336/2534/4772/7410/26999/4641/5588/6464/961/9844/60/4651/5795/5699/917/5698/10095/5906/1793/7409	GSEA for biological process in GO database	Enriched in high-risk group
GO:0007584	GO:0007584	response to nutrient	147	0.372717	1.39807	0.0232558	0.0434362	0.0189873	3379	tags=31%, list=21%, signal=25%	429/1594/3170/6532/1277/6423/10631/9388/6678/2155/249/4023/2348/1536/5743/7421/7048/25959/2621/1591/8854/920/6422/717/2350/5179/6915/916/5292/57817/9227/2771/64127/411/1956/5914/2182/3673/6546/2696/3371/56603/1268/4049/2242/847	GSEA for biological process in GO database	Enriched in high-risk group
GO:0010001	GO:0010001	glial cell differentiation	203	0.372651	1.44861	0.00697674	0.0168326	0.00735804	2623	tags=27%, list=16%, signal=23%	429/4916/7080/2358/3976/7124/1000/4919/1746/9241/3569/177/10100/650/6664/728/2255/54587/7431/57716/5649/7099/23500/712/3908/443/7133/3553/79152/3400/1959/3458/6886/7852/10319/54209/3572/4035/23529/7097/9639/3913/3398/22891/2840/666/274/135/1021/375387/5453/3611/10893/1956/6285	GSEA for biological process in GO database	Enriched in high-risk group
GO:1902905	GO:1902905	positive regulation of supramolecular fiber organization	193	0.372598	1.43891	0.00823529	0.019029	0.00831816	3548	tags=31%, list=22%, signal=24%	7429/6369/1440/1490/25802/89795/22899/28984/10788/5629/22998/3383/11346/9535/6422/9037/5345/3071/8829/50507/342184/7454/7043/57482/8477/54551/7168/2316/348/55243/9639/6366/6385/285590/56203/5341/100506658/29109/274/10411/11151/1073/6356/91807/4641/6281/961/2017/146206/55160/5829/6376/2242/7408/22843/10602/11034/1191/10095	GSEA for biological process in GO database	Enriched in high-risk group
GO:0030308	GO:0030308	negative regulation of cell growth	177	0.371605	1.42081	0.0118906	0.0246935	0.0107943	3568	tags=32%, list=22%, signal=25%	3172/1594/183/64321/3624/6423/26585/186/2203/221476/6586/10501/94/147906/56920/2273/58189/4881/374946/2487/7143/81501/6422/9037/8829/7869/54825/92304/9353/54437/5997/1026/8482/9723/323/10512/978/659/2786/3373/123879/8692/10371/5999/79960/7042/322/7490/6494/7040/393/5795/2697/131566/80128/23411	GSEA for biological process in GO database	Enriched in high-risk group
GO:0043112	GO:0043112	receptor metabolic process	180	0.371037	1.41769	0.0119617	0.0247708	0.0108281	3354	tags=25%, list=21%, signal=20%	6456/26585/3690/7124/6401/23237/6424/10268/3689/3577/2890/10203/408/2207/857/26052/10859/22943/3458/50852/948/100506013/4035/348/10266/3586/284/284654/387849/3688/3579/83891/10267/5336/409/3685/11031/10802/1948/967/5641/7040/975/144717/3202	GSEA for biological process in GO database	Enriched in high-risk group
GO:0051091	GO:0051091	positive regulation of DNA-binding transcription factor activity	251	0.370677	1.46573	0.00224467	0.00762581	0.00333348	4073	tags=33%, list=25%, signal=25%	4985/183/93649/26585/114548/7124/1440/4919/4693/3569/177/3689/4921/28984/5319/4808/5649/7099/7472/150372/11074/1524/959/101/219790/11213/3383/857/4057/695/8322/3553/8600/58484/10891/948/9447/815/306/8807/60401/7097/107/4914/3586/5579/9208/64127/10346/7098/340061/5587/8613/8809/81603/8837/9181/53840/8321/3656/5588/65018/10392/6376/847/114769/28996/1191/92565/7185/55859/825/85363/1906/4791/6283/351…	GSEA for biological process in GO database	Enriched in high-risk group
GO:2000027	GO:2000027	regulation of animal organ morphogenesis	239	0.370167	1.45694	0.00226757	0.00765903	0.003348	3178	tags=29%, list=20%, signal=24%	183/84870/85407/51339/3082/3976/6423/26585/10082/54829/1361/7124/186/6928/4919/9241/55966/650/2255/2252/115908/23213/80320/7472/7421/7048/6910/55679/140628/7476/2022/10370/6422/8322/947/144165/22943/59277/2303/1435/1735/340419/1601/166336/147495/10252/5154/860/5292/652/57664/10512/659/7128/409/55959/7291/4804/4781/10409/7855/8837/8321/7042/6909/2668/3249/7490/2239/2296	GSEA for biological process in GO database	Enriched in high-risk group
GO:0045165	GO:0045165	cell fate commitment	214	0.37015	1.44485	0.00577367	0.0149025	0.00651433	2321	tags=27%, list=15%, signal=23%	429/8643/4916/3170/7080/64321/6423/6928/64641/1746/3569/170302/650/3662/2255/25925/5629/7472/2034/4208/6910/140628/25803/7476/6693/56833/2627/7041/4063/54567/6422/2066/54345/5396/8829/4286/9760/114836/22943/6886/2303/6097/2619/3594/639/4855/860/1051/30009/285590/3398/10538/9496/4170/1514/652/3688/50943	GSEA for biological process in GO database	Enriched in high-risk group
GO:0051146	GO:0051146	striated muscle cell differentiation	241	0.369577	1.45303	0.00227273	0.00765903	0.003348	3298	tags=35%, list=21%, signal=28%	575/183/1311/93649/5239/26585/5156/1000/186/58494/25802/338773/9254/221476/5159/650/4773/6444/57538/8740/845/5629/4208/6910/10324/4015/8291/2627/963/79365/50507/22943/4323/2274/92304/8470/7168/3479/168620/8038/5997/30846/2318/10753/9750/84814/4628/56203/11214/3566/57817/652/3688/10938/1465/341676/552/58/27063/150094/4627/409/11155/8912/5914/4283/5999/1073/1048/7111/1948/824/9472/91807/8837/4000/6…	GSEA for biological process in GO database	Enriched in high-risk group
GO:0071902	GO:0071902	positive regulation of protein serine/threonine kinase activity	326	0.368706	1.47713	0.00110742	0.00449648	0.00196555	3474	tags=31%, list=22%, signal=25%	7018/4916/183/8817/150/3082/7124/120892/7057/1464/134/4616/56892/177/5159/650/5979/728/2357/2255/6288/60675/28984/5319/9839/7099/5629/408/79444/959/3672/1436/727/101/54757/23533/4057/972/8322/3553/5788/2321/146850/8600/5294/50507/5155/2322/22943/3458/7043/2149/154/7852/5027/57214/3356/3479/80310/1848/4914/221472/6363/56034/152110/5154/5148/9693/1847/11214/197259/652/8654/64127/203447/2081/3611/29…	GSEA for biological process in GO database	Enriched in high-risk group
GO:0060562	GO:0060562	epithelial tube morphogenesis	304	0.368207	1.46769	0.00222222	0.00757001	0.00330909	3236	tags=31%, list=20%, signal=25%	183/170690/7080/64399/10395/64321/6423/26585/79192/7124/186/6928/653/81792/6943/9241/4036/1909/123872/650/6664/5979/2255/115908/8642/2637/9839/94/5629/9645/2348/7472/7421/7048/5241/90627/4208/3687/1436/131405/79633/55083/2022/374/54567/6422/23129/54345/8829/144165/342184/4323/7852/2303/3791/1435/1282/23242/9353/27086/4855/340419/5420/10252/2294/57619/6385/30009/54922/6299/9723/1522/652/3579/1512/…	GSEA for biological process in GO database	Enriched in high-risk group
GO:0060537	GO:0060537	muscle tissue development	345	0.367663	1.48097	0.0021978	0.00756887	0.00330859	3127	tags=31%, list=20%, signal=26%	183/5350/1301/93649/1281/5239/26585/2254/5156/7093/186/653/57158/6943/9241/2702/4036/8516/4223/1901/7134/221476/5159/650/6664/6444/57538/4634/5629/7472/7048/4208/6910/2006/56999/140628/26508/10324/4638/4015/8854/2627/2022/5950/857/54567/2066/50507/3142/4092/1958/1959/22943/57493/10891/2274/8470/2303/7168/3479/2353/22989/140706/5997/23414/10791/9750/4628/5292/56203/11214/3398/57817/652/59269/3688/…	GSEA for biological process in GO database	Enriched in high-risk group
GO:0071496	GO:0071496	cellular response to external stimulus	304	0.366992	1.46284	0.00222222	0.00757001	0.00330909	2674	tags=23%, list=17%, signal=20%	1594/183/11170/3170/3171/5166/1277/93649/6423/4316/120892/10631/654/10991/432/26/358/63895/8740/4023/26153/7099/2348/5743/7421/4929/25959/2621/51284/440738/1591/51311/2022/3383/6422/3553/5788/968/558/2350/199/5138/5027/5179/93664/3676/477/2353/168620/838/7071/1026/9750/9891/9780/5292/552/7098/3725/27063/150094/102724428/659/5587/1535/80315/1956/3625/7942/84879/213	GSEA for biological process in GO database	Enriched in high-risk group
GO:1905330	GO:1905330	regulation of morphogenesis of an epithelium	172	0.36633	1.39913	0.0130797	0.0266902	0.0116671	2036	tags=19%, list=13%, signal=16%	183/84870/85407/51339/3082/3976/6423/26585/10082/7124/186/6928/81792/4919/9241/55966/2255/2252/115908/23213/7472/3687/7476/6422/8322/144165/22943/59277/27086/1601/166336/5154	GSEA for biological process in GO database	Enriched in high-risk group
GO:0051099	GO:0051099	positive regulation of binding	166	0.366266	1.3869	0.0169697	0.033009	0.0144292	3217	tags=26%, list=20%, signal=21%	4318/51339/93649/120892/10418/1440/64641/650/3662/115908/5329/408/857/5334/23129/8829/3458/7122/4035/3479/348/10266/149628/4242/9750/23228/9693/567/652/4317/10267/1193/340061/1636/7291/5457/5914/10769/6497/3673/6281/2296/7040	GSEA for biological process in GO database	Enriched in high-risk group
GO:1901888	GO:1901888	regulation of cell junction assembly	181	0.36539	1.39774	0.0131422	0.0267743	0.0117039	2564	tags=28%, list=16%, signal=24%	575/4916/183/11170/10395/26585/10082/7124/7057/7010/7058/6615/23767/7070/64084/151306/94/84628/54674/4208/7476/395/22998/857/6422/23768/3553/347902/8829/22943/342184/4323/7122/79953/3791/4035/64284/5021/7097/1307/4914/6385/2042/9693/79834/23499/576/100506658/4593/1636/1365	GSEA for biological process in GO database	Enriched in high-risk group
GO:0031098	GO:0031098	stress-activated protein kinase signaling cascade	280	0.365278	1.45018	0.00111732	0.00449648	0.00196555	4377	tags=38%, list=27%, signal=28%	259/7018/183/51339/3082/6423/7124/1490/4616/1843/177/650/939/9839/2213/7099/79444/959/7476/7538/653361/10044/6422/8322/3553/5345/8600/388325/9459/2324/22943/9770/60401/26191/140885/7498/6504/5187/221472/6366/6363/10221/344558/197259/55504/4317/64127/203447/7098/2081/1956/4215/10550/10371/10912/1326/7855/9867/7042/3656/9064/65018/51347/260425/5911/10392/1540/80149/10125/5071/51776/23328/28996/7185…	GSEA for biological process in GO database	Enriched in high-risk group
GO:0010038	GO:0010038	response to metal ion	320	0.364465	1.45689	0.00222222	0.00757001	0.00330909	2892	tags=25%, list=18%, signal=21%	429/2243/7018/6531/2266/1800/1373/5350/6529/2354/4499/4318/4017/387758/120892/7057/2203/1843/7134/654/241/4502/3779/6678/56670/26/1244/358/366/1396/845/712/1536/5743/4208/929/653361/3383/857/57699/4493/8913/7222/4129/10891/5027/5179/4489/2353/3777/760/6649/107/83849/79901/353174/4496/3398/567/6898/2167/10628/57817/113/4495/10312/7031/3725/58/27345/1528/1956/3727/25932/8912/5066/5621/10156/10235/2…	GSEA for biological process in GO database	Enriched in high-risk group
GO:0007411	GO:0007411	axon guidance	257	0.364452	1.44282	0.003367	0.0104222	0.00455588	3491	tags=39%, list=22%, signal=31%	7080/8013/3897/8633/55816/3918/9241/2675/27255/23767/170302/5979/10381/6586/2637/152330/10501/5649/56920/53358/91624/374946/6387/91584/3908/1436/7143/10154/1808/219699/23129/23768/9037/347733/5797/9046/9260/8829/54538/1959/7869/7852/59277/8609/399/4035/133418/9353/54437/30011/1002/4914/8482/2042/3913/4628/5880/90249/6324/1123/9723/2115/3730/2674/23114/59352/9846/91653/323/10512/4684/659/2534/3909…	GSEA for biological process in GO database	Enriched in high-risk group
GO:1902532	GO:1902532	negative regulation of intracellular signal transduction	476	0.364439	1.49288	0.00105374	0.00449648	0.00196555	3568	tags=30%, list=22%, signal=24%	259/6690/183/4318/51339/10395/3976/6423/114548/7078/120892/7057/11117/2203/55885/91662/6615/91663/1843/54206/54900/7077/8382/55450/4582/5329/7099/845/5743/5139/187/408/6387/81848/22821/219790/84952/11213/6425/158376/80014/857/972/6422/3553/112464/5788/90993/57493/1846/5138/2274/5027/3675/2852/114899/5998/222487/9770/8444/399/348/26191/9353/140885/11314/1848/7498/5997/57561/5187/10252/9750/2633/99…	GSEA for biological process in GO database	Enriched in high-risk group
GO:0045927	GO:0045927	positive regulation of growth	225	0.362527	1.41833	0.00923787	0.0207357	0.00906423	3435	tags=31%, list=21%, signal=25%	6531/7429/4916/2335/3897/6423/2254/9254/170302/5645/5629/7472/7048/4208/6910/6387/2627/51393/57699/6422/2066/9037/8829/57611/3142/4092/23180/4323/7852/1435/4035/3479/1735/54440/1002/23414/8482/6792/51330/285590/5292/2307/57817/23499/58191/552/80736/659/1535/3611/3373/1839/29842/1956/84879/375790/32/9472/10409/952/7042/6909/3249/7490/23025/1946/11344/6195/5071/2735	GSEA for biological process in GO database	Enriched in high-risk group
GO:0097305	GO:0097305	response to alcohol	203	0.362148	1.40778	0.0104651	0.0222583	0.00972979	3379	tags=32%, list=21%, signal=26%	6531/4916/2354/51208/5737/3624/116/5732/10365/1440/1621/6348/939/3779/6678/2155/6586/761/1536/7048/929/6688/5729/3383/5950/54331/6422/4747/57476/3490/4129/5179/1234/6915/3709/2353/6354/9353/687/107/5997/117/6366/6363/1026/57817/113/552/94241/1535/1365/2534/5914/7292/5999/116443/1080/5031/3371/7040/1946/1268/5727/10287/847	GSEA for biological process in GO database	Enriched in high-risk group
GO:0051090	GO:0051090	regulation of DNA-binding transcription factor activity	402	0.362043	1.46981	0.00107759	0.00449648	0.00196555	4073	tags=35%, list=25%, signal=27%	4985/183/3170/8431/93649/26585/114548/7124/1545/1440/4919/91662/6424/4693/3569/177/3689/4921/28984/5319/4808/5649/7099/5629/7472/150372/5740/2621/11074/408/1524/26508/959/101/219790/11213/6425/3383/857/4057/695/8322/3553/8600/1240/4092/58484/10891/948/9447/84662/815/306/8807/222487/84868/60401/2353/2316/7097/57413/107/4914/3586/5579/55502/2302/10221/5292/2307/3398/50943/9208/64127/10346/7098/3725…	GSEA for biological process in GO database	Enriched in high-risk group
GO:0097485	GO:0097485	neuron projection guidance	258	0.361614	1.43056	0.00449944	0.0127526	0.00557457	3491	tags=38%, list=22%, signal=30%	7080/8013/3897/8633/55816/3918/9241/2675/27255/23767/170302/5979/10381/6586/2637/152330/10501/5649/56920/53358/91624/374946/6387/91584/3908/1436/7143/10154/1808/219699/23129/23768/9037/347733/5797/9046/9260/8829/54538/1959/7869/7852/59277/8609/399/4035/133418/9353/54437/30011/1002/4914/8482/2042/3913/4628/5880/90249/6324/1123/9723/2115/3730/2674/23114/59352/9846/91653/323/10512/4684/659/2534/3909…	GSEA for biological process in GO database	Enriched in high-risk group
GO:0014706	GO:0014706	striated muscle tissue development	328	0.361405	1.44891	0.00442478	0.0126682	0.00553765	3127	tags=31%, list=20%, signal=25%	183/5350/1301/93649/5239/26585/2254/5156/7093/186/653/57158/6943/9241/2702/4036/4223/1901/7134/221476/5159/650/6664/6444/57538/4634/5629/7472/7048/4208/6910/2006/56999/140628/26508/10324/4015/8854/2627/2022/5950/857/54567/2066/50507/3142/4092/1958/1959/22943/57493/2274/8470/2303/7168/3479/2353/22989/140706/5997/23414/10791/9750/4628/5292/56203/11214/3398/57817/652/59269/3688/7832/58/1634/27063/10…	GSEA for biological process in GO database	Enriched in high-risk group
GO:0048511	GO:0048511	rhythmic process	269	0.3612	1.43224	0.00337458	0.0104222	0.00455588	3014	tags=27%, list=19%, signal=22%	3172/2620/4916/56729/1644/6532/7080/8431/5806/3037/3624/4316/4327/5156/6928/134/1437/9956/2155/6586/3036/60675/5730/1960/153/4808/5629/5241/5054/408/9510/2113/3751/8322/112464/3400/558/79365/1958/1959/10891/7043/54551/6097/5021/9353/687/107/4914/7071/5187/11245/3737/3398/135/3725/150094/8850/114781/409/1956/1471/7291/3727/55068/9099/5066/4804/9612/8553/4846/7042/8204	GSEA for biological process in GO database	Enriched in high-risk group
GO:0048880	GO:0048880	sensory system development	331	0.360909	1.44844	0.00441989	0.0126682	0.00553765	3235	tags=30%, list=20%, signal=24%	6531/4916/7021/85407/1295/1289/3624/1290/2254/5156/8076/2823/1545/2200/91156/1746/4693/654/5159/6664/5979/57010/718/22899/2255/7431/57381/7070/9839/91851/79888/94/5629/712/7472/3684/775/7048/7476/8854/5950/8419/54567/8322/2321/1296/5797/1414/8829/4286/220/10319/2303/27151/1282/10763/22989/1735/639/84465/6935/10252/3913/4628/285590/55714/652/10312/3725/7483/8842/170692/64805/80736/659/23554/399473…	GSEA for biological process in GO database	Enriched in high-risk group
GO:0048872	GO:0048872	homeostasis of number of cells	236	0.36079	1.41754	0.00683371	0.016551	0.00723496	2684	tags=24%, list=17%, signal=20%	5320/3624/221395/57864/1000/10365/608/3569/23495/1233/3575/8740/1880/2034/83700/4208/6688/7538/2207/2113/729230/972/558/3071/2322/387597/6886/2149/5027/9770/8444/1831/1435/10673/54440/10320/202309/3635/3559/3216/124976/84636/55619/3398/567/10019/652/139818/10312/50943/3579/1021/11151/51621/7128/25893/2624	GSEA for biological process in GO database	Enriched in high-risk group
GO:0001558	GO:0001558	regulation of cell growth	383	0.360773	1.46354	0.00325027	0.0101632	0.00444263	3404	tags=28%, list=21%, signal=23%	3172/8643/4916/1594/183/11170/185/2335/3897/6098/64321/93649/3624/6423/26585/186/2203/221476/6586/5645/10718/10501/94/147906/26153/56920/2273/58189/4881/374946/6387/91584/2487/7143/51393/10516/1808/57699/81501/6422/9037/8829/57611/4092/3490/4323/7869/340719/7852/54825/92304/4035/3479/348/9353/54437/1002/5997/1154/1026/8482/6792/51330/9723/57817/23499/58191/552/323/10512/80736/978/659/2786/1535/36…	GSEA for biological process in GO database	Enriched in high-risk group
GO:0010035	GO:0010035	response to inorganic substance	500	0.360705	1.47909	0.00105485	0.00449648	0.00196555	2916	tags=25%, list=18%, signal=21%	429/338/2243/7018/6531/2266/1800/1373/5350/6529/4314/2354/4499/3043/4318/8013/3040/3082/1277/4017/387758/7124/120892/7057/10365/1545/2203/1437/1843/7134/3569/654/241/5159/4502/3779/6678/56670/26/3741/1244/358/366/1396/845/712/1536/5743/4208/929/80781/9033/2113/653361/374/3383/857/10516/57699/4747/4493/558/8913/7222/4129/10891/948/5027/5179/8807/4489/3791/2353/80310/3777/2861/760/140885/6649/107/4…	GSEA for biological process in GO database	Enriched in high-risk group
GO:0043281	GO:0043281	regulation of cysteine-type endopeptidase activity involved in apoptotic process	199	0.360468	1.39509	0.0106257	0.0224745	0.00982431	3025	tags=25%, list=19%, signal=21%	7429/1800/7021/4318/3082/3491/10395/6423/114548/7124/7057/5023/1490/91662/939/358/8740/5329/5743/1285/2621/408/79444/489/58484/2149/2852/7498/5272/64780/83595/4671/1509/1612/666/9705/9709/1512/135/7483/55075/409/22900/27074/330/10550/4804/8837/51065/356	GSEA for biological process in GO database	Enriched in high-risk group
GO:0009612	GO:0009612	response to mechanical stimulus	192	0.360453	1.3916	0.0117647	0.0245244	0.0107204	2611	tags=28%, list=16%, signal=23%	183/56729/2354/1301/1277/1281/4316/7057/117532/10631/654/3741/358/63895/8740/7099/5743/7048/1116/51284/6387/9033/51311/2113/2022/3553/6323/4323/5138/7852/5027/3356/477/2353/838/4914/285/9750/497189/9780/8796/2115/10628/7832/7098/3725/58/1634/27063/4353/1535/2534/1956	GSEA for biological process in GO database	Enriched in high-risk group
GO:0008064	GO:0008064	regulation of actin polymerization or depolymerization	179	0.360369	1.37607	0.0155875	0.0308559	0.0134881	4327	tags=38%, list=27%, signal=28%	7429/6369/343578/1440/25802/91663/256949/10788/2006/6387/90952/3383/9535/163782/9037/3071/342184/7454/57482/54551/23406/9353/57580/55243/6366/93663/81553/56203/5341/64857/274/11151/7114/1073/7111/6356/26999/4641/6711/2017/146206/11344/7408/10602/130271/11034/822/10677/10095/2314/54434/9168/6709/29767/118/832/387/246/5921/51429/23075/5581/50853/11135/9873/9948/5580/51466	GSEA for biological process in GO database	Enriched in high-risk group
GO:0016049	GO:0016049	cell growth	445	0.359948	1.46738	0.00320856	0.0100577	0.00439655	3404	tags=28%, list=21%, signal=23%	3172/8643/4916/1594/183/11170/6456/185/2335/3897/6098/64321/93649/3624/6423/26585/186/2203/10631/23767/221476/6586/5645/10718/9839/10501/94/147906/26153/56920/7048/2273/58189/4881/374946/6387/91584/2487/7143/51393/10516/1808/57699/81501/6422/9037/8829/57611/4092/3490/4323/7869/340719/7852/54825/92304/63923/8470/4035/3479/23242/3676/348/9353/54437/1002/5997/1154/1026/8482/6792/3913/51330/11214/972…	GSEA for biological process in GO database	Enriched in high-risk group
GO:0010876	GO:0010876	lipid localization	364	0.359749	1.45544	0.004329	0.0125671	0.00549347	3767	tags=35%, list=24%, signal=27%	338/5320/183/56729/185/4547/3783/123264/3624/6578/53919/3690/7124/7057/186/28965/653509/160728/5322/5243/9388/3569/654/57194/3990/114897/718/23460/56923/21/1244/81575/10351/5319/4023/366/55937/344/55911/51703/8291/4481/11309/23250/5950/857/8322/3553/341/8600/57540/57476/225/948/5027/10350/4035/348/388121/123/345274/80833/83850/124976/10396/80763/2167/10577/9227/5972/201305/10938/440503/1636/11487…	GSEA for biological process in GO database	Enriched in high-risk group
GO:0006869	GO:0006869	lipid transport	322	0.359515	1.43891	0.00332594	0.010374	0.00453478	3767	tags=35%, list=24%, signal=28%	338/5320/183/56729/185/4547/3783/123264/3624/6578/53919/3690/7057/186/28965/653509/160728/5322/5243/9388/654/57194/3990/114897/23460/56923/21/1244/81575/10351/5319/366/55937/344/55911/51703/4481/11309/23250/5950/857/8322/3553/341/8600/57540/57476/225/948/5027/10350/4035/348/388121/123/345274/80833/83850/124976/10396/80763/2167/10577/9227/5972/201305/1636/114879/57198/121601/3685/84879/196527/2182…	GSEA for biological process in GO database	Enriched in high-risk group
GO:0023061	GO:0023061	signal release	490	0.359248	1.47271	0.00105374	0.00449648	0.00196555	3404	tags=32%, list=21%, signal=26%	3172/2243/2266/7425/183/56729/7021/185/3170/6532/389692/55107/8431/150/3624/3976/4826/114548/7124/120892/116/186/6928/2615/5023/134/91662/26253/23601/2702/3569/654/9254/6664/114897/1803/56670/3741/5008/8111/6288/28984/2922/2213/6343/240/3123/775/93978/4208/2268/929/408/6387/7476/8291/51311/3589/8499/2207/23705/5950/6571/695/6422/25924/8322/3553/8564/8600/3937/947/10859/4129/10814/387597/3458/815/…	GSEA for biological process in GO database	Enriched in high-risk group
GO:0098657	GO:0098657	import into cell	200	0.358202	1.38763	0.0141011	0.02836	0.0123971	3474	tags=34%, list=22%, signal=27%	6531/183/6529/799/6532/6512/3690/7057/23237/4036/64116/11254/10268/10060/6515/3764/2348/6538/51703/51393/6571/4057/3587/6580/26052/2350/3458/948/54209/8645/6505/3676/6542/477/6581/3762/6518/5997/10723/6583/25769/6567/80763/124935/3688/6560/2534/10550/5621/23516/5999/54492/1948/2170/3768/120103/2668/6546/60/3772/3773/7779/5071/376497/482/54716/493	GSEA for biological process in GO database	Enriched in high-risk group
GO:0000302	GO:0000302	response to reactive oxygen species	212	0.357247	1.39144	0.0105018	0.0222985	0.00974736	3387	tags=30%, list=21%, signal=24%	1800/4314/3043/4318/8013/3040/3082/1277/7124/120892/5156/10365/1545/4313/1843/3569/5159/3741/358/1263/2113/653361/374/695/10516/558/10891/948/8807/7168/2353/348/80310/2861/140885/6649/9104/3586/6363/10628/3725/4353/7356/2534/3373/7128/6648/1956/1471/7225/8692/388/3240/824/8837/4846/5660/6546/65018/6278/5798/5829/847/55512	GSEA for biological process in GO database	Enriched in high-risk group
GO:0035637	GO:0035637	multicellular organismal signaling	171	0.357076	1.3612	0.0227273	0.0425755	0.0186111	3474	tags=39%, list=22%, signal=31%	54112/4916/6328/183/5350/59285/6332/23704/5023/1816/10699/2702/1901/9254/287/6327/30820/10060/3741/3753/845/775/83700/4881/7143/3751/857/489/6323/5348/8913/2859/1180/2852/3784/3709/23630/477/2316/3752/3777/3762/776/3737/6324/23114/3270/552/274/27345/783/8912/1134/5144/3708/3768/3673/6546/93589/6330/146183/30818/6508/1890/482/2697/493	GSEA for biological process in GO database	Enriched in high-risk group
GO:0051495	GO:0051495	positive regulation of cytoskeleton organization	215	0.357039	1.39309	0.0115741	0.0241671	0.0105642	3548	tags=29%, list=22%, signal=23%	7429/4916/6369/7010/1440/1490/25802/89795/22899/28984/10788/5629/22998/3383/11346/9535/6422/9037/5345/3071/8829/50507/342184/7454/7043/57482/5027/8477/54551/7168/10763/2316/55243/9639/6366/6385/285590/56203/5341/100506658/29109/274/10411/11151/1073/6356/91807/4641/6281/961/2017/146206/55160/5829/6376/2242/7408/22843/10602/11034/26228/10095	GSEA for biological process in GO database	Enriched in high-risk group
GO:0150063	GO:0150063	visual system development	326	0.356961	1.43008	0.00442968	0.0126682	0.00553765	3235	tags=29%, list=20%, signal=24%	6531/4916/7021/85407/1295/1289/3624/1290/2254/5156/8076/2823/1545/2200/91156/1746/4693/654/5159/6664/5979/57010/718/22899/2255/7431/57381/7070/9839/91851/79888/94/5629/712/7472/3684/775/7048/7476/8854/5950/8419/54567/8322/2321/1296/5797/1414/8829/4286/220/10319/2303/27151/1282/10763/22989/1735/639/84465/6935/10252/3913/4628/285590/55714/652/10312/3725/7483/8842/170692/64805/659/23554/399473/1956/…	GSEA for biological process in GO database	Enriched in high-risk group
GO:0032147	GO:0032147	activation of protein kinase activity	314	0.356838	1.42824	0.00220507	0.00757001	0.00330909	3142	tags=27%, list=20%, signal=22%	7018/4916/183/150/3082/26585/3690/7124/120892/7057/1464/134/4616/650/5979/116986/728/2357/2255/51378/6288/6556/60675/10718/28984/5319/7099/7048/1116/2621/408/79444/959/3672/727/283/972/3553/5788/196883/8600/3071/5155/7043/2149/154/7852/5027/3479/11314/1848/107/942/4914/9052/284/6363/56034/5148/1847/197259/113/652/64127/203447/7098/2081/6352/2911/1956/3489/4215/5621/3570/10912/1326/7042/3656/9294/…	GSEA for biological process in GO database	Enriched in high-risk group
GO:0070588	GO:0070588	calcium ion transmembrane transport	271	0.355779	1.41318	0.00334821	0.0103919	0.00454261	3106	tags=31%, list=19%, signal=25%	79054/5350/799/150/59285/123041/6236/117532/9002/2823/57158/2669/6348/9254/6588/287/10268/6373/259232/7070/309/845/775/187/2621/22821/8291/9033/126306/51393/117144/489/5788/5294/8913/7222/2859/28954/2149/5027/6769/2852/1234/57214/3356/3709/477/57419/168620/9104/6366/6363/25769/776/116444/84959/3270/274/5336/64805/1193/11151/1535/2534/783/3685/8912/196527/57165/4283/80228/7225/79026/5621/57338/514…	GSEA for biological process in GO database	Enriched in high-risk group
GO:0030832	GO:0030832	regulation of actin filament length	180	0.355675	1.35899	0.0191388	0.036708	0.0160462	4327	tags=38%, list=27%, signal=28%	7429/6369/343578/1440/25802/91663/256949/10788/2006/6387/90952/3383/9535/163782/9037/3071/342184/7454/57482/54551/23406/9353/57580/55243/6366/93663/81553/56203/5341/64857/274/11151/7114/1073/7111/6356/26999/4641/6711/2017/146206/11344/7408/10602/130271/11034/822/10677/10095/2314/54434/9168/6709/29767/118/832/387/246/5921/51429/23075/5581/50853/11135/9873/9948/5580/51466	GSEA for biological process in GO database	Enriched in high-risk group
GO:0048638	GO:0048638	regulation of developmental growth	297	0.354112	1.41121	0.00333704	0.0103828	0.00453865	3470	tags=34%, list=22%, signal=27%	6531/7429/4916/6532/85407/2335/3897/6423/2254/7093/6928/9241/9254/170302/221476/10501/153/5629/7472/56920/7048/4208/6910/374946/6387/91584/2627/7143/158376/51393/80014/5950/1808/57699/6422/2066/9037/8829/57611/3142/4092/7869/154/7852/2303/1435/4886/4035/3479/348/54437/1735/54440/1002/1848/26524/5997/23414/1026/8482/6792/51330/285590/5292/2307/9723/57817/23499/652/203447/10512/4593/659/3611/84879/…	GSEA for biological process in GO database	Enriched in high-risk group
GO:0030900	GO:0030900	forebrain development	337	0.353894	1.42465	0.00548246	0.0145389	0.00635541	2963	tags=28%, list=19%, signal=23%	429/6531/2173/7080/8013/10395/3624/1281/55118/120892/116/1000/1746/9241/4036/170302/650/2255/349667/4900/1767/358/10718/2637/9839/5649/6343/5629/3684/4929/7305/374946/8646/6387/91584/84623/1436/7476/8854/79633/2113/7143/166614/2066/4747/9037/547/5592/3400/558/8829/221692/9760/22943/220/10891/597/306/7852/4035/6751/477/2316/5021/9353/80709/8482/4628/9693/3398/6299/567/652/85458/552/7832/64805/1021…	GSEA for biological process in GO database	Enriched in high-risk group
GO:0034329	GO:0034329	cell junction assembly	393	0.353433	1.43548	0.00428725	0.0125036	0.00546573	3512	tags=33%, list=22%, signal=26%	575/4916/9075/2705/1004/183/64405/11170/2335/51208/10395/1501/26585/10082/7124/7057/1000/7010/7058/2823/3918/6615/91156/2702/1009/23767/287/10580/143162/7070/5175/8642/64084/2701/151306/94/84628/22941/54674/1003/83700/4208/7145/55679/84623/90952/7476/395/22998/857/10979/50944/6422/2066/23129/23768/3553/347902/26052/8829/4092/22943/3678/342184/57493/4323/7122/79953/3791/4035/64284/2316/5021/7097/1…	GSEA for biological process in GO database	Enriched in high-risk group
GO:2000116	GO:2000116	regulation of cysteine-type endopeptidase activity	220	0.352579	1.37742	0.0127021	0.0261318	0.011423	3025	tags=26%, list=19%, signal=21%	7429/1800/7021/4318/3082/3491/10395/6423/114548/7124/7057/5023/1490/91662/939/358/8740/5329/5743/1285/2621/408/79444/4210/4057/489/58484/9447/2149/2852/8530/7498/5272/64780/83595/4671/1509/1612/666/9705/9709/341676/1512/135/7483/2534/55075/409/22900/27074/330/10550/4804/8837/51065/26999/356	GSEA for biological process in GO database	Enriched in high-risk group
GO:0032412	GO:0032412	regulation of ion transmembrane transporter activity	225	0.352518	1.37917	0.0115473	0.0241514	0.0105573	3113	tags=32%, list=19%, signal=26%	54997/5350/4318/150/6236/23704/6347/23237/5243/57158/2669/6588/81832/287/6327/3753/2890/5649/845/22941/2273/4208/8291/5174/126306/1520/857/729230/50944/4747/5348/5923/2859/28954/3458/10891/154/54209/57520/6769/2745/23630/477/5724/9104/53827/776/6324/7402/23072/1612/3688/3270/5336/1193/3787/783/7114/149111/7881/7225/79026/5621/57338/5144/9472/5142/283518/1080/5031/65018	GSEA for biological process in GO database	Enriched in high-risk group
GO:1901652	GO:1901652	response to peptide	460	0.350903	1.43421	0.0031746	0.00997619	0.0043609	4098	tags=34%, list=26%, signal=26%	197/7425/1373/183/5350/56729/4314/185/4322/799/4318/55107/8013/2358/5166/7253/1277/51237/186/7010/10365/4313/1490/2200/177/54206/10268/3164/10580/6678/5919/7431/2155/1244/1910/5319/4023/2213/7099/1536/5743/4929/6387/340706/5791/374/3383/9021/857/4747/3553/196883/23371/1958/9365/1959/948/2529/815/154/54209/2852/7076/2303/4321/4035/3479/3676/5021/26191/760/7097/107/3586/5579/7071/55022/113/10312/70…	GSEA for biological process in GO database	Enriched in high-risk group
GO:0071407	GO:0071407	cellular response to organic cyclic compound	497	0.349485	1.43397	0.00105042	0.00449648	0.00196555	3372	tags=29%, list=21%, signal=23%	1373/1594/11170/6532/8013/389058/1277/3624/7124/120892/116/186/10365/1545/55885/56937/6347/81035/1816/11240/6943/6348/4246/54206/650/10268/3779/9630/26/3956/1244/3753/358/249/366/151306/845/167465/2348/5743/7421/5139/5241/25959/4208/2819/26508/1591/7538/3383/857/54331/6422/3269/3553/5294/57476/50507/5155/2322/2350/1958/10891/199/5138/5027/5179/2852/6097/3784/3356/3709/6751/477/2316/5724/3355/2103…	GSEA for biological process in GO database	Enriched in high-risk group
GO:0051098	GO:0051098	regulation of binding	347	0.349386	1.4079	0.00657895	0.0160577	0.00701934	3310	tags=25%, list=21%, signal=21%	5350/4318/51339/93649/3976/55118/120892/10418/165904/1440/64641/64388/6368/9241/177/6588/650/6664/3662/115908/5329/408/4015/857/5334/11040/489/23129/8600/8829/5155/22943/3458/154/7122/4035/3479/3676/10763/151651/348/10266/149628/140706/1601/3586/4242/284/1026/9750/23228/84959/9693/3398/567/1522/652/4317/23639/3725/10267/3001/1193/340061/1636/6590/409/7114/56155/7291/5457/7262/5914/10769/9236/6497…	GSEA for biological process in GO database	Enriched in high-risk group
GO:1902903	GO:1902903	regulation of supramolecular fiber organization	343	0.348992	1.40581	0.00656455	0.0160577	0.00701934	4327	tags=37%, list=27%, signal=28%	7429/10395/6369/343578/165/11117/1440/1490/25802/91663/1901/89795/22899/28984/256949/10788/5629/1003/4208/2006/6387/90952/395/84952/22998/3383/11346/25876/9535/50944/6422/163782/9037/5345/3071/8829/50507/342184/7454/7043/57482/8477/54551/7168/2316/23406/348/9353/10391/57580/55243/9639/6366/93663/6385/81553/285590/56203/11214/4130/5341/64857/100506658/29109/274/10411/11151/7114/5999/1073/7111/3949…	GSEA for biological process in GO database	Enriched in high-risk group
GO:0072659	GO:0072659	protein localization to plasma membrane	267	0.347457	1.37883	0.00447928	0.0127386	0.00556844	4094	tags=33%, list=26%, signal=25%	7429/54997/131578/7124/1000/1804/91663/287/10268/10580/8642/2621/5174/2207/84106/92162/3458/22979/4323/54209/3675/6769/2852/199920/4035/2316/10266/2533/79156/1601/9351/30846/10791/2633/2042/80852/9912/115827/9693/55022/23499/23114/3688/10938/54843/10267/115548/9495/10077/1956/51762/783/11031/5621/6812/30844/6281/116372/6711/7040/5911/30818/60/975/5727/22841/10139/8417/2048/3958/493/246329/10484/5…	GSEA for biological process in GO database	Enriched in high-risk group
GO:0007568	GO:0007568	aging	271	0.347001	1.37832	0.0078125	0.0182195	0.00796431	2952	tags=25%, list=18%, signal=21%	6531/183/56729/1644/1311/4017/4316/120892/1490/177/5159/3779/5745/7077/3689/710/1910/5549/712/5743/7048/5054/2022/3383/7133/8564/968/50507/9365/22943/10891/597/7043/5179/7076/4035/3356/2353/84417/1284/3635/4914/9104/3586/1026/9891/22846/3398/567/57817/10783/3725/1634/1021/4353/3611/29842/6648/7291/3727/4215/7225/8692/5621/10769/5144/6356/4000/57178	GSEA for biological process in GO database	Enriched in high-risk group
GO:0001654	GO:0001654	eye development	322	0.345923	1.38451	0.00776053	0.0181588	0.00793777	3235	tags=29%, list=20%, signal=23%	6531/4916/7021/85407/1295/1289/3624/1290/2254/5156/8076/2823/1545/2200/91156/1746/4693/654/5159/6664/5979/57010/22899/2255/7431/57381/7070/9839/91851/79888/94/5629/7472/775/7048/7476/8854/5950/8419/54567/8322/2321/1296/5797/1414/8829/4286/220/10319/2303/27151/1282/10763/22989/1735/639/84465/6935/10252/3913/4628/285590/55714/652/10312/3725/7483/8842/170692/659/23554/399473/1956/1471/84879/7291/259…	GSEA for biological process in GO database	Enriched in high-risk group
GO:0051051	GO:0051051	negative regulation of transport	387	0.34592	1.40298	0.004329	0.0125671	0.00549347	3715	tags=33%, list=23%, signal=26%	6690/5350/4318/150/3598/3624/3976/3690/6236/7124/120892/116/7057/23704/186/2615/134/91662/6424/2669/91319/6588/5008/3753/28984/2213/344/6343/845/5743/146722/8291/5733/3589/10288/3383/857/8832/729230/972/7133/6422/3553/341/10859/4129/2859/28954/50852/948/2149/945/57520/8609/5552/9478/3356/23630/477/5021/348/7097/140885/79772/11314/5997/11142/5579/2294/284/91543/2042/497189/112476/80763/55022/12493…	GSEA for biological process in GO database	Enriched in high-risk group
GO:0010721	GO:0010721	negative regulation of cell development	301	0.345273	1.37791	0.00554324	0.0145486	0.00635965	3027	tags=29%, list=19%, signal=24%	429/5047/4916/10683/6532/51208/1281/283659/7124/120892/116/10631/2200/1746/9241/3569/221476/6664/144347/349667/7431/3956/5376/1910/7070/10718/152330/10501/23500/359845/56920/4168/374946/7476/2487/4974/7143/4057/2066/9037/3553/3400/26052/8829/57540/10859/22943/7869/63923/4035/3479/348/9353/1903/54437/1735/5997/8482/2633/9693/2192/3398/567/9723/1522/22891/7025/85458/10512/7225/1809/10371/5793/5999/…	GSEA for biological process in GO database	Enriched in high-risk group
GO:0051604	GO:0051604	protein maturation	265	0.344949	1.36761	0.00782998	0.0182264	0.00796735	2820	tags=22%, list=18%, signal=18%	2243/54997/2266/1368/1311/7123/4826/1361/165/120892/7057/2160/10418/1510/9509/10699/9508/4325/2155/56265/5653/8532/5054/79444/101/1520/2028/5345/1359/3816/90701/58484/1511/4323/5027/5552/715/8530/2619/5328/147372/64115/1522/5972/1514/1512/7113/8850/4627/1636/10077/22900/5327/330/5621/60559/2737/3240	GSEA for biological process in GO database	Enriched in high-risk group
GO:0022898	GO:0022898	regulation of transmembrane transporter activity	235	0.344649	1.35329	0.0148571	0.0296907	0.0129787	3256	tags=32%, list=20%, signal=26%	54997/5350/4318/150/6236/23704/6347/23237/5243/57158/2669/6588/81832/287/6327/3753/2890/5649/845/22941/2273/4208/8291/5174/126306/1520/857/729230/50944/4747/5348/5923/2859/28954/3458/10891/154/54209/57520/6769/2745/23630/477/5724/9104/53827/776/5292/6324/7402/23072/1612/3688/3270/5336/1193/3787/783/7114/7291/149111/7881/7225/79026/5621/57338/5144/9472/5142/283518/1080/5031/65018/6330/148811/60	GSEA for biological process in GO database	Enriched in high-risk group
GO:0010769	GO:0010769	regulation of cell morphogenesis involved in differentiation	294	0.343811	1.36746	0.0100897	0.0216672	0.0094714	2258	tags=22%, list=14%, signal=19%	2243/2266/4916/2335/3897/3037/120892/1000/10631/23237/91663/5979/7070/57689/9839/10501/5649/57091/56920/4168/55679/374946/6387/91584/7476/8499/4974/7143/10154/51393/1808/23129/4747/9037/347733/547/26052/8829/57611/85442/11178/7869/57520/4035/23303/2316/348/9353/54437/201294/57580/1002/80005/4739/8482/2633/6792/51330/9912/9693/2192/1123/9723/23072/23499	GSEA for biological process in GO database	Enriched in high-risk group
GO:0071900	GO:0071900	regulation of protein serine/threonine kinase activity	488	0.342139	1.4026	0.00315789	0.00994856	0.00434882	3474	tags=29%, list=22%, signal=23%	7018/4916/183/8817/150/3082/93649/6423/7124/120892/7057/1464/134/4616/1843/56892/177/5159/650/5979/54900/728/2357/2255/6288/7070/60675/28984/5319/9839/7099/5629/408/79444/81848/959/3672/1436/727/101/54757/11213/23533/857/4057/972/6422/8322/3553/5788/2321/146850/8600/5294/50507/5155/2322/22943/3458/57493/1846/7043/2149/154/7852/5027/5998/57214/79616/3356/3479/348/26191/80310/29950/11314/1848/26524…	GSEA for biological process in GO database	Enriched in high-risk group
GO:0046942	GO:0046942	carboxylic acid transport	290	0.340003	1.3523	0.0100897	0.0216672	0.0094714	3078	tags=28%, list=19%, signal=23%	5320/183/6529/6512/123264/6578/53919/7057/186/28965/134/160728/5322/4036/11254/9122/10991/56923/1244/6556/5319/366/115019/2348/6538/2352/51703/387700/11309/8499/9056/3553/8564/8600/284111/2350/225/948/5027/6539/6505/6534/6542/477/348/133418/11136/123/345274/5997/6583/115111/6567/80763/2167/124935/3688/9123/552/135/2744/1636/84879/92745/10630/84230/2182/10550/6812/5999/5172/32/9963/117247/26279/21…	GSEA for biological process in GO database	Enriched in high-risk group
GO:1901617	GO:1901617	organic hydroxy compound biosynthetic process	220	0.339605	1.32674	0.0242494	0.0449881	0.0196657	3062	tags=25%, list=19%, signal=20%	338/5053/6531/1594/1644/7124/186/653/1621/6615/6716/654/650/5745/247/9839/5629/7421/4929/570/10826/1593/3269/3553/8309/3067/3458/26002/117283/2852/2264/348/2861/5724/51744/117/55304/9693/5341/1001/23541/51302/5336/10449/8912/427/32/9023/29881/2672/9420/7042/1080/5031	GSEA for biological process in GO database	Enriched in high-risk group
GO:0048588	GO:0048588	developmental cell growth	208	0.339391	1.32199	0.0256112	0.0472735	0.0206647	3404	tags=31%, list=21%, signal=25%	4916/183/6456/2335/3897/186/10631/23767/221476/6586/9839/10501/56920/7048/374946/6387/91584/7143/51393/1808/57699/9037/8829/57611/4092/7869/7852/63923/8470/4035/3479/23242/3676/348/9353/54437/1002/5997/8482/6792/3913/51330/11214/9723/57817/23499/3688/10512/659/3611/10371/5999/9472/4692/8828/7414/26999/2017/23025/1946/393/11344/6662/5071	GSEA for biological process in GO database	Enriched in high-risk group
GO:0003015	GO:0003015	heart process	239	0.33865	1.3329	0.0204082	0.0388095	0.0169648	3173	tags=34%, list=20%, signal=28%	183/5350/1674/59285/23704/186/1490/134/10699/2702/7134/9254/287/10268/6327/30820/10060/3741/6444/3753/153/4634/3764/845/775/2034/10659/27129/4881/3751/857/489/147/6323/5348/5294/8913/50507/4092/7852/100506013/6505/7168/3784/3709/23630/477/2316/3752/3777/3762/57413/5997/776/4635/6324/11214/80763/8654/3270/2771/552/274/1193/1636/2534/1839/783/8912/10371/5999/5144/3708/5142/4846/7042/3768/6909/6546/…	GSEA for biological process in GO database	Enriched in high-risk group
GO:0031668	GO:0031668	cellular response to extracellular stimulus	235	0.336643	1.32185	0.0217143	0.0410449	0.017942	2674	tags=21%, list=17%, signal=18%	1594/11170/3170/3171/5166/1277/93649/6423/120892/10631/10991/432/26/4023/26153/2348/7421/4929/25959/2621/440738/1591/3383/6422/5788/968/558/2350/199/5027/5179/93664/3676/2353/168620/7071/1026/9891/5292/552/3725/150094/102724428/659/5587/80315/3625/7942/84879/213	GSEA for biological process in GO database	Enriched in high-risk group
GO:0015849	GO:0015849	organic acid transport	293	0.336599	1.33816	0.0156775	0.0309852	0.0135446	3078	tags=28%, list=19%, signal=23%	5320/183/6529/6512/123264/6578/53919/7057/186/28965/134/160728/5322/4036/11254/9122/10991/56923/1244/6556/5319/366/115019/2348/6538/2352/51703/387700/11309/8499/9056/3553/8564/8600/284111/2350/225/948/5027/6539/6505/6534/6542/477/348/133418/11136/123/345274/5997/6583/115111/6567/80763/2167/124935/3688/9123/552/135/2744/1636/84879/92745/10630/84230/2182/10550/6812/5999/5172/32/9963/117247/26279/21…	GSEA for biological process in GO database	Enriched in high-risk group
GO:0019058	GO:0019058	viral life cycle	319	0.335762	1.34245	0.0155211	0.0307728	0.0134518	3111	tags=21%, list=19%, signal=18%	2838/8547/131578/5806/3690/7124/3694/2219/6347/23601/4360/1803/3956/6404/3123/5629/2621/11074/6614/290/3383/857/920/4057/972/2494/940/10581/1378/558/6355/3678/7852/104/30835/1234/941/3356/348/339390/1604/942/6504/3695/91543/10663/1514/3688/10346/6352/7113/4684/6590/3373/1956/10410/3685/27074/8692/3669/1948/81603/3949/53840/5817/3673/5125/1508	GSEA for biological process in GO database	Enriched in high-risk group
GO:0007517	GO:0007517	muscle organ development	347	0.331846	1.33722	0.0175439	0.0339271	0.0148306	3127	tags=29%, list=20%, signal=24%	575/1301/93649/3976/1281/26585/2254/22801/1293/7093/6876/57158/6943/9241/4036/4223/1901/7134/221476/650/6664/6444/1960/4634/5629/7472/7048/2273/6442/4208/6910/2006/26508/3908/10324/4638/4015/2627/2022/5950/857/54567/2066/3142/4092/1958/1959/22943/57493/104/2303/7168/3479/2353/22989/140706/5997/23414/10791/9750/497189/5292/56203/3679/2121/7402/2115/57817/652/59269/7832/58/1634/27063/22808/1839/409…	GSEA for biological process in GO database	Enriched in high-risk group
GO:0036293	GO:0036293	response to decreased oxygen levels	340	0.331752	1.33573	0.0153173	0.0304168	0.0132961	3137	tags=26%, list=20%, signal=22%	4985/6532/93649/4017/79625/7057/7010/4313/10631/1490/134/177/1909/114990/2277/650/3779/1803/3741/2155/51378/81575/358/28984/94/1536/5743/2034/4929/7048/5740/6387/1263/101/27087/2113/283/2627/3751/3383/857/10370/6422/51129/947/50507/1958/7424/10891/4323/7043/7852/5179/84701/3709/5021/3777/7097/10266/5328/6649/285/23576/56776/126374/114757/27063/1535/1365/10449/80315/1471/6285/5327/7291/7225/5066/8…	GSEA for biological process in GO database	Enriched in high-risk group
GO:0031346	GO:0031346	positive regulation of cell projection organization	361	0.33138	1.33844	0.0130577	0.0266886	0.0116664	3463	tags=28%, list=22%, signal=22%	7429/91752/4916/183/2335/3897/3082/79625/116/2823/653/4919/89795/5979/51364/9839/5649/22941/8507/6387/91584/10154/51393/50944/57699/8578/23129/4747/9037/347733/8322/257194/26052/8829/57611/9760/7043/7852/5027/3675/5168/4035/23242/348/9353/1002/5997/4914/6366/6363/8482/9750/6792/2042/4058/51330/5880/9693/6324/57451/55714/23499/285016/139818/100506658/411/27063/64805/659/5587/3611/26499/2534/8997/5…	GSEA for biological process in GO database	Enriched in high-risk group
GO:0061564	GO:0061564	axon development	484	0.331207	1.35734	0.00421941	0.0123344	0.00539175	3355	tags=31%, list=21%, signal=25%	4884/575/4916/7080/2335/8013/3897/8633/55118/1000/55816/3918/9241/2675/1009/27255/23767/170302/10100/5979/349667/10381/6586/7070/4685/2637/57689/9839/152330/10501/5649/84628/2348/4929/56920/4168/83700/53358/91624/374946/6387/91584/3908/1436/7476/4974/7143/10154/51393/1808/8578/219699/23129/23768/4747/9037/347733/5797/9046/9260/8829/57611/54538/1959/9890/7869/7852/22854/59277/8609/63923/104/399/40…	GSEA for biological process in GO database	Enriched in high-risk group
GO:0007409	GO:0007409	axonogenesis	443	0.331056	1.35045	0.00747065	0.0176184	0.00770155	3355	tags=32%, list=21%, signal=26%	4884/575/4916/7080/2335/8013/3897/8633/1000/55816/3918/9241/2675/1009/27255/23767/170302/5979/10381/6586/7070/2637/57689/9839/152330/10501/5649/84628/4929/56920/4168/53358/91624/374946/6387/91584/3908/1436/7476/4974/7143/10154/51393/1808/219699/23129/23768/4747/9037/347733/5797/9046/9260/8829/57611/54538/1959/9890/7869/7852/22854/59277/8609/63923/104/399/4035/23242/3676/23303/348/133418/9353/5443…	GSEA for biological process in GO database	Enriched in high-risk group
GO:0042493	GO:0042493	response to drug	350	0.329918	1.33051	0.0174482	0.0337941	0.0147725	3428	tags=32%, list=21%, signal=25%	6531/1800/1373/2354/7021/1644/6532/1277/3624/6423/1361/7057/6928/2203/969/5243/4837/4502/5979/7077/21/4773/26/2155/3956/1244/358/4023/344/1536/5743/5139/7048/4208/6538/58189/2621/408/1580/80781/4015/94274/56833/2627/2022/3383/6422/3553/6580/5797/3071/7424/4129/10891/9447/5138/7852/5027/3675/3784/6915/3356/2353/6581/5021/3777/123/1848/107/4914/3586/117/1026/567/10628/1001/5972/368/7098/135/27063/1…	GSEA for biological process in GO database	Enriched in high-risk group
GO:0070482	GO:0070482	response to oxygen levels	362	0.329746	1.33327	0.0140998	0.02836	0.0123971	3137	tags=26%, list=20%, signal=21%	4985/6532/1277/93649/4017/79625/7057/7010/4313/10631/1490/134/177/1909/114990/2277/5159/650/3779/1803/3741/2155/51378/81575/358/28984/94/1536/5743/2034/4929/7048/5740/6387/1263/101/27087/2113/283/2627/3751/3383/857/10370/6422/51129/947/50507/1958/7424/10891/4323/7043/7852/5179/84701/3709/5021/3777/7097/10266/5328/6649/285/1026/23576/56776/126374/114757/27063/1535/1365/10449/80315/1471/6285/5327/7…	GSEA for biological process in GO database	Enriched in high-risk group
GO:0001666	GO:0001666	response to hypoxia	328	0.328442	1.31676	0.0165929	0.032488	0.0142015	3137	tags=26%, list=20%, signal=22%	4985/6532/93649/4017/79625/7057/7010/4313/10631/134/177/1909/114990/2277/650/3779/1803/3741/2155/51378/81575/358/28984/94/1536/5743/2034/4929/7048/5740/6387/1263/101/27087/2113/283/2627/3751/3383/857/10370/6422/51129/947/50507/1958/7424/10891/4323/7043/7852/5179/84701/3709/3777/7097/10266/5328/6649/285/23576/56776/126374/114757/27063/1535/1365/10449/1471/6285/5327/7291/7225/5066/824/952/8837/4000…	GSEA for biological process in GO database	Enriched in high-risk group
GO:0050769	GO:0050769	positive regulation of neurogenesis	435	0.327089	1.33176	0.012848	0.0263457	0.0115165	3463	tags=30%, list=22%, signal=24%	429/5121/91752/4916/183/2335/3897/3082/3976/7124/79625/116/653/4919/1746/4036/6348/3569/654/650/6664/5979/7077/9839/5649/5629/22941/8507/7472/4208/1524/6387/91584/26508/443/10154/51393/729230/50944/7133/57699/8578/23129/4747/9037/347733/8322/3553/257194/8829/57611/9760/7424/1959/22943/3458/7852/54209/3675/2852/3572/1435/4681/4035/23242/23529/2316/348/9353/7097/1002/5997/6935/4914/8482/6792/2042/4…	GSEA for biological process in GO database	Enriched in high-risk group
GO:0060249	GO:0060249	anatomical structure homeostasis	414	0.324653	1.32069	0.017094	0.0331592	0.0144949	3068	tags=24%, list=19%, signal=20%	7018/4588/56667/6456/5166/51208/3690/221395/6441/9476/5023/1490/58494/134/1472/1901/338773/64116/3569/5284/5159/9079/1513/5745/340547/3512/5175/79888/7099/5743/2034/1003/83700/90952/3908/1436/4015/101/5950/4057/729230/4069/81501/8600/947/50507/387597/340719/57482/4117/2149/154/5027/7122/6505/1435/57333/760/54440/2103/54/3635/8029/12/284/776/5880/84959/567/4130/22891/7033/1001/10312/100506658/7031…	GSEA for biological process in GO database	Enriched in high-risk group
GO:0007389	GO:0007389	pattern specification process	390	0.323066	1.3116	0.0225806	0.0424553	0.0185585	2133	tags=21%, list=13%, signal=18%	429/10683/3170/7080/85407/64399/64321/6423/26585/7704/79192/3215/6928/653/3219/23237/80114/6615/64388/1746/9241/4036/4223/123872/650/718/2255/1767/27019/8642/3218/10718/2637/9839/5649/94/9645/23500/2348/712/7472/3684/7048/4208/64446/6910/140628/8646/26508/7476/4222/8854/2022/10370/54567/6422/2066/219670/54345/79365/8829/1959/22943/4091/2303/4681/23242/6935/55502/83538/3216/10252/4242/2294/57619/2…	GSEA for biological process in GO database	Enriched in high-risk group
GO:0009991	GO:0009991	response to extracellular stimulus	438	0.322437	1.31303	0.0139485	0.028201	0.0123276	2728	tags=22%, list=17%, signal=19%	429/7425/1373/1594/11170/3170/6532/3171/5166/1277/93649/6423/4316/120892/116/10631/9388/10991/6678/56923/432/26/2155/249/84251/4023/153/115727/6343/26153/5629/2348/1536/5743/7421/4929/7048/25959/2621/440738/6344/1591/8854/7538/3383/920/6422/5788/717/968/558/2350/10891/199/154/5027/5179/6915/93664/3676/6751/2353/6581/348/168620/4914/7071/11167/1026/916/9891/5292/80763/57817/353500/9227/2771/64127/…	GSEA for biological process in GO database	Enriched in high-risk group
GO:0045666	GO:0045666	positive regulation of neuron differentiation	340	0.322145	1.29705	0.02407	0.0447574	0.0195649	3360	tags=29%, list=21%, signal=23%	429/5121/91752/4916/183/2335/3897/3082/79625/116/653/4919/1746/654/650/6664/5979/7077/9839/5649/5629/22941/8507/4208/6387/91584/26508/10154/51393/50944/57699/8578/23129/4747/9037/347733/8322/257194/8829/57611/9760/22943/7852/3675/4681/4035/23242/348/9353/1002/5997/6935/4914/8482/6792/2042/4058/51330/9693/6324/55714/23499/285016/652/411/27063/55906/81544/659/5587/3611/2534/8997/2624/5914/7225/3896…	GSEA for biological process in GO database	Enriched in high-risk group
GO:0051962	GO:0051962	positive regulation of nervous system development	489	0.322043	1.31988	0.00948367	0.0208832	0.00912868	2926	tags=26%, list=18%, signal=22%	429/5121/575/91752/4916/183/2335/3897/3082/3976/7124/79625/116/7058/653/4919/1746/4036/6348/3569/654/23767/650/6664/5979/7077/64084/9839/5649/5629/22941/8507/7472/54674/4208/3687/1524/6387/91584/26508/7476/443/10154/51393/729230/50944/7133/57699/8578/23129/23768/4747/9037/347733/8322/3553/257194/347902/8829/57611/9760/7424/1959/22943/3458/7852/54209/3675/2852/79953/3572/1435/4681/4035/8530/23242/…	GSEA for biological process in GO database	Enriched in high-risk group
GO:0030111	GO:0030111	regulation of Wnt signaling pathway	355	0.321694	1.29801	0.0239651	0.0446284	0.0195085	2851	tags=23%, list=18%, signal=19%	84870/85407/51339/1277/1501/64321/51473/6423/26585/2254/164284/120892/1000/6928/80114/6424/9241/3090/650/2255/25960/115908/9839/23213/388630/147906/23500/2348/374946/2487/6425/857/6422/9037/8322/92162/1958/144165/22943/3675/63923/4035/8434/348/147111/7097/10076/26524/340419/79413/1601/5218/147495/284654/129293/83595/8313/8796/6299/8840/27303/23072/23499/1001/50943/85458/59352/57664/8549/3611/7128…	GSEA for biological process in GO database	Enriched in high-risk group
GO:0050804	GO:0050804	modulation of chemical synaptic transmission	402	0.320036	1.29927	0.0226293	0.0424553	0.0185585	2913	tags=27%, list=18%, signal=23%	4884/575/7425/183/6529/56729/11170/6532/4885/9590/7124/120892/116/1000/5023/57537/6347/23237/1816/134/1009/9254/177/81832/4900/10718/2890/57689/64084/152330/5649/6343/84628/22941/5743/2900/4208/7305/1524/6344/3908/7476/8499/7143/57616/10288/11346/5334/729230/50944/3269/347733/3553/8564/5923/1959/22943/10814/815/11178/2149/154/22854/2852/5552/3356/477/5021/348/760/79772/107/4914/5579/25769/2982/77…	GSEA for biological process in GO database	Enriched in high-risk group
GO:0048608	GO:0048608	reproductive structure development	393	0.319863	1.29913	0.0246517	0.0456364	0.0199491	3014	tags=25%, list=19%, signal=21%	2620/2705/7425/1594/56729/84870/7080/5806/3491/93649/3624/3976/6423/2254/4327/116/5156/1299/653/6615/6716/1437/6943/9241/4036/4693/654/5159/2255/8728/247/6586/23213/1396/7472/5743/7421/2034/5241/5740/408/7476/9510/283/2627/3383/5950/91181/9021/10370/6422/8322/3400/51673/558/51294/5155/4323/100506013/2316/9353/639/4914/23414/3586/5654/497189/1051/22846/6299/666/5972/652/23639/203447/7098/1634/2597…	GSEA for biological process in GO database	Enriched in high-risk group
GO:0099177	GO:0099177	regulation of trans-synaptic signaling	403	0.31941	1.29671	0.0226293	0.0424553	0.0185585	2913	tags=27%, list=18%, signal=23%	4884/575/7425/183/6529/56729/11170/6532/4885/9590/7124/120892/116/1000/5023/57537/6347/23237/1816/134/1009/9254/177/81832/4900/10718/2890/57689/64084/152330/5649/6343/84628/22941/5743/2900/4208/7305/1524/6344/3908/7476/8499/7143/57616/10288/11346/5334/729230/50944/3269/347733/3553/8564/5923/1959/22943/10814/815/11178/2149/154/22854/2852/5552/3356/477/5021/348/760/79772/107/4914/5579/25769/2982/77…	GSEA for biological process in GO database	Enriched in high-risk group
GO:0015711	GO:0015711	organic anion transport	428	0.319089	1.29795	0.0192926	0.0369114	0.0161351	3810	tags=33%, list=24%, signal=26%	5320/183/6529/4547/3043/6512/3040/3783/123264/6578/53919/7057/186/762/28965/134/160728/5322/5243/4036/64116/57194/11254/9122/10991/56923/1244/358/6556/5319/28231/366/344/115019/2348/761/6538/2352/51703/8671/387700/11309/8499/23250/9056/3553/8564/341/8600/284111/2350/225/948/5027/6539/6505/6534/6542/477/6581/348/133418/760/388121/11136/123/345274/5997/6583/115111/10396/6567/80763/2167/124935/10577…	GSEA for biological process in GO database	Enriched in high-risk group
GO:0010975	GO:0010975	regulation of neuron projection development	475	0.313353	1.28332	0.0253432	0.0468476	0.0204786	3463	tags=29%, list=22%, signal=23%	91752/4916/183/2335/3897/3082/6423/79625/120892/116/1000/653/23237/4919/5979/349667/7431/3956/5376/7070/5653/57689/9839/10501/5649/84628/22941/8507/56920/4168/4208/374946/6387/91584/7476/8499/4974/7143/10154/51393/50944/1808/57699/6422/8578/23129/4747/9037/347733/8322/547/257194/26052/5396/8829/57611/9760/85442/22943/11178/7869/7852/22854/3675/57520/4035/23242/64284/23303/348/9353/54437/57580/100…	GSEA for biological process in GO database	Enriched in high-risk group
GO:0006091	GO:0006091	generation of precursor metabolites and energy	478	-0.248368	-1.24719	0.0188679	0.03632	0.0158766	4778	tags=41%, list=30%, signal=29%	664/27294/4698/9572/7384/93058/2539/55967/6834/4927/4705/4191/10762/79902/5501/56901/57019/178/54949/7360/6392/378884/8473/1355/5160/6472/55706/4702/10105/8604/5210/4704/83440/4729/90624/126328/4716/2647/7388/374291/2235/5213/55526/2597/4722/81889/9631/4717/23530/506/51071/54677/7167/4706/1353/1351/112812/1537/7386/80142/1050/348995/84277/1337/2548/57017/53371/5261/440567/513/81929/891/10476/4709…	GSEA for biological process in GO database	Enriched in low-risk group
GO:0044282	GO:0044282	small molecule catabolic process	406	-0.266252	-1.30681	0.0147059	0.0294352	0.012867	3084	tags=26%, list=19%, signal=22%	256356/161823/3628/140564/222/126129/4357/3607/2820/26275/9784/55556/957/200316/5194/2806/10007/3161/25828/224/6470/39/11112/1738/197257/3099/2653/144193/51380/125061/3613/2821/5471/26007/2109/191/8372/11001/27284/7263/171586/128/55347/78991/5226/390916/3795/383/55276/2108/84750/79644/9942/3991/2639/1962/51181/10994/80896/230/219743/4521/2571/56953/100/3251/4143/2954/6652/27124/84706/9582/5096/12…	GSEA for biological process in GO database	Enriched in low-risk group
GO:1901293	GO:1901293	nucleoside phosphate biosynthetic process	242	-0.274404	-1.26998	0.00877193	0.0199752	0.00873178	3066	tags=30%, list=19%, signal=24%	509/4831/517/5636/80308/57546/441024/54956/8833/10861/4833/7923/1633/518/8050/521/4199/7298/790/6470/54981/1738/3000/80347/4830/7372/55811/158/109/2979/5631/790955/125061/6901/5471/10135/1854/5635/81616/516/6241/9551/1716/10606/9519/1329/84532/122622/133686/2639/9524/30968/6785/554235/3948/318/100/55191/3251/2954/23305/7083/79877/349565/79071/169355/3208/2978/108/114/4843/4880	GSEA for biological process in GO database	Enriched in low-risk group
GO:0000075	GO:0000075	cell cycle checkpoint	210	-0.274911	-1.25802	0.0206897	0.0392853	0.0171728	5058	tags=40%, list=32%, signal=28%	55159/835/80254/995/9183/55795/8555/1874/56984/5810/51451/6419/79184/9577/9587/54908/9735/57646/51499/80279/8883/5347/51514/9984/5883/10498/1063/79733/91603/3265/8563/7029/5111/701/891/4998/60561/11130/545/79035/1017/9319/1869/8451/1111/26272/11073/2177/29086/4436/51512/81620/27339/54962/1820/10403/699/84446/3014/55055/55571/1739/7153/197342/7272/1763/83695/983/9212/8318/7027/54465/672/4085/8914/…	GSEA for biological process in GO database	Enriched in low-risk group
GO:0006836	GO:0006836	neurotransmitter transport	201	-0.276907	-1.26298	0.0204082	0.0388095	0.0169648	1839	tags=20%, list=11%, signal=18%	9699/8825/22999/55117/127833/84258/6853/9515/6855/2571/5217/8541/1138/60482/27445/6623/6535/140730/1136/6857/8224/388662/5028/774/143425/9143/6861/6572/1143/5582/41/26059/55879/9378/22871/8448/2901/22895/9381/9899/8973	GSEA for biological process in GO database	Enriched in low-risk group
GO:0009165	GO:0009165	nucleotide biosynthetic process	239	-0.277748	-1.29303	0.00833333	0.0192202	0.00840174	3066	tags=30%, list=19%, signal=24%	509/4831/517/5636/80308/57546/441024/54956/8833/10861/4833/7923/1633/518/8050/521/4199/7298/790/6470/54981/1738/3000/80347/4830/7372/55811/158/109/2979/5631/790955/125061/6901/5471/10135/1854/5635/81616/516/6241/9551/1716/10606/9519/1329/84532/122622/133686/2639/9524/30968/6785/554235/3948/318/100/55191/3251/2954/23305/79877/349565/79071/169355/3208/2978/108/114/4843/4880	GSEA for biological process in GO database	Enriched in low-risk group
GO:0072522	GO:0072522	purine-containing compound biosynthetic process	186	-0.281341	-1.26849	0.025974	0.0478729	0.0209268	3084	tags=30%, list=19%, signal=24%	161823/509/4831/517/5636/57546/441024/8833/10861/4833/7923/1633/518/8050/521/6470/1738/3000/80347/4830/55811/158/109/2979/5631/790955/6901/5471/5635/81616/516/9551/1716/10606/1329/84532/122622/2639/9524/30968/6785/3948/318/100/3251/2954/23305/79877/79071/3208/2978/108/114/4843/4880	GSEA for biological process in GO database	Enriched in low-risk group
GO:0015931	GO:0015931	nucleobase-containing compound transport	241	-0.286706	-1.34208	0.00819672	0.0190097	0.00830975	5998	tags=50%, list=37%, signal=32%	100101267/4869/8106/4116/51362/79228/57187/25909/22794/5901/51637/6426/143244/3692/123096/55051/11338/3181/5976/6428/1070/10165/51000/9793/64901/144983/3178/23165/55795/6432/10237/6059/2733/9804/4927/4686/203427/10762/79902/7355/29074/6741/55706/9197/8604/53981/26993/84324/1977/10921/8683/6427/9984/9284/284439/9631/29107/57510/85320/65083/10478/348995/64078/55972/8563/53371/84946/199746/6576/2321…	GSEA for biological process in GO database	Enriched in low-risk group
GO:0099003	GO:0099003	vesicle-mediated transport in synapse	199	-0.287443	-1.3157	0.00645161	0.0159733	0.00698241	2611	tags=23%, list=16%, signal=20%	57502/29993/22829/9900/84446/5864/320/415117/10755/6622/9699/22999/89780/127833/84258/6853/85439/273/6517/9515/6855/5217/5602/8541/1138/27445/27065/6623/5337/140730/6857/8224/5028/143425/6861/5582/26059/3208/9378/22871/8448/2901/9892/9381/1056/8973	GSEA for biological process in GO database	Enriched in low-risk group
GO:0000086	GO:0000086	G2/M transition of mitotic cell cycle	243	-0.289612	-1.34405	0.00869565	0.019946	0.00871904	6583	tags=54%, list=41%, signal=32%	23332/5885/55336/5577/203068/5702/79621/5713/5706/9024/5684/10806/9814/22981/4361/8481/1112/6873/29980/5705/9662/10213/3364/5714/84936/7531/6790/8454/9702/10540/11258/7840/3306/1019/51400/8091/23236/219771/9861/80184/9525/11190/4957/9793/5700/115106/8636/25942/80254/995/5718/5704/5689/3320/9978/55559/10383/51451/57325/22994/54850/5683/23476/80279/8883/5347/51514/5701/219736/26271/23198/1063/91603…	GSEA for biological process in GO database	Enriched in low-risk group
GO:0043588	GO:0043588	skin development	288	-0.289838	-1.36484	0.00934579	0.0208292	0.00910509	1815	tags=21%, list=11%, signal=19%	64065/5317/57822/64919/6700/3204/51083/6698/94234/6608/353133/3856/3852/1829/126638/27121/79977/204219/8626/7062/4038/151516/85285/5275/3880/6261/239/7474/5080/374454/1775/8644/1475/196374/29841/6939/9119/2263/6469/11005/8456/26050/121391/3858/9076/11166/6707/10468/26085/2304/3857/6705/3882/3881/3846/3860/338785/3866/3850/3851/3883	GSEA for biological process in GO database	Enriched in low-risk group
GO:0016054	GO:0016054	organic acid catabolic process	259	-0.290245	-1.35428	0.00909091	0.0205526	0.0089842	2977	tags=26%, list=19%, signal=22%	126129/4357/26275/55556/5194/2806/10007/3161/25828/224/6470/39/11112/1738/197257/2653/144193/51380/125061/5471/2109/191/8372/11001/7263/171586/55347/78991/5226/390916/383/2108/9942/3991/2639/1962/51181/10994/80896/219743/2571/4143/2954/6652/84706/5096/123688/1375/642/23464/5444/169355/2875/3952/56922/84696/27165/4051/57834/66002/1592/219970/112817/10841/54905/1056/64577/4843	GSEA for biological process in GO database	Enriched in low-risk group
GO:0046395	GO:0046395	carboxylic acid catabolic process	259	-0.290245	-1.35428	0.00909091	0.0205526	0.0089842	2977	tags=26%, list=19%, signal=22%	126129/4357/26275/55556/5194/2806/10007/3161/25828/224/6470/39/11112/1738/197257/2653/144193/51380/125061/5471/2109/191/8372/11001/7263/171586/55347/78991/5226/390916/383/2108/9942/3991/2639/1962/51181/10994/80896/219743/2571/4143/2954/6652/84706/5096/123688/1375/642/23464/5444/169355/2875/3952/56922/84696/27165/4051/57834/66002/1592/219970/112817/10841/54905/1056/64577/4843	GSEA for biological process in GO database	Enriched in low-risk group
GO:0006839	GO:0006839	mitochondrial transport	254	-0.292963	-1.35925	0.00970874	0.021114	0.00922958	6357	tags=53%, list=40%, signal=32%	9531/26515/56947/27109/3308/7534/57602/51024/93974/10456/10953/7157/81894/706/118980/6993/134145/6720/7531/65990/10452/23203/123096/203245/91689/572/515/23456/7332/100287932/10971/6721/89941/31/10165/29928/9016/81853/285521/7161/54543/4836/83943/3320/664/90529/9804/134266/196294/283514/160140/9868/29074/25813/8314/80273/55288/10105/8604/282991/27429/596/140823/28982/23593/10651/9512/9131/506/1537…	GSEA for biological process in GO database	Enriched in low-risk group
GO:0044839	GO:0044839	cell cycle G2/M phase transition	262	-0.293386	-1.37492	0.00877193	0.0199752	0.00873178	6514	tags=55%, list=41%, signal=33%	55336/5577/203068/5702/79621/5713/5706/9024/5684/10806/9814/22981/4361/8481/84142/7157/1112/6873/4869/29980/5705/9662/10213/3364/5714/84936/7531/6790/8454/51343/9702/10540/11258/7840/3306/10270/1019/51400/8091/23236/219771/9861/80184/9525/11190/4957/9793/5700/115106/8636/25942/80254/995/22976/5718/5704/5689/3320/9978/8555/55559/10383/51451/57325/79184/22994/9577/54850/26993/5683/23476/80279/8883/…	GSEA for biological process in GO database	Enriched in low-risk group
GO:0007051	GO:0007051	spindle organization	176	-0.293397	-1.31584	0.0123457	0.0255239	0.0111573	5924	tags=49%, list=37%, signal=31%	25978/11076/3837/6790/5901/7415/7405/7756/10540/28989/6188/152185/3304/9525/6491/9793/27229/10579/115106/1104/80254/126731/259266/114791/55559/57132/3619/79598/56647/24137/5347/440270/22924/3833/26271/51510/2009/29899/440145/9787/891/54801/4605/54930/29127/1062/29901/55125/8086/3832/8480/7283/83540/4751/84722/10403/55726/90990/10615/1739/55722/79866/9700/9493/57405/55835/3925/22974/25886/4733/727…	GSEA for biological process in GO database	Enriched in low-risk group
GO:0009952	GO:0009952	anterior/posterior pattern specification	185	-0.294356	-1.33029	0.0126582	0.0260842	0.0114022	2437	tags=29%, list=15%, signal=25%	3234/3201/57216/3280/79084/163589/1649/56983/91355/9096/54475/89780/3227/3204/3087/3233/6608/10220/7482/201164/7473/80055/7516/23462/2648/3224/3207/3205/441478/8557/7474/5075/3206/5080/1044/2626/286204/3217/6939/55897/6911/6469/2719/8092/10736/134701/145873/3239/5013/10655/6496/389549/8928	GSEA for biological process in GO database	Enriched in low-risk group
GO:0019080	GO:0019080	viral gene expression	195	-0.296944	-1.35118	0.00649351	0.0159733	0.00698241	6910	tags=61%, list=43%, signal=35%	51773/57122/6133/6138/1660/8665/7342/6208/22954/6158/6141/6829/5702/6206/6159/6157/25920/8562/6181/6224/55746/6222/51176/7392/6210/6223/100101267/7936/5725/6132/5432/6156/5440/2963/4736/22938/6129/6188/8091/6882/6194/6147/6235/6124/3065/2962/5434/23165/6160/905/6234/6217/6187/4927/51497/10762/79902/3921/904/6741/6827/6128/6130/6152/6167/6191/55706/8666/81559/7311/8664/8662/5431/6189/6597/6231/963…	GSEA for biological process in GO database	Enriched in low-risk group
GO:0019083	GO:0019083	viral transcription	178	-0.297536	-1.33625	0.00617284	0.0156437	0.00683833	6910	tags=61%, list=43%, signal=35%	51773/57122/6133/6138/1660/7342/6208/22954/6158/6141/6829/5702/6206/6159/6157/25920/6181/6224/55746/6222/51176/7392/6210/6223/100101267/7936/6132/5432/6156/5440/2963/4736/22938/6129/6188/8091/6882/6194/6147/6235/6124/3065/2962/5434/23165/6160/905/6234/6217/6187/4927/51497/10762/79902/3921/904/6827/6128/6130/6152/6167/6191/55706/81559/7311/5431/6189/6597/6231/9631/6171/348995/6598/11224/6136/53371…	GSEA for biological process in GO database	Enriched in low-risk group
GO:0015980	GO:0015980	energy derivation by oxidation of organic compounds	245	-0.299168	-1.39838	0.00877193	0.0199752	0.00873178	4860	tags=45%, list=30%, signal=32%	2271/83943/664/4698/9572/7384/93058/55967/6834/4705/4191/5501/178/54949/7360/6392/378884/1355/5160/6472/4702/8604/4704/4729/90624/126328/4716/2647/7388/374291/55526/4722/81889/4717/23530/4706/1351/1537/7386/1337/2548/57017/5261/440567/513/891/4709/9821/4712/4710/5256/5500/4694/8802/2820/2395/79085/4700/3658/11232/51079/84273/4718/4715/5504/10975/1349/1738/54205/158/6622/1340/790955/4609/6901/2979…	GSEA for biological process in GO database	Enriched in low-risk group
GO:0007601	GO:0007601	visual perception	153	-0.299767	-1.33422	0.0106383	0.0224745	0.00982431	1059	tags=18%, list=7%, signal=17%	145226/2700/92840/9094/140469/1259/7546/778/5080/1415/24/440435/346007/388531/157506/131118/54714/4935/2978/7287/314/1417/1280/131890/6496/11272/7101	GSEA for biological process in GO database	Enriched in low-risk group
GO:0006164	GO:0006164	purine nucleotide biosynthetic process	175	-0.300232	-1.3493	0.00609756	0.0154841	0.00676858	3066	tags=30%, list=19%, signal=25%	509/4831/517/5636/57546/441024/8833/10861/4833/7923/1633/518/8050/521/1738/3000/80347/4830/55811/158/109/2979/5631/790955/6901/5471/5635/81616/516/9551/1716/10606/1329/84532/122622/2639/9524/30968/6785/3948/318/100/3251/2954/23305/79877/79071/3208/2978/108/114/4843/4880	GSEA for biological process in GO database	Enriched in low-risk group
GO:0099504	GO:0099504	synaptic vesicle cycle	181	-0.301895	-1.37078	0.00606061	0.0154527	0.00675485	2611	tags=24%, list=16%, signal=20%	57502/29993/22829/9900/84446/5864/320/415117/10755/6622/9699/22999/89780/127833/84258/6853/85439/273/6517/9515/6855/5217/8541/1138/27445/6623/5337/140730/6857/8224/5028/143425/6861/5582/26059/9378/22871/8448/2901/9892/9381/1056/8973	GSEA for biological process in GO database	Enriched in low-risk group
GO:0008544	GO:0008544	epidermis development	330	-0.302477	-1.45767	0.0103093	0.021964	0.00960115	1945	tags=22%, list=12%, signal=20%	9817/2709/5744/64065/5317/57822/79955/64919/6700/3204/51083/2146/6698/7027/94234/6608/55283/4909/7399/353133/3856/79755/5308/3852/1829/126638/51057/27121/1638/79977/204219/8626/7062/4038/85285/5275/3880/7474/9368/5080/374454/1775/8644/10481/1475/196374/29841/9119/2263/6469/11005/8456/121391/3858/11166/6707/10468/26085/2304/4610/161497/3857/6705/645027/3882/10083/3881/3846/3860/338785/3866/3850/38…	GSEA for biological process in GO database	Enriched in low-risk group
GO:0031570	GO:0031570	DNA integrity checkpoint	155	-0.304981	-1.36114	0.0107527	0.0226781	0.00991329	6263	tags=52%, list=39%, signal=32%	144455/25896/4361/3276/84142/7157/1112/5591/29980/8738/9575/3364/6790/51343/2074/144715/9125/8091/55367/55159/835/80254/995/8555/1874/5810/6419/79184/9577/57646/51499/80279/8883/5347/51514/9984/5883/10498/79733/91603/8563/7029/5111/891/4998/60561/545/1017/1869/8451/1111/26272/11073/2177/29086/4436/51512/81620/27339/54962/1820/84446/3014/55571/7153/197342/1763/83695/983/8318/7027/54465/672/8914/83…	GSEA for biological process in GO database	Enriched in low-risk group
GO:0070585	GO:0070585	protein localization to mitochondrion	140	-0.307451	-1.34782	0.0197044	0.0375849	0.0164295	6357	tags=56%, list=40%, signal=34%	9531/26515/56947/3308/7534/57602/51024/93974/10456/10953/7157/706/6720/7531/10059/10452/23203/572/7332/100287932/10971/6721/29928/285521/7161/54543/4836/83943/3320/9804/134266/196294/283514/160140/9868/25813/8314/80273/27429/596/140823/54708/9512/9131/7029/23788/5366/26520/1869/26519/89781/5534/51079/92609/79568/55750/29090/26517/59286/401505/3099/10245/3329/51025/23368/1649/10469/90580/26521/569…	GSEA for biological process in GO database	Enriched in low-risk group
GO:0090305	GO:0090305	nucleic acid phosphodiester bond hydrolysis	284	-0.308746	-1.44175	0.00934579	0.0208292	0.00910509	6199	tags=56%, list=39%, signal=35%	90806/4361/10607/2068/88745/54059/22894/29102/154197/1642/80746/81875/3837/79869/83940/2966/11102/5981/5426/64421/8602/144715/11340/142/5393/27443/23246/3146/2965/2072/55720/5424/129563/64852/2071/3148/7257/2968/9937/8450/51567/115752/51013/10556/9978/256006/4686/55651/5810/6419/3836/64782/57697/2967/836/10940/53981/7311/3005/51163/57109/80153/57455/1479/5883/1777/9131/79002/6117/1773/81887/64789…	GSEA for biological process in GO database	Enriched in low-risk group
GO:0000956	GO:0000956	nuclear-transcribed mRNA catabolic process	206	-0.309101	-1.41312	0.00675676	0.0163962	0.0071673	7584	tags=64%, list=47%, signal=34%	201626/6161/11044/23318/4848/26019/6202/23521/1797/4849/6207/6125/26523/6168/196513/6122/9887/6137/6499/29883/118460/6133/6138/57690/6208/6158/27327/8559/4850/6141/10140/5073/6206/3646/6159/10767/6157/6181/6224/6222/6210/22894/6223/154197/55095/6132/4116/219988/27258/22794/6156/4736/11340/51154/6129/5393/5976/9125/6188/129563/6194/6147/550643/6235/6124/9704/51013/6160/55795/11157/6234/6217/6187/4…	GSEA for biological process in GO database	Enriched in low-risk group
GO:0040029	GO:0040029	regulation of gene expression, epigenetic	161	-0.312045	-1.40251	0.010989	0.0230604	0.0100804	5692	tags=46%, list=36%, signal=30%	8971/5440/2074/6996/22933/56339/5976/3146/648/51535/8353/11146/51548/25842/25885/25942/8338/5434/8370/64425/10209/29028/84337/7703/1786/8726/6602/3005/54454/22880/6908/3066/55506/3008/23512/5931/10336/84759/1788/79101/9355/3012/84172/1111/8362/8357/9792/7022/1789/9014/84661/8294/8367/55791/3014/3159/8336/121536/8969/9533/9112/8318/55766/2146/672/121504/55038/2648/3015/8355/5437/92815/9077/3481	GSEA for biological process in GO database	Enriched in low-risk group
GO:0048285	GO:0048285	organelle fission	427	-0.317052	-1.57529	0.0144928	0.0290549	0.0127008	4724	tags=41%, list=30%, signal=30%	256006/8555/25936/200942/80218/56984/5810/51451/57132/51203/160140/64793/57697/54443/29082/25970/3619/79598/9587/10051/56647/54908/9735/55706/29781/7013/26993/24137/54892/8260/5347/54471/54708/64682/9985/9232/3833/26271/10592/55143/51510/1063/51537/440145/9787/1723/64105/26013/23113/4487/23212/701/81929/891/11130/9319/81930/1325/64151/221711/4605/51529/29127/1111/1062/91272/55125/11065/10734/8086…	GSEA for biological process in GO database	Enriched in low-risk group
GO:0051168	GO:0051168	nuclear export	195	-0.31979	-1.45513	0.00649351	0.0159733	0.00698241	6368	tags=53%, list=40%, signal=32%	11052/9531/57154/27351/91746/55746/55153/7157/100101267/4869/8106/4116/51362/79228/7531/57187/22794/5901/6426/1434/3692/55051/11338/3181/5976/55437/6428/84934/64901/3178/56478/23165/55795/92335/6432/6059/51496/2733/4927/4686/2010/8498/10762/79902/6741/55706/53981/26993/84324/1977/580/10921/8683/6427/9984/9631/23214/5905/29107/57510/54535/65083/348995/8563/53371/84946/199746/23212/81929/10541/8014…	GSEA for biological process in GO database	Enriched in low-risk group
GO:0050953	GO:0050953	sensory perception of light stimulus	157	-0.320492	-1.43529	0.00549451	0.0145402	0.00635597	1059	tags=18%, list=7%, signal=17%	145226/2700/92840/9094/140469/1259/7546/778/5080/1415/24/440435/346007/388531/157506/131118/54714/4935/2978/7287/314/124590/1417/1280/131890/6496/10083/11272/7101	GSEA for biological process in GO database	Enriched in low-risk group
GO:0032259	GO:0032259	methylation	332	-0.321221	-1.54964	0.0103093	0.021964	0.00960115	4968	tags=41%, list=31%, signal=29%	55178/22976/79091/56254/8932/6628/51605/79447/79133/64863/64745/3028/8731/51451/9757/117246/6419/26053/1786/8473/27037/9545/151194/8726/9446/138199/25940/10919/79918/84274/9219/23476/51490/57570/25917/3008/10498/23512/158234/80204/54482/751071/114049/124512/55798/53615/1788/6598/79609/118881/84787/26038/7468/96764/54093/56257/152992/55170/79872/11091/79823/51106/4221/55818/5865/54069/1789/84661/1…	GSEA for biological process in GO database	Enriched in low-risk group
GO:0140014	GO:0140014	mitotic nuclear division	274	-0.321222	-1.50008	0.00943396	0.0208776	0.00912626	5623	tags=50%, list=35%, signal=33%	22933/685/7756/10540/91754/1060/246184/7273/51433/10270/152185/286053/8678/129563/3304/9525/4288/5300/1104/8697/995/126731/9183/55795/8555/25936/200942/80218/56984/51451/57132/51203/64793/54443/29082/25970/3619/79598/9587/10051/56647/54908/9735/29781/26993/24137/54892/8260/5347/64682/9985/9232/3833/26271/10592/55143/51510/1063/440145/9787/64105/26013/23113/23212/701/81929/891/11130/9319/81930/641…	GSEA for biological process in GO database	Enriched in low-risk group
GO:0018022	GO:0018022	peptidyl-lysine methylation	120	-0.332187	-1.43289	0.0234742	0.043779	0.0191372	6023	tags=48%, list=38%, signal=30%	30827/7936/11137/134145/51504/79813/54790/65990/57673/22938/90780/9739/22976/79091/79447/9757/6419/26053/1786/8473/151194/8726/10919/79918/23476/3008/23512/751071/6598/79609/84787/26038/7468/54093/55170/11091/79823/4221/55818/1789/84661/196483/54554/6839/55693/387893/200424/79723/23170/2146/4602/672/80349/54904/2625/9070/7552	GSEA for biological process in GO database	Enriched in low-risk group
GO:0050657	GO:0050657	nucleic acid transport	187	-0.334273	-1.50439	0.00662252	0.0161016	0.00703849	5998	tags=52%, list=37%, signal=33%	100101267/4869/8106/4116/51362/79228/57187/25909/22794/5901/51637/6426/143244/3692/55051/11338/3181/5976/6428/1070/9793/64901/144983/3178/23165/55795/6432/6059/2733/9804/4927/4686/10762/79902/29074/6741/55706/53981/26993/84324/1977/10921/8683/6427/9984/9284/9631/29107/57510/65083/348995/8563/53371/84946/199746/23212/81929/80145/51068/55110/8570/9775/7514/10073/6209/23299/84248/8086/8480/65109/110…	GSEA for biological process in GO database	Enriched in low-risk group
GO:0050658	GO:0050658	RNA transport	187	-0.334273	-1.50439	0.00662252	0.0161016	0.00703849	5998	tags=52%, list=37%, signal=33%	100101267/4869/8106/4116/51362/79228/57187/25909/22794/5901/51637/6426/143244/3692/55051/11338/3181/5976/6428/1070/9793/64901/144983/3178/23165/55795/6432/6059/2733/9804/4927/4686/10762/79902/29074/6741/55706/53981/26993/84324/1977/10921/8683/6427/9984/9284/9631/29107/57510/65083/348995/8563/53371/84946/199746/23212/81929/80145/51068/55110/8570/9775/7514/10073/6209/23299/84248/8086/8480/65109/110…	GSEA for biological process in GO database	Enriched in low-risk group
GO:1902749	GO:1902749	regulation of cell cycle G2/M phase transition	207	-0.334748	-1.53324	0.00689655	0.0166711	0.00728745	6583	tags=58%, list=41%, signal=35%	23332/5885/5577/203068/5702/79621/5713/5706/5684/10806/9814/22981/4361/8481/84142/7157/1112/4869/29980/5705/9662/10213/3364/5714/84936/7531/6790/8454/51343/9702/10540/11258/7840/3306/1019/8091/9861/80184/9525/11190/4957/9793/5700/115106/8636/25942/80254/995/22976/5718/5704/5689/3320/9978/8555/55559/10383/79184/22994/9577/5683/23476/80279/8883/5347/51514/5701/219736/26271/23198/1063/91603/84131/10…	GSEA for biological process in GO database	Enriched in low-risk group
GO:0006611	GO:0006611	protein export from nucleus	179	-0.335246	-1.51566	0.00595238	0.0152697	0.00667485	6357	tags=54%, list=40%, signal=33%	9531/57154/27351/91746/55746/55153/7157/100101267/4869/8106/4116/51362/79228/7531/57187/22794/5901/6426/1434/3692/11338/3181/5976/55437/6428/64901/23165/55795/92335/6432/6059/51496/2733/4927/4686/2010/8498/10762/79902/6741/55706/53981/26993/84324/1977/580/10921/8683/6427/9984/9631/23214/5905/29107/57510/54535/65083/348995/8563/53371/84946/199746/23212/81929/10541/80145/51068/55110/9775/1020/7514/…	GSEA for biological process in GO database	Enriched in low-risk group
GO:0051236	GO:0051236	establishment of RNA localization	190	-0.335529	-1.51731	0.00649351	0.0159733	0.00698241	5998	tags=53%, list=37%, signal=33%	100101267/4869/8106/4116/51362/79228/57187/25909/22794/5901/51637/6426/143244/3692/55051/11338/3181/5976/6428/1070/9793/64901/144983/3178/23165/55795/6432/6059/2733/9804/4927/4686/10762/79902/29074/6741/55706/53981/7013/26993/84324/1977/10921/8683/6427/9984/9284/9631/29107/57510/65083/348995/8563/53371/84946/199746/23212/81929/80145/51068/55110/545/8570/9775/7514/10073/6209/23299/84248/8086/8480/…	GSEA for biological process in GO database	Enriched in low-risk group
GO:0000280	GO:0000280	nuclear division	381	-0.337176	-1.65338	0.0128205	0.0263323	0.0115107	5425	tags=49%, list=34%, signal=33%	7273/3306/51433/10270/152185/3622/2175/286053/2072/8678/129563/23236/378708/3304/23353/9525/4288/116138/5300/1104/8697/995/126731/9183/259266/55795/256006/8555/25936/200942/80218/56984/5810/51451/57132/51203/64793/57697/54443/29082/25970/3619/79598/9587/10051/56647/54908/9735/55706/29781/7013/26993/24137/54892/8260/5347/64682/9985/9232/3833/26271/10592/55143/51510/1063/440145/9787/64105/26013/231…	GSEA for biological process in GO database	Enriched in low-risk group
GO:0010389	GO:0010389	regulation of G2/M transition of mitotic cell cycle	190	-0.337943	-1.52822	0.00649351	0.0159733	0.00698241	6583	tags=57%, list=41%, signal=34%	23332/5885/5577/203068/5702/79621/5713/5706/5684/10806/9814/22981/4361/8481/1112/29980/5705/9662/10213/3364/5714/84936/7531/6790/8454/9702/10540/11258/7840/3306/1019/8091/9861/80184/9525/11190/4957/9793/5700/115106/8636/25942/80254/995/5718/5704/5689/3320/9978/55559/10383/22994/5683/23476/80279/8883/5347/51514/5701/219736/26271/23198/1063/91603/84131/10733/891/4998/60561/1017/5709/54801/54930/556…	GSEA for biological process in GO database	Enriched in low-risk group
GO:0008380	GO:0008380	RNA splicing	425	-0.342139	-1.6971	0.0149254	0.0297797	0.0130176	7416	tags=65%, list=46%, signal=36%	5978/7919/9716/10658/2332/8996/988/2521/23283/26121/6207/55692/6421/55339/23028/5093/84967/92906/8621/5511/10992/5546/9295/10492/23076/57721/79042/4236/6433/8882/4670/58517/6607/51503/1660/9584/29896/22827/10419/10262/51329/9588/1153/8559/84811/11051/51574/8241/57703/9733/83759/11193/84081/55599/79005/4691/1653/25862/11325/54496/55660/10915/339487/11218/5356/91746/55225/9092/10284/125950/4841/273…	GSEA for biological process in GO database	Enriched in low-risk group
GO:0007269	GO:0007269	neurotransmitter secretion	156	-0.34334	-1.52934	0.00555556	0.0145486	0.00635965	2447	tags=27%, list=15%, signal=23%	9900/84446/5864/320/415117/10755/6622/9699/8825/22999/127833/84258/6853/9515/6855/2571/5217/8541/1138/60482/27445/6623/140730/1136/6857/8224/5028/774/143425/6861/6572/1143/5582/41/26059/9378/22871/8448/2901/22895/9381/8973	GSEA for biological process in GO database	Enriched in low-risk group
GO:0099643	GO:0099643	signal release from synapse	156	-0.34334	-1.52934	0.00555556	0.0145486	0.00635965	2447	tags=27%, list=15%, signal=23%	9900/84446/5864/320/415117/10755/6622/9699/8825/22999/127833/84258/6853/9515/6855/2571/5217/8541/1138/60482/27445/6623/140730/1136/6857/8224/5028/774/143425/6861/6572/1143/5582/41/26059/9378/22871/8448/2901/22895/9381/8973	GSEA for biological process in GO database	Enriched in low-risk group
GO:0016571	GO:0016571	histone methylation	131	-0.345888	-1.50136	0.00943396	0.0208776	0.00912626	6023	tags=47%, list=38%, signal=29%	30827/7936/54623/11137/55352/51504/79813/94104/54790/57673/22938/90780/28989/9739/22976/56254/79447/9757/6419/26053/1786/8473/8726/10919/79918/23476/3008/10498/23512/6598/84787/26038/7468/55170/11091/4221/55818/1789/84661/54554/56341/51547/6839/55693/387893/80312/200424/79723/23170/56981/2146/4602/672/80349/2091/54904/2625/9070/7552/59336/345630	GSEA for biological process in GO database	Enriched in low-risk group
GO:0006333	GO:0006333	chromatin assembly or disassembly	169	-0.346946	-1.54252	0.00609756	0.0154841	0.00676858	5707	tags=50%, list=36%, signal=32%	6605/8971/57673/22933/55051/8479/1060/51535/257218/8353/23421/8091/51548/378708/3148/91687/6601/146059/25842/85236/3065/8932/8339/8370/8343/8341/1786/6602/201161/9219/3005/22880/55506/3017/6597/3008/6418/5931/8607/53615/1788/6598/64105/10541/4171/79829/8362/4674/8357/55839/54069/57082/55355/79172/1029/8340/8294/8208/23133/8367/6839/3014/80312/3159/2491/79723/201254/79682/54107/55166/6603/64946/38…	GSEA for biological process in GO database	Enriched in low-risk group
GO:0006397	GO:0006397	mRNA processing	483	-0.34697	-1.75252	0.0181818	0.035053	0.0153227	7416	tags=64%, list=46%, signal=36%	5978/7919/9667/9716/10658/2332/8996/58490/988/1022/2521/23283/26121/55692/6421/55339/5566/23028/5093/84271/84967/92906/8621/5511/10992/5546/79882/9295/10492/23076/57721/79042/285367/4236/9810/6433/105/8882/4670/58517/123169/6607/51503/1660/9584/22944/29896/22827/10419/10262/51329/23144/9588/1153/8559/84811/11051/51574/8241/57703/6829/9733/83759/11193/84081/55599/60493/79005/4691/1653/25862/11325/…	GSEA for biological process in GO database	Enriched in low-risk group
GO:0006403	GO:0006403	RNA localization	223	-0.348002	-1.60767	0.00714286	0.017102	0.00747583	5998	tags=52%, list=37%, signal=33%	100101267/4869/8106/4116/51362/79228/57187/25909/22794/5901/51637/6426/143244/3692/55051/11338/3181/5976/6428/22948/1070/9793/64901/144983/3178/6950/23165/55795/399664/6432/6059/2733/9804/4927/4686/55651/10762/79902/29074/6741/55706/53981/7013/26993/7528/84324/1977/10921/51602/8683/6427/9984/9284/9631/29107/8607/57510/65083/348995/55505/8563/53371/84946/199746/23212/81929/80145/51068/55110/545/85…	GSEA for biological process in GO database	Enriched in low-risk group
GO:0006413	GO:0006413	translational initiation	185	-0.348924	-1.5769	0.00632911	0.0158681	0.00693643	7118	tags=65%, list=44%, signal=37%	6199/51386/6122/6137/1975/1968/6133/9086/6138/8665/6208/6158/468/6141/6206/3646/6159/1653/6157/5610/8562/6181/6224/6222/8894/6210/6223/4869/6132/8892/84285/6156/3692/4736/8669/1967/56339/6129/6188/6194/220064/1964/255308/6147/400961/6235/6124/8637/8663/6160/8890/6234/10605/6217/6187/6059/2733/10987/10209/4686/5936/9669/3921/6198/6128/6130/56919/9451/6152/6167/6191/8666/7311/1977/8664/8662/6189/10…	GSEA for biological process in GO database	Enriched in low-risk group
GO:0006479	GO:0006479	protein methylation	168	-0.349714	-1.56092	0.00571429	0.01481	0.00647392	6023	tags=47%, list=38%, signal=30%	30827/7936/54623/11137/55352/134145/51504/79813/94104/54790/65990/57673/22938/90780/28989/9739/22976/79091/56254/6628/79447/51451/9757/6419/26053/1786/8473/9545/151194/8726/25940/10919/79918/23476/3008/10498/23512/80204/751071/6598/79609/84787/26038/7468/54093/55170/11091/79823/4221/55818/5865/1789/84661/196483/54554/56341/51547/6634/55471/6839/55693/387893/80312/200424/79723/23170/56981/2146/460…	GSEA for biological process in GO database	Enriched in low-risk group
GO:0008213	GO:0008213	protein alkylation	168	-0.349714	-1.56092	0.00571429	0.01481	0.00647392	6023	tags=47%, list=38%, signal=30%	30827/7936/54623/11137/55352/134145/51504/79813/94104/54790/65990/57673/22938/90780/28989/9739/22976/79091/56254/6628/79447/51451/9757/6419/26053/1786/8473/9545/151194/8726/25940/10919/79918/23476/3008/10498/23512/80204/751071/6598/79609/84787/26038/7468/54093/55170/11091/79823/4221/55818/5865/1789/84661/196483/54554/56341/51547/6634/55471/6839/55693/387893/80312/200424/79723/23170/56981/2146/460…	GSEA for biological process in GO database	Enriched in low-risk group
GO:0007052	GO:0007052	mitotic spindle organization	115	-0.351676	-1.49709	0.00966184	0.0210484	0.00920091	5924	tags=51%, list=37%, signal=33%	25978/3837/6790/5901/7415/7756/10540/152185/3304/9525/6491/9793/10579/1104/126731/57132/79598/56647/24137/5347/3833/51510/2009/29899/440145/9787/891/4605/29127/1062/55125/8086/3832/8480/7283/83540/4751/84722/10403/55726/90990/79866/9493/57405/3925/22974/25886/4733/7272/27175/9055/9212/79187/64946/10460/332/284403/6683/11200	GSEA for biological process in GO database	Enriched in low-risk group
GO:0016079	GO:0016079	synaptic vesicle exocytosis	108	-0.353289	-1.48849	0.00913242	0.0206094	0.00900902	2447	tags=27%, list=15%, signal=23%	9900/5864/320/415117/10755/6622/9699/22999/127833/84258/6853/9515/6855/5217/8541/1138/27445/140730/6857/5028/143425/6861/5582/26059/22871/8448/2901/9381/8973	GSEA for biological process in GO database	Enriched in low-risk group
GO:1902600	GO:1902600	proton transmembrane transport	132	-0.353899	-1.53581	0.00956938	0.0208832	0.00912868	3781	tags=34%, list=24%, signal=26%	23530/133308/506/1351/155066/1537/479/113655/84277/1337/513/10476/509/1184/517/9296/518/521/11331/84334/1347/1349/51204/1340/9167/1345/516/9551/9377/1329/30968/6565/285195/79400/90423/9368/478/6550/487/92736/83959/525/245973/347741/495	GSEA for biological process in GO database	Enriched in low-risk group
GO:0031023	GO:0031023	microtubule organizing center organization	133	-0.355163	-1.54784	0.00952381	0.0208832	0.00912868	5598	tags=48%, list=35%, signal=32%	54875/7405/7840/152185/1070/9525/11190/4957/6491/9793/115106/80254/1874/55559/9696/57132/22994/64793/8409/26973/5347/4591/899/117178/51510/10733/51175/1017/54801/54930/7514/1111/29901/55125/3832/23177/151648/4751/163786/10403/84446/22809/585/54828/5902/675/55722/55835/25886/983/22995/672/79959/7516/23354/345643/2648/93323/9768/348654/284403/7517/159989/118611	GSEA for biological process in GO database	Enriched in low-risk group
GO:0009913	GO:0009913	epidermal cell differentiation	222	-0.355285	-1.63878	0.00740741	0.0175021	0.00765071	1815	tags=24%, list=11%, signal=22%	64065/5317/79955/64919/6700/3204/2146/6698/55283/7399/353133/3856/5308/3852/1829/126638/51057/79977/204219/8626/7062/85285/5275/3880/7474/9368/5080/374454/1775/8644/1475/196374/29841/9119/11005/8456/121391/3858/6707/26085/4610/161497/3857/6705/3882/10083/3881/3846/3860/338785/3866/3850/3851/3883	GSEA for biological process in GO database	Enriched in low-risk group
GO:0043414	GO:0043414	macromolecule methylation	284	-0.357891	-1.67124	0.00934579	0.0208292	0.00910509	5904	tags=50%, list=37%, signal=32%	54623/11137/25821/55352/134145/51504/79813/94104/54790/9589/4234/63892/65990/57673/55695/81627/22938/51093/90780/142/56339/28989/60487/9836/55039/9739/55178/22976/79091/56254/8932/6628/51605/79447/64863/3028/8731/51451/9757/117246/6419/26053/1786/8473/27037/9545/151194/8726/25940/10919/79918/9219/23476/57570/25917/3008/10498/23512/158234/80204/54482/751071/114049/55798/53615/1788/6598/79609/84787…	GSEA for biological process in GO database	Enriched in low-risk group
GO:0051028	GO:0051028	mRNA transport	144	-0.361809	-1.57465	0.00555556	0.0145486	0.00635965	5998	tags=53%, list=37%, signal=33%	100101267/8106/4116/51362/79228/57187/25909/22794/6426/143244/11338/3181/5976/6428/1070/64901/144983/3178/23165/55795/6432/2733/4927/4686/10762/79902/55706/53981/26993/84324/1977/10921/8683/6427/9984/9284/9631/29107/348995/8563/53371/199746/81929/80145/55110/8570/9775/7514/23299/84248/8086/8480/65109/11097/55916/5433/10128/7884/129401/10189/56648/10212/51692/9688/10898/79023/81608/3087/22916/5934…	GSEA for biological process in GO database	Enriched in low-risk group
GO:0034728	GO:0034728	nucleosome organization	132	-0.3636	-1.57791	0.00956938	0.0208832	0.00912868	5966	tags=52%, list=37%, signal=33%	4869/54623/64431/8345/6605/8971/1060/257218/8353/23421/378708/3148/91687/6601/25842/85236/10467/8339/8370/9025/8343/8341/6602/3005/55506/3017/6597/3008/6418/5931/8607/23198/6598/26038/64105/10541/4171/8362/4674/8357/55839/54069/57082/55355/79172/8340/8294/8208/8367/3014/3159/2491/201254/79682/54107/55166/6603/64946/387103/11339/401541/121504/10036/55723/8355/1058/79019/92815	GSEA for biological process in GO database	Enriched in low-risk group
GO:0120254	GO:0120254	olefinic compound metabolic process	103	-0.364275	-1.52751	0.00865801	0.019896	0.00869716	1171	tags=24%, list=7%, signal=23%	27120/1559/100137049/147015/1573/2902/239/29785/54361/8644/1181/2946/873/157506/1562/2944/4051/57834/66002/1645/1646/6770/1583/2938/64577	GSEA for biological process in GO database	Enriched in low-risk group
GO:0006720	GO:0006720	isoprenoid metabolic process	114	-0.366767	-1.56007	0.00956938	0.0208832	0.00912868	1781	tags=28%, list=11%, signal=25%	128/1565/3157/79644/8228/3991/130/59342/1559/145226/147015/8608/2262/57016/29785/216/24/1577/8644/157506/1562/2719/131/54658/1645/1592/6770/54577/441282/54905/64577/126	GSEA for biological process in GO database	Enriched in low-risk group
GO:0034401	GO:0034401	chromatin organization involved in regulation of transcription	114	-0.368417	-1.56709	0.00956938	0.0208832	0.00912868	5692	tags=52%, list=36%, signal=34%	8971/57673/22933/55051/3146/648/51535/8353/8091/51548/25842/25942/3065/8338/8932/8370/29028/84337/7703/1786/8726/6602/201161/3005/54454/22880/3066/55506/3008/84759/53615/1788/3012/1111/79829/8362/8357/9792/84661/1029/8294/23133/8367/6839/3014/80312/3159/8336/8969/54107/8318/55766/2146/121504/3070/55038/3015/8355/92815	GSEA for biological process in GO database	Enriched in low-risk group
GO:0072599	GO:0072599	establishment of protein localization to endoplasmic reticulum	114	-0.370013	-1.57388	0.00956938	0.0208832	0.00912868	7488	tags=66%, list=47%, signal=35%	6202/23521/7485/28972/6207/6125/6168/6122/6137/6133/6138/6208/6158/6141/6206/6159/6157/6181/6224/6222/6731/6210/6223/6132/6156/4736/5373/6129/6188/6194/6147/6235/6124/6730/6726/7095/6160/6234/6217/6187/3921/10890/29082/6128/6130/6152/6167/6191/7311/6449/6189/6231/6171/11224/6136/439/6142/133022/6175/25873/55176/6155/6209/9349/6169/6170/58477/6143/6233/6139/6218/6176/6173/6165/6201	GSEA for biological process in GO database	Enriched in low-risk group
GO:0071824	GO:0071824	protein-DNA complex subunit organization	228	-0.371403	-1.72247	0.00729927	0.0173772	0.00759613	5536	tags=50%, list=35%, signal=33%	4175/1060/142/7343/3146/2965/257218/8353/23421/6882/378708/2071/3148/91687/2968/6601/25842/8450/85236/10467/5704/8339/8370/9025/9978/8343/64425/8341/2967/7013/7311/6602/201161/3005/6908/55506/3017/6597/5701/3008/6418/5931/23595/4172/8607/6117/2958/23198/51112/1063/4174/6598/9787/26038/4331/64105/10541/404672/4171/2972/8451/2960/5893/1062/8362/4674/8357/9349/7507/55839/54069/9014/57082/55355/79172…	GSEA for biological process in GO database	Enriched in low-risk group
GO:0045047	GO:0045047	protein targeting to ER	110	-0.371625	-1.56485	0.00943396	0.0208776	0.00912626	7488	tags=67%, list=47%, signal=36%	6202/23521/7485/28972/6207/6125/6168/6122/6137/6133/6138/6208/6158/6141/6206/6159/6157/6181/6224/6222/6731/6210/6223/6132/6156/4736/5373/6129/6188/6194/6147/6235/6124/6730/6726/7095/6160/6234/6217/6187/3921/29082/6128/6130/6152/6167/6191/7311/6449/6189/6231/6171/11224/6136/439/6142/133022/6175/25873/55176/6155/6209/9349/6169/6170/58477/6143/6233/6139/6218/6176/6173/6165/6201	GSEA for biological process in GO database	Enriched in low-risk group
GO:0000377	GO:0000377	RNA splicing, via transesterification reactions with bulged adenosine as nucleophile	333	-0.373619	-1.80314	0.0102041	0.0218138	0.0095355	7416	tags=68%, list=46%, signal=37%	5978/7919/9716/10658/2332/8996/988/2521/23283/26121/55692/6421/55339/23028/5093/8621/10992/5546/9295/10492/57721/4236/6433/4670/58517/6607/51503/1660/9584/29896/22827/10419/10262/9588/1153/8559/84811/11051/51574/8241/57703/9733/83759/11193/84081/55599/79005/4691/1653/25862/11325/54496/55660/11218/5356/91746/55225/9092/10284/125950/4841/27316/10914/220988/5725/8106/4116/51362/79869/5432/8220/55596…	GSEA for biological process in GO database	Enriched in low-risk group
GO:0000398	GO:0000398	mRNA splicing, via spliceosome	333	-0.373619	-1.80314	0.0102041	0.0218138	0.0095355	7416	tags=68%, list=46%, signal=37%	5978/7919/9716/10658/2332/8996/988/2521/23283/26121/55692/6421/55339/23028/5093/8621/10992/5546/9295/10492/57721/4236/6433/4670/58517/6607/51503/1660/9584/29896/22827/10419/10262/9588/1153/8559/84811/11051/51574/8241/57703/9733/83759/11193/84081/55599/79005/4691/1653/25862/11325/54496/55660/11218/5356/91746/55225/9092/10284/125950/4841/27316/10914/220988/5725/8106/4116/51362/79869/5432/8220/55596…	GSEA for biological process in GO database	Enriched in low-risk group
GO:0098781	GO:0098781	ncRNA transcription	105	-0.374627	-1.5785	0.00888889	0.0201685	0.00881626	6610	tags=63%, list=41%, signal=37%	51574/57117/2961/4691/6621/25896/2971/7157/92105/9329/55656/2957/11137/5432/79871/6878/5440/2963/6949/55197/6882/2962/5434/905/64425/4686/2975/9328/904/64768/6617/6908/5431/4141/51593/55506/6597/8812/2958/81556/6598/25926/79664/6877/56257/79035/5438/2972/2960/84172/5436/57508/9014/10302/51547/2976/5433/9330/55726/84365/5439/80237/22916/84524/5437/10360	GSEA for biological process in GO database	Enriched in low-risk group
GO:0000375	GO:0000375	RNA splicing, via transesterification reactions	336	-0.376836	-1.81281	0.0108696	0.0228862	0.0100043	7416	tags=68%, list=46%, signal=37%	5978/7919/9716/10658/2332/8996/988/2521/23283/26121/55692/6421/55339/23028/5093/8621/10992/5546/9295/10492/57721/4236/6433/4670/58517/6607/51503/1660/9584/29896/22827/10419/10262/9588/1153/8559/84811/11051/51574/8241/57703/9733/83759/11193/84081/55599/79005/4691/1653/25862/11325/54496/55660/11218/5356/91746/55225/9092/10284/125950/4841/27316/10914/220988/5725/8106/4116/51362/79869/5432/8220/55596…	GSEA for biological process in GO database	Enriched in low-risk group
GO:0007098	GO:0007098	centrosome cycle	122	-0.377265	-1.62433	0.00938967	0.0208776	0.00912626	5598	tags=50%, list=35%, signal=33%	54875/7405/7840/152185/1070/9525/11190/4957/6491/9793/115106/80254/55559/9696/57132/22994/64793/8409/26973/5347/4591/899/117178/51510/10733/51175/1017/54801/54930/7514/1111/29901/55125/3832/23177/151648/4751/163786/10403/84446/22809/585/5902/675/55722/55835/25886/983/22995/672/79959/7516/23354/2648/93323/9768/348654/284403/7517/159989/118611	GSEA for biological process in GO database	Enriched in low-risk group
GO:0006338	GO:0006338	chromatin remodeling	188	-0.378183	-1.70755	0.00657895	0.0160577	0.00701934	5707	tags=48%, list=36%, signal=31%	6605/54108/57673/2074/84954/22933/55051/1060/27443/3146/51535/8353/23421/8091/51548/378708/3148/283899/91687/6601/3065/10467/8932/3183/8370/9025/11164/57798/1786/125476/11335/6602/201161/9219/22880/3066/6597/5931/8607/23198/53615/1788/6598/26038/64105/79829/8362/10629/8357/55839/54069/57082/55355/79172/1029/8294/23133/8367/6839/55693/80312/3159/2491/4609/79723/201254/79682/54107/55166/83444/4602/…	GSEA for biological process in GO database	Enriched in low-risk group
GO:0042445	GO:0042445	hormone metabolic process	190	-0.381101	-1.72339	0.00649351	0.0159733	0.00698241	1986	tags=29%, list=12%, signal=26%	4803/3292/27284/2784/3294/54760/1565/2690/51083/79644/8228/3991/130/59342/1066/1559/145226/2625/147015/8608/57016/2232/6447/59272/79154/29785/3169/3952/216/54361/1577/9718/8644/1181/6783/157506/1562/6469/131/54658/1645/1592/1646/2304/6770/27344/54577/441282/7173/1583/10202/54905/64577/7364/126	GSEA for biological process in GO database	Enriched in low-risk group
GO:0007006	GO:0007006	mitochondrial membrane organization	132	-0.383527	-1.66438	0.00478469	0.0131032	0.0057278	5377	tags=67%, list=34%, signal=45%	617/284114/7532/498/81554/54978/522/1267/3313/539/345778/4580/27109/3308/7534/93974/7157/6993/7531/115209/54927/203245/572/515/10971/89941/29928/285521/7161/4836/3320/664/90529/9804/8834/25813/125988/10989/55288/10105/282991/596/140823/23593/57143/10651/506/79135/84266/7029/513/10476/5366/26520/1869/509/3954/517/26519/5534/518/51079/521/92609/79568/55750/26517/3099/10939/255027/790955/23368/6901/…	GSEA for biological process in GO database	Enriched in low-risk group
GO:0030216	GO:0030216	keratinocyte differentiation	171	-0.387418	-1.73126	0.0060241	0.0154222	0.00674151	1815	tags=26%, list=11%, signal=23%	64065/5317/64919/6700/3204/6698/353133/3856/3852/1829/126638/79977/204219/8626/7062/85285/5275/3880/7474/5080/374454/1775/8644/1475/196374/29841/9119/11005/8456/121391/3858/6707/26085/3857/6705/3882/3881/3846/3860/338785/3866/3850/3851/3883	GSEA for biological process in GO database	Enriched in low-risk group
GO:0072329	GO:0072329	monocarboxylic acid catabolic process	125	-0.38762	-1.67029	0.00930233	0.0208292	0.00910509	1983	tags=21%, list=12%, signal=18%	2109/11001/171586/5226/390916/2108/9942/3991/2639/1962/51181/10994/219743/6652/5096/1375/3952/84696/4051/57834/66002/1592/219970/112817/54905/1056	GSEA for biological process in GO database	Enriched in low-risk group
GO:0065004	GO:0065004	protein-DNA complex assembly	194	-0.387654	-1.76346	0.00649351	0.0159733	0.00698241	5536	tags=53%, list=35%, signal=35%	4175/1060/142/7343/3146/2965/257218/8353/23421/6882/378708/2071/3148/91687/2968/25842/8450/85236/5704/8339/8370/9978/8343/64425/8341/2967/7013/7311/201161/3005/6908/55506/3017/6597/5701/3008/6418/5931/23595/4172/8607/6117/2958/51112/1063/4174/6598/9787/4331/64105/10541/404672/4171/2972/8451/5893/1062/8362/4674/8357/7507/55839/54069/9014/57082/55355/79172/81620/6666/51053/6119/6233/4173/8340/8294/…	GSEA for biological process in GO database	Enriched in low-risk group
GO:0006310	GO:0006310	DNA recombination	266	-0.392693	-1.82936	0.00952381	0.0208832	0.00912868	3893	tags=42%, list=24%, signal=32%	83933/9984/3008/9985/84268/54780/84515/5531/119392/4172/8607/6117/4174/22909/6929/84787/7247/7468/79035/9319/1325/4171/5893/1111/9400/79725/27301/79728/2177/200558/57820/80119/4436/604/6119/4173/51010/2237/375757/55693/3014/8438/3980/3329/3838/124817/9401/8317/5892/84083/5889/675/5932/51659/10189/7153/55086/51444/9156/2021/4176/63979/253714/7374/2956/201254/5890/197342/64919/29893/4439/83695/8344…	GSEA for biological process in GO database	Enriched in low-risk group
GO:0032200	GO:0032200	telomere organization	155	-0.395453	-1.76492	0.00537634	0.0143483	0.0062721	6487	tags=57%, list=41%, signal=34%	5073/84464/10714/5422/65057/3326/4361/9894/55869/5591/3364/7874/5981/5426/64421/3184/5594/3181/142/8550/5976/22948/8353/286053/2072/5424/51548/220064/9937/3178/6950/3183/8370/3320/54433/10728/2547/55651/56655/24144/7013/100134934/6117/55505/5983/26354/5111/545/79035/10574/8362/26272/8357/5425/170506/80119/25913/5982/6119/4751/8294/5558/2237/8367/55226/5985/9401/5892/5889/4609/675/9156/5557/23649/…	GSEA for biological process in GO database	Enriched in low-risk group
GO:0000723	GO:0000723	telomere maintenance	148	-0.396706	-1.7418	0.00546448	0.0145219	0.00634797	6487	tags=57%, list=41%, signal=34%	5073/84464/10714/5422/65057/3326/4361/9894/55869/5591/3364/7874/5981/5426/64421/3184/5594/3181/142/8550/5976/22948/286053/2072/5424/51548/220064/9937/3178/6950/3183/8370/3320/54433/10728/2547/55651/56655/24144/7013/100134934/6117/55505/5983/26354/5111/545/79035/10574/8362/26272/5425/170506/80119/25913/5982/6119/4751/8294/5558/2237/8367/55226/5985/9401/5892/5889/4609/675/9156/5557/23649/1736/54107…	GSEA for biological process in GO database	Enriched in low-risk group
GO:0045333	GO:0045333	cellular respiration	165	-0.396783	-1.77639	0.00561798	0.0146207	0.00639116	5077	tags=56%, list=32%, signal=38%	8803/55847/4714/54539/7385/2271/83943/664/4698/7384/93058/55967/6834/4705/4191/54949/6392/1355/5160/6472/4702/8604/4704/4729/90624/126328/4716/2647/7388/374291/55526/4722/81889/4717/23530/4706/1351/1537/7386/1337/57017/440567/513/891/4709/4712/4710/4694/8802/2820/2395/79085/4700/3658/11232/51079/84273/4718/4715/10975/1349/1738/54205/158/6622/1340/790955/6901/29796/9167/3417/2109/1345/4707/5290/10…	GSEA for biological process in GO database	Enriched in low-risk group
GO:0000184	GO:0000184	nuclear-transcribed mRNA catabolic process, nonsense-mediated decay	120	-0.39817	-1.71751	0.00469484	0.0130274	0.00569468	7497	tags=68%, list=47%, signal=37%	26019/6202/23521/6207/6125/6168/196513/6122/9887/6137/6499/6133/6138/6208/6158/6141/5073/6206/3646/6159/6157/6181/6224/6222/6210/6223/154197/6132/4116/22794/6156/4736/6129/5976/6188/6194/6147/6235/6124/9704/6160/6234/6217/6187/4686/3921/6128/6130/6152/6167/6191/7311/10921/55181/6189/84305/6231/6171/11224/6136/55110/6142/6175/25873/9775/6155/6209/9349/6169/6170/6143/65109/1981/26986/6233/6139/6218…	GSEA for biological process in GO database	Enriched in low-risk group
GO:0098813	GO:0098813	nuclear chromosome segregation	241	-0.398587	-1.86579	0.00819672	0.0190097	0.00830975	5574	tags=54%, list=35%, signal=35%	7756/10540/1060/246184/7273/51433/10270/152185/286053/2072/8678/129563/378708/23353/9525/8697/9183/55795/256006/25936/200942/80218/56984/51451/57132/51203/57697/29082/3619/10051/54908/55706/29781/7013/26993/24137/54892/8260/5347/64682/9985/9232/3833/26271/10592/55143/51510/51112/1063/9787/27127/64105/23212/701/81929/891/11130/9319/81930/1325/64151/51529/29127/1062/91272/11065/10734/9918/2177/7998…	GSEA for biological process in GO database	Enriched in low-risk group
GO:0000819	GO:0000819	sister chromatid segregation	182	-0.400723	-1.81904	0.00621118	0.0156971	0.0068617	5574	tags=53%, list=35%, signal=35%	7756/10540/1060/246184/7273/51433/10270/286053/8678/129563/9525/8697/9183/55795/25936/80218/56984/51451/57132/51203/29082/3619/10051/54908/29781/26993/24137/54892/8260/5347/64682/9985/9232/3833/26271/10592/55143/51510/1063/9787/27127/64105/23212/701/81929/891/11130/9319/81930/64151/51529/29127/1062/91272/11065/10734/9918/79980/151648/81620/11331/114799/7283/23310/83540/4751/83903/84722/10403/2237…	GSEA for biological process in GO database	Enriched in low-risk group
GO:0031497	GO:0031497	chromatin assembly	145	-0.403339	-1.75665	0.00561798	0.0146207	0.00639116	5692	tags=51%, list=36%, signal=33%	8971/57673/22933/55051/1060/51535/257218/8353/23421/8091/51548/378708/3148/91687/146059/25842/85236/3065/8932/8339/8370/8343/8341/1786/201161/3005/22880/55506/3017/3008/6418/5931/8607/53615/1788/64105/10541/4171/79829/8362/4674/8357/55839/54069/57082/55355/79172/1029/8340/8294/8208/23133/8367/6839/3014/80312/3159/2491/201254/79682/54107/55166/64946/387103/11339/401541/121504/10036/3070/55723/8355…	GSEA for biological process in GO database	Enriched in low-risk group
GO:0071826	GO:0071826	ribonucleoprotein complex subunit organization	193	-0.405414	-1.84324	0.00657895	0.0160577	0.00701934	7412	tags=72%, list=46%, signal=39%	7919/22907/10658/8996/26121/6125/55692/5822/26523/22868/51386/6122/1975/6433/1968/6607/1660/22827/8665/6880/10419/6208/8559/11051/3831/9733/3646/1653/54496/54680/11052/8562/11218/91746/3326/9092/10856/8894/27316/6223/5591/79869/6426/7415/3692/8669/51154/10421/23246/79760/6631/255308/6147/10907/1659/79752/22889/6606/6732/27341/8663/6628/3320/6234/55015/84154/4686/10728/6633/57461/51187/3921/51747/…	GSEA for biological process in GO database	Enriched in low-risk group
GO:0000070	GO:0000070	mitotic sister chromatid segregation	156	-0.406819	-1.8121	0.00555556	0.0145486	0.00635965	5924	tags=58%, list=37%, signal=37%	25978/3837/23383/9184/5901/7756/10540/1060/246184/7273/51433/10270/286053/8678/129563/9525/8697/9183/55795/25936/80218/56984/51451/57132/51203/29082/3619/10051/54908/29781/26993/24137/54892/8260/5347/64682/9985/9232/3833/26271/10592/55143/51510/1063/9787/64105/23212/701/81929/891/11130/9319/81930/64151/51529/29127/1062/91272/11065/9918/79980/151648/81620/7283/23310/83540/4751/83903/84722/10403/69…	GSEA for biological process in GO database	Enriched in low-risk group
GO:0007059	GO:0007059	chromosome segregation	300	-0.40854	-1.93899	0.010101	0.0216672	0.0094714	5637	tags=55%, list=35%, signal=36%	157313/22933/7405/7756/10540/1060/246184/28989/7273/51433/6188/10270/152185/286053/2072/8678/129563/378708/23353/9525/4288/1104/8697/6732/9183/55795/56852/23369/256006/25936/200942/80218/9391/56984/51451/57132/51203/64793/57697/29082/3619/10051/54908/55706/29781/84191/7013/26993/24137/284086/8940/54892/8260/5347/64682/9985/9232/3833/26271/10592/55143/51510/51112/1063/348995/9787/27127/64105/8815/…	GSEA for biological process in GO database	Enriched in low-risk group
GO:0006275	GO:0006275	regulation of DNA replication	108	-0.409508	-1.72535	0.00456621	0.0128405	0.005613	3757	tags=43%, list=23%, signal=33%	26271/23595/253461/79733/5983/91603/3265/5111/545/1017/11232/604/81620/51053/54962/5982/114799/57418/157570/3980/5985/8317/84083/79075/675/80174/1763/983/79915/8914/1950/30968/890/990/10926/5001/345643/63922/59343/641/10361/253980/5984/7349/11200/90381	GSEA for biological process in GO database	Enriched in low-risk group
GO:0051321	GO:0051321	meiotic cell cycle	202	-0.410931	-1.87137	0.00699301	0.0168395	0.00736106	3299	tags=38%, list=21%, signal=30%	4487/701/1017/9319/81930/1325/221711/10734/9918/29988/2177/151648/57820/5017/10609/51547/7283/23310/83540/4751/24149/699/151246/3014/8438/124817/5892/5889/675/5932/7153/9700/9156/84930/63979/2956/201254/5890/197342/7272/27175/29893/4439/11144/80010/23397/5888/1164/201164/83990/993/7516/9088/157777/245711/25788/84072/84057/56159/10361/286151/7552/146956/10388/130951/7474/54361/158401/644186/1761/2…	GSEA for biological process in GO database	Enriched in low-risk group
GO:0006406	GO:0006406	mRNA export from nucleus	108	-0.415202	-1.74934	0.00456621	0.0128405	0.005613	5998	tags=54%, list=37%, signal=34%	100101267/8106/4116/51362/79228/57187/22794/6426/11338/3181/5976/6428/23165/55795/6432/2733/4927/4686/10762/79902/55706/53981/26993/84324/1977/10921/8683/6427/9984/9631/29107/348995/8563/53371/199746/81929/80145/55110/9775/84248/8086/8480/65109/11097/5433/7884/129401/10189/10212/51692/9688/10898/79023/81608/3087/22916/84321/29118	GSEA for biological process in GO database	Enriched in low-risk group
GO:0071427	GO:0071427	mRNA-containing ribonucleoprotein complex export from nucleus	108	-0.415202	-1.74934	0.00456621	0.0128405	0.005613	5998	tags=54%, list=37%, signal=34%	100101267/8106/4116/51362/79228/57187/22794/6426/11338/3181/5976/6428/23165/55795/6432/2733/4927/4686/10762/79902/55706/53981/26993/84324/1977/10921/8683/6427/9984/9631/29107/348995/8563/53371/199746/81929/80145/55110/9775/84248/8086/8480/65109/11097/5433/7884/129401/10189/10212/51692/9688/10898/79023/81608/3087/22916/84321/29118	GSEA for biological process in GO database	Enriched in low-risk group
GO:0022618	GO:0022618	ribonucleoprotein complex assembly	186	-0.419594	-1.89183	0.00649351	0.0159733	0.00698241	7412	tags=72%, list=46%, signal=39%	7919/22907/10658/8996/26121/6125/55692/5822/26523/22868/51386/6122/1975/6433/1968/6607/1660/22827/8665/6880/10419/6208/8559/11051/9733/3646/1653/54496/54680/11052/8562/11218/91746/3326/9092/10856/8894/27316/6223/5591/79869/6426/3692/8669/51154/10421/23246/79760/6631/255308/6147/10907/22889/6606/6732/27341/8663/6628/3320/6234/55015/84154/4686/10728/6633/57461/51187/3921/51747/6128/84231/6152/8666/…	GSEA for biological process in GO database	Enriched in low-risk group
GO:0034660	GO:0034660	ncRNA metabolic process	461	-0.422922	-2.11457	0.0169492	0.033009	0.0144292	6610	tags=67%, list=41%, signal=40%	51574/153443/5303/57117/80135/84294/4086/51654/9521/5073/57038/1653/4931/9790/91893/27042/54680/4087/9875/131965/55157/11103/5188/339487/25896/57602/10607/2068/10200/9092/9221/80222/88745/6897/54059/25983/92105/51091/83480/27292/22894/29102/6223/55656/80746/5591/81875/22984/51018/54920/25821/25879/51504/85395/55596/51095/84549/79050/4234/5901/11102/63892/51637/55695/3692/4736/8602/81627/11340/510…	GSEA for biological process in GO database	Enriched in low-risk group
GO:0006323	GO:0006323	DNA packaging	181	-0.426711	-1.93751	0.00606061	0.0154527	0.00675485	5692	tags=55%, list=36%, signal=36%	8971/57673/22933/55051/1060/7273/51535/10270/257218/8353/23421/8091/51548/378708/3148/91687/146059/25842/85236/3065/6732/8932/8339/8370/9025/8343/8341/51203/3619/10051/1786/29781/26993/201161/3005/22880/54892/55506/8260/3017/3008/6418/5931/9131/10592/8607/23198/53615/1788/26038/64105/8815/891/10541/4171/64151/79829/8362/4674/8357/9918/55839/54069/57082/55355/79172/23310/1029/8340/8294/8208/23133/…	GSEA for biological process in GO database	Enriched in low-risk group
GO:0140013	GO:0140013	meiotic nuclear division	139	-0.429321	-1.87655	0.0049505	0.0134692	0.00588781	3299	tags=42%, list=21%, signal=33%	4487/701/9319/81930/1325/221711/10734/29988/2177/151648/57820/10609/51547/83540/699/151246/8438/124817/5892/5889/675/7153/9700/84930/63979/201254/5890/197342/7272/29893/4439/11144/80010/23397/5888/1164/83990/157777/245711/25788/84072/84057/56159/10361/286151/7552/146956/10388/130951/7474/54361/158401/644186/1761/256126/55124/56154/91646	GSEA for biological process in GO database	Enriched in low-risk group
GO:0006302	GO:0006302	double-strand break repair	242	-0.431414	-1.99664	0.00877193	0.0199752	0.00873178	5970	tags=55%, list=37%, signal=35%	5591/78996/10213/3364/56916/23514/10097/64421/7415/254394/2074/7405/1161/4175/142/5423/7341/51588/286053/2072/55611/8091/51548/197370/9937/55159/7336/158880/56941/27434/126074/22976/51567/8370/9025/2547/6419/79184/57697/9577/24144/4796/55100/7528/580/401720/112441434/9985/84515/5531/119392/4172/6117/4174/10038/22909/84309/84787/7468/79035/9319/4171/286257/5893/1111/9400/8362/79728/2177/29086/2005…	GSEA for biological process in GO database	Enriched in low-risk group
GO:0006405	GO:0006405	RNA export from nucleus	135	-0.433129	-1.88728	0.00473934	0.0130644	0.00571084	5998	tags=56%, list=37%, signal=35%	100101267/4869/8106/4116/51362/79228/57187/22794/5901/6426/3692/55051/11338/3181/5976/6428/3178/23165/55795/6432/6059/2733/4927/4686/10762/79902/6741/55706/53981/26993/84324/1977/10921/8683/6427/9984/9631/29107/57510/65083/348995/8563/53371/84946/199746/23212/81929/80145/51068/55110/9775/7514/6209/84248/8086/8480/65109/11097/5433/11260/7884/129401/10189/10212/51692/9688/10898/79023/81608/3087/548…	GSEA for biological process in GO database	Enriched in low-risk group
GO:0006354	GO:0006354	DNA-templated transcription, elongation	106	-0.433133	-1.83002	0.0045045	0.0127526	0.00557457	6629	tags=68%, list=41%, signal=40%	4298/23168/6829/3150/25920/10915/55840/2068/9015/7936/54623/5432/2966/5440/2963/2074/55250/7343/2965/55837/51755/11143/2071/6919/6749/2968/6923/25885/2962/5434/905/55795/9025/8861/64425/51497/4686/904/2967/6827/84337/23476/6908/5431/6917/26610/284695/9984/8812/79101/4331/8563/7469/404672/5438/84172/9400/5436/9014/5433/10189/79736/23160/5439/9533/2146/165918/80237/80349/22916/5437/6469	GSEA for biological process in GO database	Enriched in low-risk group
GO:0097549	GO:0097549	chromatin organization involved in negative regulation of transcription	101	-0.434339	-1.80297	0.00434783	0.0125927	0.00550464	5692	tags=53%, list=36%, signal=35%	8971/57673/22933/55051/3146/648/51535/8353/8091/51548/25842/25942/3065/8338/8932/8370/29028/7703/1786/8726/201161/3005/54454/22880/3066/55506/3008/84759/53615/1788/3012/79829/8362/8357/84661/1029/8294/23133/8367/6839/3014/80312/3159/8336/8969/54107/8318/55766/2146/121504/3070/3015/8355/92815	GSEA for biological process in GO database	Enriched in low-risk group
GO:1903046	GO:1903046	meiotic cell cycle process	154	-0.435518	-1.94082	0.00531915	0.0142259	0.00621858	3299	tags=42%, list=21%, signal=34%	4487/701/9319/81930/1325/221711/10734/9918/29988/2177/151648/57820/5017/10609/51547/7283/23310/83540/699/151246/8438/124817/5892/5889/675/7153/9700/84930/63979/2956/201254/5890/197342/7272/27175/29893/4439/11144/80010/23397/5888/1164/83990/993/157777/245711/25788/84072/84057/56159/10361/286151/7552/146956/10388/130951/7474/54361/158401/644186/1761/256126/55124/56154/91646	GSEA for biological process in GO database	Enriched in low-risk group
GO:0071166	GO:0071166	ribonucleoprotein complex localization	126	-0.435854	-1.87816	0.00462963	0.0129898	0.00567826	5998	tags=56%, list=37%, signal=36%	100101267/4869/8106/4116/51362/79228/57187/22794/5901/6426/3692/11338/3181/5976/6428/23165/55795/6432/6059/2733/4927/4686/10762/79902/6741/55706/53981/26993/84324/1977/10921/8683/6427/9984/9631/29107/65083/348995/8563/53371/84946/199746/23212/81929/80145/51068/55110/9775/7514/6209/84248/8086/8480/65109/11097/5433/11260/7884/129401/10189/10212/51692/9688/10898/79023/81608/3087/22916/55341/84321/29…	GSEA for biological process in GO database	Enriched in low-risk group
GO:0071103	GO:0071103	DNA conformation change	293	-0.436067	-2.07361	0.00917431	0.0206299	0.00901797	5692	tags=55%, list=36%, signal=36%	8971/57673/254394/2963/2074/22933/55051/1161/3181/4175/1060/142/3146/7273/2965/51535/10270/257218/116447/8353/23421/8091/51548/378708/2071/3148/91687/2968/3508/146059/25842/8450/85236/3065/6732/8932/301/8339/56852/8370/9025/9978/8343/2547/8341/51203/57697/2967/3619/10051/6832/1786/29781/26993/7311/201161/3005/22880/8940/54892/55506/8260/3017/3008/6418/5931/84515/9131/10592/4172/8607/6117/23198/41…	GSEA for biological process in GO database	Enriched in low-risk group
GO:0071426	GO:0071426	ribonucleoprotein complex export from nucleus	125	-0.438608	-1.89	0.00465116	0.0129922	0.00567931	5998	tags=57%, list=37%, signal=36%	100101267/4869/8106/4116/51362/79228/57187/22794/5901/6426/3692/11338/3181/5976/6428/23165/55795/6432/6059/2733/4927/4686/10762/79902/6741/55706/53981/26993/84324/1977/10921/8683/6427/9984/9631/29107/65083/348995/8563/53371/84946/199746/23212/81929/80145/51068/55110/9775/7514/6209/84248/8086/8480/65109/11097/5433/11260/7884/129401/10189/10212/51692/9688/10898/79023/81608/3087/22916/55341/84321/29…	GSEA for biological process in GO database	Enriched in low-risk group
GO:0006414	GO:0006414	translational elongation	132	-0.440057	-1.90971	0.00478469	0.0131032	0.0057278	6711	tags=71%, list=42%, signal=42%	10240/1984/1801/1933/7818/28957/10767/6181/118487/51253/64969/28973/1802/51091/84545/64960/54148/51642/64928/1937/6156/55173/143244/29088/64983/122704/54460/6726/1917/51023/10884/51264/90850/740/29074/128308/60678/51021/10573/51258/78988/28998/64965/64975/8846/55168/64951/60488/64979/28977/9553/63875/64976/51069/51116/54534/64978/51714/54948/7284/55037/79590/9775/11222/51081/65993/51318/9801/6494…	GSEA for biological process in GO database	Enriched in low-risk group
GO:0006260	GO:0006260	DNA replication	264	-0.451045	-2.10512	0.00917431	0.0206299	0.00901797	4706	tags=51%, list=29%, signal=37%	466/64863/11201/5810/6419/6240/23560/29803/57697/58525/997/56655/7013/10919/4796/580/5000/51514/92675/9984/5883/6418/5931/84268/84515/26271/23595/4172/6117/253461/4174/79733/5983/51147/91603/3265/5111/201973/4998/545/1017/1325/4171/1111/9400/11073/5425/51550/80119/11232/604/81620/51053/54962/5982/114799/6742/6119/4173/4999/5558/2237/57418/8208/157570/3980/9093/3159/5985/9401/8317/84083/79075/1116…	GSEA for biological process in GO database	Enriched in low-risk group
GO:0031123	GO:0031123	RNA 3'-end processing	138	-0.45444	-1.98051	0.00497512	0.013507	0.00590432	7354	tags=72%, list=46%, signal=40%	58490/23283/26512/55339/79033/84271/60528/79882/9295/9810/118460/123169/80789/23144/11051/51574/57117/6829/5073/11052/25888/25896/10914/55656/7936/8106/80336/4116/51362/54623/79869/79228/51095/57187/22794/6426/11340/1477/11338/5393/6428/55197/64852/56254/2926/6432/4686/3028/904/6741/6832/53981/84324/10978/580/10921/55149/8683/6427/1479/9984/203522/81556/6626/54512/8563/199746/891/80145/55110/9775…	GSEA for biological process in GO database	Enriched in low-risk group
GO:0034470	GO:0034470	ncRNA processing	378	-0.458171	-2.24312	0.0126582	0.0260842	0.0114022	6610	tags=69%, list=41%, signal=41%	51574/153443/5303/57117/80135/84294/4086/51654/5073/1653/4931/9790/91893/27042/54680/4087/9875/131965/11103/339487/25896/57602/10607/2068/10200/9092/9221/88745/54059/25983/92105/83480/27292/22894/29102/6223/55656/80746/5591/81875/22984/51018/54920/25821/25879/51504/85395/55596/51095/84549/79050/4234/11102/63892/51637/55695/3692/4736/8602/81627/11340/51093/79039/57505/55250/51154/115939/3181/56339…	GSEA for biological process in GO database	Enriched in low-risk group
GO:0016072	GO:0016072	rRNA metabolic process	231	-0.461255	-2.14069	0.00735294	0.017439	0.00762311	6417	tags=68%, list=40%, signal=41%	4931/9790/91893/27042/54680/9875/11103/57602/10607/2068/10200/9092/9221/88745/54059/25983/27292/22894/29102/6223/5591/81875/22984/51018/25879/51504/85395/84549/79050/55695/3692/4736/8602/11340/51093/79039/51154/115939/6129/5393/23246/317781/27043/51575/10813/55720/6194/84135/55127/705/55178/55813/115752/27341/51013/90121/11157/10556/10528/6234/285855/6217/6187/84154/84916/54433/55651/117246/23560…	GSEA for biological process in GO database	Enriched in low-risk group
GO:0022613	GO:0022613	ribonucleoprotein complex biogenesis	431	-0.463229	-2.31803	0.0144928	0.0290549	0.0127008	7123	tags=74%, list=45%, signal=42%	134430/51386/6122/55661/10775/196074/10514/1975/79631/23076/57050/285367/84881/6433/54700/1968/113510/118460/51077/6607/2752/1660/29063/22827/8665/54552/6880/10419/6208/8559/11051/153443/5303/80135/84294/9733/3646/1653/4931/9790/91893/27042/54496/54680/11052/9875/8562/11103/9816/11218/91746/3326/57602/10607/2068/10200/9092/55153/9221/88745/10856/2971/8894/54059/25983/27316/27292/22894/29102/6223/…	GSEA for biological process in GO database	Enriched in low-risk group
GO:0009410	GO:0009410	response to xenobiotic stimulus	105	-0.467017	-1.96779	0.00444444	0.0126682	0.00553765	1193	tags=32%, list=7%, signal=30%	57491/1066/1559/218/134147/54578/874/1573/119391/2902/29785/1577/2941/2946/1562/54575/2944/26050/2947/314/2328/54658/23491/4025/1645/1592/13/8856/6770/2729/54577/2326/54905/2938	GSEA for biological process in GO database	Enriched in low-risk group
GO:0006399	GO:0006399	tRNA metabolic process	183	-0.467217	-2.11618	0.00632911	0.0158681	0.00693643	6516	tags=70%, list=41%, signal=42%	51654/9521/57038/1653/131965/55157/5188/339487/80222/6897/51091/83480/80746/54920/25821/51504/51095/4234/11102/63892/51637/81627/11340/57505/55250/5393/8518/60487/9836/55039/10352/2926/283459/51605/11157/10556/79691/3376/3028/124454/10056/6741/79731/10940/1615/55699/80324/10978/55687/9255/4141/4677/92675/57570/142940/8846/27068/25917/26610/129450/54859/51067/158234/51493/54482/23587/57176/79897/5…	GSEA for biological process in GO database	Enriched in low-risk group
GO:0009451	GO:0009451	RNA modification	159	-0.468047	-2.10389	0.00531915	0.0142259	0.00621858	5894	tags=63%, list=37%, signal=40%	54920/25821/51504/9589/4234/63892/55695/81627/51093/57505/55250/115939/56339/83448/8518/60487/9836/55039/55178/51605/79691/64863/54433/3028/8731/55651/117246/6741/221120/27037/164668/80324/55687/57570/142940/8846/25917/26610/129450/54859/158234/54482/23587/114049/55798/113179/27304/55505/96764/150962/56257/152992/79872/90353/140564/51106/134637/200316/29960/113802/54931/10436/63899/221078/64216/7…	GSEA for biological process in GO database	Enriched in low-risk group
GO:0032508	GO:0032508	DNA duplex unwinding	105	-0.469409	-1.97787	0.00444444	0.0126682	0.00553765	6222	tags=65%, list=39%, signal=40%	84181/4361/2068/10856/1642/56916/2966/254394/2963/2074/1161/4175/142/2965/2071/2968/3508/8450/301/56852/9978/2547/57697/2967/6832/7311/84515/4172/8607/6117/4174/5983/26038/4331/404672/4171/8451/9400/7507/170506/80119/25913/5982/6742/6233/4173/1643/3159/5985/9401/84083/79075/51659/7153/4176/56652/1763/54821/5888/83990/157777/10721/63922/25788/641/84296/5984/165545	GSEA for biological process in GO database	Enriched in low-risk group
GO:0006289	GO:0006289	nucleotide-excision repair	107	-0.473572	-2.00895	0.00440529	0.0126682	0.00553765	6593	tags=71%, list=41%, signal=42%	4287/8533/3150/84464/10714/4913/2068/64708/7157/1642/3364/5432/2966/7874/5981/5426/5440/2074/55247/85015/1161/142/2965/2176/2072/5424/11143/2071/2968/3978/8450/5434/9978/10987/57461/2873/2967/57654/56949/7311/51138/5431/6917/9318/6117/22909/5983/91603/50813/4331/5111/404672/10450/5438/79661/8451/5893/5436/5886/150684/10980/5425/7507/27339/5982/6119/6233/5433/1643/3980/5985/675/5439/83990/5984/5437	GSEA for biological process in GO database	Enriched in low-risk group
GO:0032392	GO:0032392	DNA geometric change	113	-0.474322	-2.01649	0.00473934	0.0130644	0.00571084	6222	tags=65%, list=39%, signal=40%	84181/4361/2068/10856/7157/1642/56916/2966/254394/2963/2074/1161/3181/4175/142/3146/2965/2071/3148/2968/3508/8450/301/56852/9978/2547/57697/2967/6832/7311/84515/4172/8607/6117/4174/5983/26038/4331/404672/4171/8451/9400/7978/7507/170506/80119/25913/5982/6742/6233/4173/8438/1643/3159/5985/9401/84083/79075/51659/7153/4176/56652/1763/54821/5888/83990/157777/10721/63922/25788/641/84296/5984/165545	GSEA for biological process in GO database	Enriched in low-risk group
GO:0000724	GO:0000724	double-strand break repair via homologous recombination	132	-0.476829	-2.06928	0.00478469	0.0131032	0.0057278	4242	tags=46%, list=27%, signal=34%	4796/7528/401720/112441434/9985/84515/5531/119392/4172/6117/4174/22909/79035/4171/5893/1111/9400/79728/6119/4173/2237/375757/55693/3014/8438/3980/9401/8317/5892/5889/675/5932/51659/55086/51444/4176/63979/253714/5890/8318/11144/80010/672/5888/8914/729475/2187/7516/10635/157777/10721/79000/25788/641/84296/348654/64110/55010/7517/116028/56154	GSEA for biological process in GO database	Enriched in low-risk group
GO:0006364	GO:0006364	rRNA processing	221	-0.477358	-2.20232	0.00740741	0.0175021	0.00765071	6417	tags=69%, list=40%, signal=42%	4931/9790/91893/27042/54680/9875/11103/57602/10607/2068/10200/9092/9221/88745/54059/25983/27292/22894/6223/5591/81875/22984/51018/25879/51504/85395/84549/79050/55695/3692/4736/8602/11340/51093/79039/51154/115939/6129/5393/23246/317781/27043/51575/10813/55720/6194/84135/55127/705/55178/55813/27341/51013/90121/11157/10556/10528/6234/285855/6217/6187/84154/84916/54433/55651/117246/23560/8886/6130/26…	GSEA for biological process in GO database	Enriched in low-risk group
GO:0042254	GO:0042254	ribosome biogenesis	301	-0.485003	-2.30404	0.01	0.0215979	0.00944113	6417	tags=70%, list=40%, signal=43%	4931/9790/91893/27042/54680/9875/11103/9816/57602/10607/2068/10200/9092/55153/9221/88745/2971/54059/25983/27292/22894/29102/6223/5591/4869/81875/90441/22984/51018/11137/25879/51504/85395/84549/79050/5901/55695/3692/55027/4736/8602/11340/51093/79039/64794/51154/115939/6129/5393/23246/317781/27043/51575/10813/55720/6194/220064/84135/6147/55127/705/8450/55178/55813/27341/51013/90121/11157/10556/1052…	GSEA for biological process in GO database	Enriched in low-risk group
GO:0000725	GO:0000725	recombinational repair	134	-0.485311	-2.10465	0.00480769	0.0131375	0.00574283	4242	tags=47%, list=27%, signal=35%	4796/7528/401720/112441434/9985/84515/5531/119392/4172/6117/4174/22909/79035/4171/5893/1111/9400/79728/6119/4173/2237/375757/55693/3014/8438/3980/9401/8317/5892/5889/675/5932/51659/55086/51444/4176/63979/253714/5890/83695/8318/11144/80010/672/5888/8914/729475/2187/7516/10635/157777/10721/79000/25788/641/84296/348654/64110/55010/78995/7517/116028/56154	GSEA for biological process in GO database	Enriched in low-risk group
GO:0034754	GO:0034754	cellular hormone metabolic process	111	-0.486156	-2.05542	0.00469484	0.0130274	0.00569468	1468	tags=32%, list=9%, signal=30%	79644/8228/3991/130/59342/1559/145226/147015/8608/57016/2232/79154/29785/216/54361/1577/8644/1181/6783/157506/1562/6469/131/54658/1645/1592/1646/6770/54577/441282/1583/10202/54905/64577/7364/126	GSEA for biological process in GO database	Enriched in low-risk group
GO:0008033	GO:0008033	tRNA processing	128	-0.492745	-2.12429	0.00469484	0.0130274	0.00569468	6047	tags=69%, list=38%, signal=43%	83480/80746/54920/25821/51504/51095/4234/11102/63892/51637/81627/57505/55250/8518/60487/9836/55039/2926/51605/11157/10556/79691/3028/6741/10940/80324/10978/55687/57570/142940/8846/25917/26610/129450/54859/158234/51493/54482/23587/79897/55798/113179/27304/51367/83707/10557/150962/79074/152992/90353/55520/134637/8270/54931/10799/63899/221078/79979/55621/123263/55226/116461/51002/93587/54913/80745/1…	GSEA for biological process in GO database	Enriched in low-risk group
GO:0006119	GO:0006119	oxidative phosphorylation	125	-0.504563	-2.1742	0.00465116	0.0129922	0.00567931	5021	tags=63%, list=31%, signal=44%	4714/54539/7385/4698/7384/55967/6834/4705/54949/6392/1355/6472/4702/10105/4704/4729/126328/4716/7388/374291/4722/4717/506/4706/1351/1537/7386/84277/1337/57017/440567/513/891/10476/4709/4712/4710/4694/509/517/84300/2395/79085/4700/4436/518/51079/521/4718/4715/1347/10975/1349/1738/54205/6622/1340/790955/6901/29796/9167/79736/1345/516/4707/9551/4713/4701/9377/983/1329/84275/637/30968/51085/388753/40…	GSEA for biological process in GO database	Enriched in low-risk group
GO:0006261	GO:0006261	DNA-dependent DNA replication	148	-0.529204	-2.32355	0.00546448	0.0145219	0.00634797	4472	tags=59%, list=28%, signal=43%	57697/58525/997/56655/7013/4796/5000/9984/84268/26271/23595/4172/6117/4174/79733/5983/91603/5111/201973/4998/1017/1325/4171/9400/11073/5425/11232/604/81620/51053/54962/5982/6742/6119/4173/4999/5558/2237/57418/3980/9093/3159/5985/9401/8317/84083/79075/11169/675/51659/10189/5557/4176/56652/253714/23649/92667/80174/201254/197342/54107/9837/1763/8318/54465/79915/5888/8914/5427/64785/30968/55345/990/5…	GSEA for biological process in GO database	Enriched in low-risk group
GO:0006415	GO:0006415	translational termination	105	-0.532702	-2.24456	0.00444444	0.0126682	0.00553765	6711	tags=79%, list=42%, signal=46%	10240/1984/55239/84340/7818/28957/91574/118487/51253/64969/28973/84545/64960/54148/51642/51504/64928/55173/143244/5976/29088/64983/122704/54460/51023/6059/2733/10884/51264/92399/740/29074/128308/51021/10573/51258/78988/28998/64965/65094/64975/55168/64951/9617/60488/64979/28977/9553/63875/64976/51069/51116/54534/64978/54948/55037/79590/11222/51081/65993/51318/9801/64949/219927/116540/90480/64963/1…	GSEA for biological process in GO database	Enriched in low-risk group
GO:0032543	GO:0032543	mitochondrial translation	135	-0.538181	-2.34502	0.00473934	0.0130644	0.00571084	6543	tags=80%, list=41%, signal=48%	84340/51654/7818/57038/28957/55157/5188/92170/118487/51253/64969/80222/28973/84545/64960/54148/51642/55005/64928/55173/57505/29088/64983/122704/54460/10352/283459/51023/10884/51264/92399/740/124454/29074/128308/51021/6472/115416/55699/10573/51258/78988/28998/55245/64965/64975/8846/51335/55168/64951/51067/9617/60488/64979/28977/9553/63875/64976/79072/51069/2617/51116/54534/64978/54948/7284/55037/7…	GSEA for biological process in GO database	Enriched in low-risk group
GO:0140053	GO:0140053	mitochondrial gene expression	165	-0.538876	-2.41253	0.00561798	0.0146207	0.00639116	6543	tags=80%, list=41%, signal=48%	84340/51654/7818/60493/57038/28957/55157/5188/92170/118487/51253/64969/80222/28973/7019/84545/64960/54148/51642/55005/25821/64928/51095/55173/57505/29088/64983/122704/54460/10352/283459/51023/64863/10884/51264/3028/92399/740/124454/29074/128308/6832/51021/6472/115416/55699/80324/10573/51258/78988/28998/55245/64965/57570/64975/8846/51335/55168/64951/51067/9617/158234/60488/64979/28977/9553/63875/6…	GSEA for biological process in GO database	Enriched in low-risk group
hsa04380	hsa04380	Osteoclast differentiation	123	0.613168	2.23755	0.00121655	0.00581641	0.00294995	3272	tags=48%, list=20%, signal=38%	2354/799/3690/11027/7124/126014/353514/1513/11025/4773/79168/2212/2213/7048/2214/6688/7305/10990/1436/23547/4688/653361/10288/9021/695/11024/3553/8600/11006/3937/2209/2215/4286/10859/3458/10326/3554/2274/54209/4689/1435/2353/140885/54/9846/55423/3725/5336/3455/1535/2534/4772/3727/3716/7042/5293/3726/7040/1540	GSEA for pathways in KEGG database	Enriched in high-risk group
hsa04060	hsa04060	Cytokine-cytokine receptor interaction	229	0.587199	2.29129	0.00111483	0.00581641	0.00294995	3025	tags=54%, list=19%, signal=45%	9173/6374/2920/3598/3624/3976/6369/7124/3568/1440/653/2921/6347/608/2662/1437/6368/6348/3569/654/5473/650/939/23495/1441/1233/5008/3577/3575/6373/6351/8740/7066/94/944/1235/3953/7048/8793/1524/6387/959/1436/3589/1230/920/729230/7133/6349/3553/3587/3563/6367/9560/1438/8600/6358/6355/3458/7043/3554/7852/3603/8807/1439/1234/8742/6361/51554/3572/1435/23529/60401/2833/6354/3594/10673/246778/3559/3586/…	GSEA for pathways in KEGG database	Enriched in high-risk group
hsa04514	hsa04514	Cell adhesion molecules	137	0.579813	2.1448	0.00119761	0.00581641	0.00294995	2727	tags=58%, list=17%, signal=48%	9075/3897/51208/1462/1000/6401/58494/3127/8516/3119/57863/3689/6404/6403/5175/4685/3385/3118/57689/84628/3123/3684/1003/83700/6614/90952/3384/959/3115/6693/23705/3111/3117/3383/920/3122/3680/3113/5788/940/257194/5797/947/3108/3683/22854/7122/941/3676/1493/1002/3109/942/64115/3695/3133/6385/1013/137075/3107/914/29851/923/1001/23114/5133/100506658/3688/3106/3112/23562/4684/10666/80380/1365/925/3134…	GSEA for pathways in KEGG database	Enriched in high-risk group
hsa04145	hsa04145	Phagosome	142	0.576298	2.13827	0.00120048	0.00581641	0.00294995	3395	tags=51%, list=21%, signal=40%	1311/3690/6441/7057/7058/8685/81035/653509/3127/729238/4973/4360/3119/718/3689/10381/2212/3118/2213/7099/3123/1536/3684/9902/929/2214/2204/3115/4481/4688/653361/1520/3111/3117/3122/3113/347733/2209/2215/3108/3678/948/4689/715/30835/81027/7097/3109/3133/7846/3107/1514/10312/3688/3106/3112/4353/11151/1535/245972/3134/3685/526/7280/3673/83547/3105/3135/60/84617/6891/8417	GSEA for pathways in KEGG database	Enriched in high-risk group
hsa04611	hsa04611	Platelet activation	118	0.541809	1.96259	0.00122699	0.00581641	0.00294995	3390	tags=46%, list=21%, signal=36%	2243/2266/1277/1281/3690/1278/9002/5023/283748/2212/2977/5739/4638/123745/2207/23533/6916/695/196883/7450/146850/5592/5294/54518/3937/2149/5742/6915/3709/83706/107/2982/5330/113/3688/2771/5336/64805/2534/8605/10235/91807/3708/7094/4846/255189/3673/5293/340156/10627/60/10125/115/7408	GSEA for pathways in KEGG database	Enriched in high-risk group
hsa04668	hsa04668	TNF signaling pathway	110	0.541339	1.94671	0.00124224	0.00581641	0.00294995	3993	tags=45%, list=25%, signal=34%	4314/6374/4318/2920/3976/7124/6401/2921/6347/1437/3569/2277/5743/3383/9021/7133/3553/7424/90993/4323/1435/2353/1051/197259/64127/3725/6352/7128/330/8809/3659/1326/8837/5293/64764/3726/6376/4049/7412/7185/9020/4792/6364/1906/843/11035/355/4790/8737	GSEA for pathways in KEGG database	Enriched in high-risk group
hsa04510	hsa04510	Focal adhesion	196	0.535564	2.05648	0.0011325	0.00581641	0.00294995	4080	tags=56%, list=25%, signal=42%	1311/2335/3082/1277/7148/3690/22801/1278/1293/5156/7057/3694/7058/1299/1292/3918/8516/10398/2277/5159/1291/256076/5649/3910/1285/53358/131873/3908/4638/1286/3672/7143/857/3680/8515/2321/7450/5923/5155/2324/7424/3678/10319/3675/63923/3791/3479/1282/3676/2316/1284/80310/87/64098/5579/3695/2318/56034/5154/3913/5880/3679/7791/3688/3725/3611/2534/1956/3685/330/3909/7410/4660/824/8395/91807/7094/7414/3…	GSEA for pathways in KEGG database	Enriched in high-risk group
hsa04670	hsa04670	Leukocyte transendothelial migration	102	0.534089	1.90027	0.00126904	0.00581641	0.00294995	3707	tags=54%, list=23%, signal=42%	9075/4318/51208/4313/58494/10398/3689/7070/5175/1536/3684/1003/83700/6387/90952/4688/653361/3383/3702/3683/7852/7122/4689/399/3676/87/4478/5579/137075/5880/100506658/3688/2771/10411/23562/5336/1535/1365/7410/7414/5010/7294/5293/5578/11069/6494/10627/60/5829/7408/7412/9071/83692/5906/7409	GSEA for pathways in KEGG database	Enriched in high-risk group
hsa04933	hsa04933	AGE-RAGE signaling pathway in diabetic complications	100	0.525719	1.87468	0.00126263	0.00581641	0.00294995	3068	tags=37%, list=19%, signal=30%	183/185/2335/1277/1281/1278/7124/6401/4313/6347/3569/177/2277/1536/7048/1285/5054/1286/3383/3553/50507/1958/7424/7043/1282/1284/5579/5330/5292/7056/3725/5336/4772/4846/7042/5293/5578	GSEA for pathways in KEGG database	Enriched in high-risk group
hsa04630	hsa04630	JAK-STAT signaling pathway	125	0.516967	1.88825	0.00121212	0.00581641	0.00294995	3060	tags=41%, list=19%, signal=33%	3598/3976/5156/3568/1440/1437/3569/5159/1441/5008/3575/7066/3953/2273/3589/9021/3587/3563/1438/5155/3458/1439/116379/3572/3594/3559/3586/1154/1026/3560/5154/316/5292/3566/3581/4170/64109/6775/3595/3455/2057/3561/1956/3601/3716/50615/3570/3977/9180/11009/5293	GSEA for pathways in KEGG database	Enriched in high-risk group
hsa04062	hsa04062	Chemokine signaling pathway	178	0.516301	1.96573	0.00115875	0.00581641	0.00294995	3707	tags=46%, list=23%, signal=36%	6374/2920/6369/2921/6347/6368/6348/5473/1233/3577/6373/6351/2791/1235/2268/53358/408/1524/6387/23533/653361/1230/54331/729230/6349/1794/2869/196883/6367/9560/146850/5294/3702/6358/6355/7454/7852/1234/6361/2793/2833/6354/57580/107/2788/5579/6366/6363/5330/1237/5880/10663/113/58191/6362/3579/2771/6357/6352/5336/2786/409/1232/4283/7410/10235/6356/6846/5293/6464/10563/9844/5829/6376/115/25759/2776/59…	GSEA for pathways in KEGG database	Enriched in high-risk group
hsa05145	hsa05145	Toxoplasmosis	109	0.511219	1.83121	0.00125471	0.00581641	0.00294995	3000	tags=37%, list=19%, signal=30%	7124/3918/3127/3119/3118/240/7099/3123/3910/79444/3908/959/3115/23533/3111/3117/3122/3113/3587/146850/5294/3108/3458/7043/10319/1234/7097/3109/3586/3913/3688/2771/3112/23643/4261/330/3909/3716/3949/7042	GSEA for pathways in KEGG database	Enriched in high-risk group
hsa04064	hsa04064	NF-kappa B signaling pathway	102	0.497117	1.76873	0.00126904	0.00581641	0.00294995	4073	tags=45%, list=25%, signal=34%	2920/7124/2921/4616/6351/8740/7099/5743/929/6387/959/3383/695/3553/9560/8600/597/3554/60401/10673/353376/5328/5579/6366/6363/6357/4050/23643/5336/7128/330/10912/8837/5588/1540/4049/7412/7185/9020/4792/1647/4791/3932/4790/8737/4615	GSEA for pathways in KEGG database	Enriched in high-risk group
hsa05152	hsa05152	Tuberculosis	159	0.486272	1.83057	0.00117924	0.00581641	0.00294995	2567	tags=32%, list=16%, signal=27%	1594/7124/820/26253/3127/3569/4360/3119/718/3689/2212/3118/2213/7099/3123/3684/7421/9902/929/2214/3687/3115/1263/2207/1520/3111/3117/972/3122/3113/3553/3587/1378/2209/2215/3108/3458/815/7043/30835/7097/3109/3586/1051/1509/10312/64127/3112/4261/11151/245972	GSEA for pathways in KEGG database	Enriched in high-risk group
hsa04613	hsa04613	Neutrophil extracellular trap formation	144	0.484529	1.8022	0.00119761	0.00581641	0.00294995	2107	tags=26%, list=13%, signal=23%	2243/2266/23569/2358/3690/820/177/718/728/2357/3689/6404/2212/6403/366/7099/1536/3684/2214/27180/51284/727/51311/4688/653361/2359/7450/1378/2209/2215/1511/3683/4689/7097/5579/5330/5880	GSEA for pathways in KEGG database	Enriched in high-risk group
hsa04151	hsa04151	PI3K-Akt signaling pathway	307	0.476315	1.89604	0.00107066	0.00581641	0.00294995	3100	tags=37%, list=19%, signal=31%	1311/2335/8817/3082/1277/7148/3690/2254/22801/1278/1293/5156/7057/7010/3694/7058/1299/1440/1292/3918/8516/3569/2277/5159/3164/1441/2255/1291/51378/5008/256076/2252/3575/5649/7099/2791/3910/1285/131873/3908/1286/3672/1436/23533/7143/374/54331/2066/3680/8515/3563/2321/7450/146850/5294/5155/2322/2324/7424/3678/90993/2149/10319/3675/63923/2264/3791/1435/2793/3479/1282/3676/1284/80310/7097/3559/4914/2…	GSEA for pathways in KEGG database	Enriched in high-risk group
hsa04650	hsa04650	Natural killer cell mediated cytotoxicity	101	0.468754	1.67241	0.00126263	0.00581641	0.00294995	3183	tags=42%, list=20%, signal=34%	7124/1437/3689/4773/53358/2214/7305/3384/2207/3383/10870/3937/2215/3458/3683/3002/51744/5551/5579/259197/3133/3107/5880/962/919/3106/3824/5336/3455/3821/4068/2534/4772/7410/356/5293/5578/117157/6464/3105/3135/100528032	GSEA for pathways in KEGG database	Enriched in high-risk group
hsa05164	hsa05164	Influenza A	149	0.460028	1.71659	0.0011919	0.00581641	0.00294995	3068	tags=29%, list=19%, signal=24%	114548/5644/7124/56000/6347/3127/3569/3119/64499/5645/23430/3118/7099/3123/51284/3115/3111/3117/3383/9021/3122/3113/3553/3108/3458/7177/3109/5579/91543/3665/7098/3112/6352/4261/7113/3455/1021/5611/3716/90865/356/5293/5578	GSEA for pathways in KEGG database	Enriched in high-risk group
hsa04621	hsa04621	NOD-like receptor signaling pathway	155	0.451782	1.6934	0.00238663	0.00899796	0.00456356	4345	tags=41%, list=27%, signal=30%	2920/114548/7124/820/2921/6347/91662/3569/7099/1536/440738/118429/4210/51393/3553/84168/58484/9447/5027/3709/838/2633/5330/4671/3665/10628/115361/64127/115362/3725/2635/6352/3455/340061/1535/7128/22900/330/3716/3708/2634/1508/10392/9051/114769/84674/4792/837/3710/11035/22861/24145/387/4790/3454/8737/6772/4615/79792/81631/11337/5580/8767	GSEA for pathways in KEGG database	Enriched in high-risk group
hsa04270	hsa04270	Vascular smooth muscle contraction	118	0.449323	1.62758	0.00245399	0.00899796	0.00456356	3068	tags=39%, list=19%, signal=32%	5320/183/185/72/59/5322/283748/10398/1909/10268/3779/5319/775/4881/10203/2977/5739/800/4638/94274/123745/147/196883/5592/3709/10266/107/5579/2982/776/5330/4628/113/552/135/27345/10267/4627/8605/4660/26279/91807/3708/255189/5588/5578	GSEA for pathways in KEGG database	Enriched in high-risk group
hsa05171	hsa05171	Coronavirus disease - COVID-19	204	0.447178	1.71814	0.00113379	0.00581641	0.00294995	2611	tags=25%, list=16%, signal=21%	2243/2266/4314/185/730/114548/7124/721/720/1440/6347/729/1437/3569/718/728/2212/6403/2162/719/7099/712/1536/51284/727/51311/713/3553/717/7450/8829/714/629/715/4312/3572/2353/1675/7097/5579/716/7098/3725/5336/7113/3455/340061/1636/1839/1956	GSEA for pathways in KEGG database	Enriched in high-risk group
hsa04072	hsa04072	Phospholipase D signaling pathway	139	0.432701	1.6009	0.00359712	0.0116377	0.0059024	3216	tags=34%, list=20%, signal=27%	183/185/5737/5156/283748/5159/3577/2206/53358/123745/2207/23533/27128/196883/2205/146850/5294/26052/5155/2149/80310/107/56034/5154/5330/6237/113/3579/9846/552/10411/5336/22808/2534/2911/1956/8605/8613/554/8395/255189/5293/5578/6464/9265/11069/2912	GSEA for pathways in KEGG database	Enriched in high-risk group
hsa04926	hsa04926	Relaxin signaling pathway	119	0.428412	1.55592	0.00611247	0.0160088	0.00811932	3107	tags=33%, list=19%, signal=27%	4322/4318/1277/1281/1278/4313/59/2277/1910/2791/7048/1285/53358/408/1286/54331/196883/7424/90993/4312/2793/1282/2353/1284/59350/107/2788/5330/113/2771/3725/2786/409/1956/4846/5293/5578/64764/6464	GSEA for pathways in KEGG database	Enriched in high-risk group
hsa04625	hsa04625	C-type lectin receptor signaling pathway	100	0.425667	1.5179	0.0113636	0.0271739	0.013782	4587	tags=46%, list=29%, signal=33%	114548/7124/338339/26253/3569/4773/1960/5743/93978/1263/2207/3553/6367/1959/30835/6361/3709/3586/6237/3725/5336/22808/4772/4046/3659/3708/5293/1540/9020/4792/3593/4791/3710/387/4790/4193/6772/4775/53342/5580/9261/5533/808/23365/602/6850	GSEA for pathways in KEGG database	Enriched in high-risk group
[truncated: 28 more rows]
