# Supplementary material for: Comprehensive analyses of a CD8+ T cell infiltration related gene signature with regard to the prediction of prognosis and immunotherapy response in lung squamous cell carcinoma
Source: BMC Bioinformatics. 2023 Jun 6;24:238. doi: 10.1186/s12859-023-05302-3 (PMC10246359; doi:10.1186/s12859-023-05302-3)
Supplement: Supplementary file 10 — Additional file 10: Table S6. GSVA analysis for KEGG pathways in low and high-risk groups. [file 12859_2023_5302_MOESM10_ESM.xlsx]

## Sheet: Additional file 10 Table S6. GS
Table S6. GSVA analysis for KEGG pathways in low and high-risk groups
id	logFC	AveExpr	t	P.Value	adj.P.Val	B
KEGG_LEUKOCYTE_TRANSENDOTHELIAL_MIGRATION	0.208915	-0.0364944	10.4401	3.23157e-23	4.16001e-21	41.9504
KEGG_FOCAL_ADHESION	0.222369	-0.0302985	10.4025	4.47313e-23	4.16001e-21	41.6319
KEGG_DILATED_CARDIOMYOPATHY	0.189897	-0.0236032	10.0356	1.02374e-21	4.55092e-20	38.5663
KEGG_COMPLEMENT_AND_COAGULATION_CASCADES	0.259238	-0.0308239	10.0332	1.04524e-21	4.55092e-20	38.546
KEGG_ECM_RECEPTOR_INTERACTION	0.276423	-0.0117176	10.002	1.3593e-21	4.55092e-20	38.2888
KEGG_HYPERTROPHIC_CARDIOMYOPATHY_HCM	0.188439	-0.0244839	9.99286	1.46804e-21	4.55092e-20	38.2135
KEGG_REGULATION_OF_ACTIN_CYTOSKELETON	0.146144	-0.0280701	9.68532	1.90064e-20	5.05026e-19	35.7071
KEGG_ARRHYTHMOGENIC_RIGHT_VENTRICULAR_CARDIOMYOPATHY_ARVC	0.187568	-0.0188822	9.48395	9.87581e-20	2.29613e-18	34.095
KEGG_CELL_ADHESION_MOLECULES_CAMS	0.222539	-0.0321383	9.14713	1.47519e-18	3.04873e-17	31.4511
KEGG_VASCULAR_SMOOTH_MUSCLE_CONTRACTION	0.136087	-0.0490104	8.96589	6.14558e-18	1.14308e-16	30.0565
KEGG_HEMATOPOIETIC_CELL_LINEAGE	0.243266	-0.0371789	8.69637	4.9426e-17	7.71667e-16	28.0201
KEGG_FC_GAMMA_R_MEDIATED_PHAGOCYTOSIS	0.133758	-0.0386349	8.69543	4.9785e-17	7.71667e-16	28.013
KEGG_VIRAL_MYOCARDITIS	0.217027	-0.0501567	8.65145	6.96568e-17	9.96627e-16	27.6851
KEGG_CYTOKINE_CYTOKINE_RECEPTOR_INTERACTION	0.202459	-0.0204028	8.57562	1.23946e-16	1.64671e-15	27.1225
KEGG_CHEMOKINE_SIGNALING_PATHWAY	0.16479	-0.0293377	8.45264	3.1314e-16	3.88293e-15	26.2179
KEGG_LEISHMANIA_INFECTION	0.232914	-0.0558268	8.21991	1.76146e-15	2.04769e-14	24.5328
KEGG_CALCIUM_SIGNALING_PATHWAY	0.109184	-0.00693469	8.18963	2.19948e-15	2.40649e-14	24.3162
KEGG_RENIN_ANGIOTENSIN_SYSTEM	0.187522	-0.0388731	8.11183	3.88154e-15	4.01092e-14	23.7624
KEGG_JAK_STAT_SIGNALING_PATHWAY	0.151914	-0.0238297	8.0512	6.02558e-15	5.89873e-14	23.3337
KEGG_NEUROACTIVE_LIGAND_RECEPTOR_INTERACTION	0.103961	0.0225861	7.49974	2.93621e-13	2.73067e-12	19.5491
KEGG_HOMOLOGOUS_RECOMBINATION	-0.218823	0.0497319	-7.34609	8.35163e-13	7.06092e-12	18.5325
KEGG_GLYCOSYLPHOSPHATIDYLINOSITOL_GPI_ANCHOR_BIOSYNTHESIS	-0.176283	-0.00676518	-7.32858	9.39846e-13	7.53783e-12	18.4177
KEGG_INTESTINAL_IMMUNE_NETWORK_FOR_IGA_PRODUCTION	0.251462	-0.0564464	7.21208	2.05026e-12	1.52539e-11	17.6597
KEGG_B_CELL_RECEPTOR_SIGNALING_PATHWAY	0.143821	-0.0361007	7.07635	5.02492e-12	3.59475e-11	16.7889
KEGG_PRION_DISEASES	0.126009	-0.010703	6.95601	1.10024e-11	7.57945e-11	16.0282
KEGG_ASTHMA	0.245536	-0.0617123	6.92541	1.34058e-11	8.90031e-11	15.8365
KEGG_NATURAL_KILLER_CELL_MEDIATED_CYTOTOXICITY	0.15797	-0.0407174	6.92005	1.38768e-11	8.90031e-11	15.803
KEGG_RNA_POLYMERASE	-0.167986	0.0238915	-6.87901	1.80651e-11	1.12003e-10	15.5471
KEGG_TGF_BETA_SIGNALING_PATHWAY	0.107456	-0.0290373	6.82574	2.53944e-11	1.52366e-10	15.2168
KEGG_GLIOMA	0.100649	-0.0187315	6.80386	2.9188e-11	1.69655e-10	15.0818
KEGG_BASAL_TRANSCRIPTION_FACTORS	-0.141255	0.0170015	-6.76466	3.74268e-11	2.10951e-10	14.8407
KEGG_NUCLEOTIDE_EXCISION_REPAIR	-0.15736	0.0236041	-6.74322	4.28579e-11	2.34458e-10	14.7094
KEGG_AUTOIMMUNE_THYROID_DISEASE	0.235283	-0.0297737	6.73321	4.56487e-11	2.4259e-10	14.6482
KEGG_GAP_JUNCTION	0.101045	-0.0163461	6.66795	6.87746e-11	3.55336e-10	14.251
KEGG_GRAFT_VERSUS_HOST_DISEASE	0.263175	-0.0696578	6.64304	8.0354e-11	4.03942e-10	14.1003
KEGG_TYPE_I_DIABETES_MELLITUS	0.239129	-0.0500936	6.63764	8.31037e-11	4.06771e-10	14.0677
KEGG_TOLL_LIKE_RECEPTOR_SIGNALING_PATHWAY	0.127136	-0.0233102	6.57848	1.2e-10	5.72308e-10	13.7118
KEGG_BASE_EXCISION_REPAIR	-0.166511	0.0337056	-6.57241	1.24591e-10	5.7935e-10	13.6754
KEGG_GLYCOSAMINOGLYCAN_BIOSYNTHESIS_CHONDROITIN_SULFATE	0.180854	-0.00347234	6.48482	2.13527e-10	9.68685e-10	13.1539
KEGG_FC_EPSILON_RI_SIGNALING_PATHWAY	0.101326	-0.045123	6.40469	3.4779e-10	1.54021e-09	12.6819
KEGG_PATHOGENIC_ESCHERICHIA_COLI_INFECTION	0.116569	-0.022199	6.37897	4.06304e-10	1.7575e-09	12.5315
KEGG_ANTIGEN_PROCESSING_AND_PRESENTATION	0.179303	-0.0310704	6.25117	8.73441e-10	3.69227e-09	11.7916
KEGG_SPLICEOSOME	-0.16469	0.0303841	-6.24022	9.32068e-10	3.85255e-09	11.7288
KEGG_T_CELL_RECEPTOR_SIGNALING_PATHWAY	0.119145	-0.0391016	6.2332	9.71701e-10	3.92905e-09	11.6885
KEGG_GLYCOSPHINGOLIPID_BIOSYNTHESIS_GANGLIO_SERIES	0.171305	-0.0647536	6.18104	1.32225e-09	5.23272e-09	11.391
KEGG_ALLOGRAFT_REJECTION	0.251563	-0.0758603	6.13167	1.76641e-09	6.84485e-09	11.1113
KEGG_AXON_GUIDANCE	0.10322	-0.0144126	6.08839	2.27333e-09	8.62939e-09	10.8677
KEGG_NOD_LIKE_RECEPTOR_SIGNALING_PATHWAY	0.124268	-0.0374872	6.005	3.68166e-09	1.34272e-08	10.4025
KEGG_DNA_REPLICATION	-0.200837	0.068178	-5.93945	5.35723e-09	1.91624e-08	10.0408
KEGG_MISMATCH_REPAIR	-0.181135	0.0431452	-5.8848	7.30557e-09	2.56384e-08	9.74184
KEGG_HUNTINGTONS_DISEASE	-0.125044	-0.00364075	-5.71936	1.84164e-08	6.00956e-08	8.85148
KEGG_LYSOSOME	0.12578	-0.0650216	5.62964	3.01312e-08	9.18754e-08	8.37794
KEGG_RNA_DEGRADATION	-0.117986	0.0181095	-5.43916	8.38858e-08	2.47663e-07	7.39442
KEGG_GLYCOSAMINOGLYCAN_DEGRADATION	0.13852	-0.0500281	5.35022	1.33948e-07	3.83298e-07	6.94552
KEGG_PYRIMIDINE_METABOLISM	-0.101579	0.0181127	-5.26435	2.0919e-07	5.75141e-07	6.51834
KEGG_PRIMARY_BILE_ACID_BIOSYNTHESIS	0.138018	-0.0445849	5.26336	2.10267e-07	5.75141e-07	6.51342
KEGG_OXIDATIVE_PHOSPHORYLATION	-0.150393	-0.00909072	-5.03674	6.62274e-07	1.73497e-06	5.41602
KEGG_CELL_CYCLE	-0.111771	0.0388632	-4.93999	1.06696e-06	2.71855e-06	4.96081
KEGG_ONE_CARBON_POOL_BY_FOLATE	-0.122362	0.0229845	-4.84376	1.70146e-06	4.27664e-06	4.51594
KEGG_PARKINSONS_DISEASE	-0.137559	-0.00830213	-4.77369	2.37843e-06	5.89849e-06	4.19702
KEGG_METABOLISM_OF_XENOBIOTICS_BY_CYTOCHROME_P450	-0.118866	0.0432841	-4.70818	3.24096e-06	7.82881e-06	3.9027
KEGG_DRUG_METABOLISM_CYTOCHROME_P450	-0.105726	0.0366208	-4.587	5.69023e-06	1.33972e-05	3.36809
KEGG_PENTOSE_AND_GLUCURONATE_INTERCONVERSIONS	-0.117878	0.0544742	-4.51381	7.9467e-06	1.8248e-05	3.05137
KEGG_AMINOACYL_TRNA_BIOSYNTHESIS	-0.115669	0.0318647	-4.44408	1.08777e-05	2.40228e-05	2.75404
KEGG_GLYOXYLATE_AND_DICARBOXYLATE_METABOLISM	-0.112214	0.00481765	-4.44203	1.09782e-05	2.40228e-05	2.74534
KEGG_PRIMARY_IMMUNODEFICIENCY	0.129368	-0.0198159	3.92091	0.000100518	0.000190779	0.660461
KEGG_CIRCADIAN_RHYTHM_MAMMAL	0.107673	-0.061134	3.63144	0.000310901	0.000578275	-0.392108
KEGG_CITRATE_CYCLE_TCA_CYCLE	-0.102208	0.00582926	-3.5833	0.000372488	0.000679242	-0.559742
KEGG_RIBOSOME	-0.125199	-0.000834556	-2.80574	0.00521562	0.00734928	-2.97019
