# Supplementary material for: Comprehensive analyses of a CD8+ T cell infiltration related gene signature with regard to the prediction of prognosis and immunotherapy response in lung squamous cell carcinoma
Source: BMC Bioinformatics. 2023 Jun 6;24:238. doi: 10.1186/s12859-023-05302-3 (PMC10246359; doi:10.1186/s12859-023-05302-3)
Supplement: Supplementary file 11 — Additional file 11: Table S7. The IPS score of LUSC patients from TCIA database. [file 12859_2023_5302_MOESM11_ESM.xlsx]

## Sheet: Sheet1
Table S7. The IPS score of LUSC patients from TCIA database
barcode	ips_ctla4_neg_pd1_neg	ips_ctla4_neg_pd1_pos	ips_ctla4_pos_pd1_neg	ips_ctla4_pos_pd1_pos	risk
TCGA-18-3406	9	8	9	8	high
TCGA-18-3407	7	7	7	7	high
TCGA-18-3409	7	7	7	6	high
TCGA-18-3415	8	8	8	8	high
TCGA-18-3417	8	7	8	7	high
TCGA-18-5592	8	7	8	7	high
TCGA-18-5595	8	7	7	6	high
TCGA-21-1070	7	8	7	8	high
TCGA-21-1071	6	6	6	6	high
TCGA-21-1076	7	7	7	7	high
TCGA-21-1077	7	7	7	6	high
TCGA-21-5782	8	7	8	6	high
TCGA-21-5787	8	8	8	8	high
TCGA-21-A5DI	7	6	7	5	high
TCGA-22-1000	7	7	8	7	high
TCGA-22-1002	8	7	7	6	high
TCGA-22-1005	9	9	10	9	high
TCGA-22-1011	8	7	7	7	high
TCGA-22-1016	7	6	6	5	high
TCGA-22-1017	7	7	7	7	high
TCGA-22-4594	8	7	7	7	high
TCGA-22-4595	7	6	7	6	high
TCGA-22-4596	7	7	7	7	high
TCGA-22-4599	7	7	7	7	high
TCGA-22-4604	7	7	7	7	high
TCGA-22-4605	6	5	6	5	high
TCGA-22-4607	7	6	7	6	high
TCGA-22-4609	7	7	7	7	high
TCGA-22-5474	8	9	8	9	high
TCGA-22-5478	7	5	6	5	high
TCGA-22-5479	7	7	7	7	high
TCGA-22-5483	7	6	7	6	high
TCGA-22-5485	7	6	6	5	high
TCGA-22-5489	8	8	8	8	high
TCGA-22-5492	7	7	7	7	high
TCGA-33-4533	8	6	8	6	high
TCGA-33-4538	8	8	8	8	high
TCGA-33-4583	9	9	8	9	high
TCGA-33-4587	7	6	7	5	high
TCGA-33-4589	8	8	8	8	high
TCGA-33-6737	6	5	6	5	high
TCGA-33-A4WN	7	6	7	6	high
TCGA-33-AASB	7	6	7	5	high
TCGA-33-AASD	8	7	8	6	high
TCGA-34-2596	7	8	6	7	high
TCGA-34-2608	8	7	7	7	high
TCGA-34-5236	7	5	6	5	high
TCGA-34-5239	8	8	7	7	high
TCGA-34-5241	8	7	8	7	high
TCGA-34-7107	7	7	7	7	high
TCGA-34-8454	8	7	8	7	high
TCGA-34-8455	8	7	7	6	high
TCGA-34-A5IX	7	6	7	5	high
TCGA-37-3792	6	7	7	7	high
TCGA-37-4130	8	8	8	8	high
TCGA-37-4132	9	8	9	9	high
TCGA-37-5819	8	6	7	6	high
TCGA-37-A5EM	7	6	7	6	high
TCGA-39-5021	8	7	7	7	high
TCGA-39-5022	9	9	9	9	high
TCGA-39-5028	7	7	7	6	high
TCGA-39-5029	8	6	7	6	high
TCGA-39-5030	7	8	8	8	high
TCGA-39-5034	8	7	7	7	high
TCGA-39-5035	8	9	8	9	high
TCGA-39-5039	8	7	8	6	high
TCGA-39-5040	7	7	7	6	high
TCGA-43-2576	7	6	7	6	high
TCGA-43-2578	8	7	7	6	high
TCGA-43-2581	7	6	6	6	high
TCGA-43-3920	6	6	6	6	high
TCGA-43-6143	8	7	7	6	high
TCGA-43-6647	6	7	6	7	high
TCGA-43-6770	6	6	6	5	high
TCGA-43-6771	7	7	7	7	high
TCGA-43-6773	8	9	8	8	high
TCGA-43-7656	7	7	7	7	high
TCGA-43-7657	9	7	8	7	high
TCGA-43-7658	7	7	7	7	high
TCGA-43-8115	7	7	7	7	high
TCGA-43-8118	7	6	6	5	high
TCGA-43-A56U	8	8	8	8	high
TCGA-46-3766	8	7	8	7	high
TCGA-46-3767	8	7	7	7	high
TCGA-51-4079	7	7	7	7	high
TCGA-52-7622	7	8	7	8	high
TCGA-52-7810	7	5	6	5	high
TCGA-52-7811	8	7	8	7	high
TCGA-52-7812	8	9	8	8	high
TCGA-56-1622	7	7	7	7	high
TCGA-56-5897	7	7	7	7	high
TCGA-56-5898	8	7	7	6	high
TCGA-56-6545	7	7	7	7	high
TCGA-56-7221	8	6	7	5	high
TCGA-56-7222	8	6	8	6	high
TCGA-56-7223	6	4	5	4	high
TCGA-56-7582	6	5	6	5	high
TCGA-56-7731	7	6	7	6	high
TCGA-56-8201	6	7	7	7	high
TCGA-56-8304	7	7	7	6	high
TCGA-56-8309	7	8	7	8	high
TCGA-56-8503	7	7	7	7	high
TCGA-56-8622	8	7	7	6	high
TCGA-56-8623	8	8	8	8	high
TCGA-56-8625	7	7	7	7	high
TCGA-56-8626	8	6	7	5	high
TCGA-56-A4ZJ	7	6	7	6	high
TCGA-56-A5DR	6	5	6	5	high
TCGA-58-8386	7	7	6	6	high
TCGA-58-8387	8	9	8	9	high
TCGA-58-8388	7	7	7	7	high
TCGA-58-8390	7	5	7	5	high
TCGA-58-8393	7	7	7	7	high
TCGA-58-A46J	7	6	7	5	high
TCGA-58-A46K	8	9	8	8	high
TCGA-60-2695	7	7	7	6	high
TCGA-60-2697	9	8	9	8	high
TCGA-60-2698	8	7	7	7	high
TCGA-60-2703	7	5	6	5	high
TCGA-60-2704	6	6	6	6	high
TCGA-60-2707	7	6	6	5	high
TCGA-60-2708	6	6	6	6	high
TCGA-60-2709	7	8	7	8	high
TCGA-60-2710	7	7	7	7	high
TCGA-60-2712	8	8	8	8	high
TCGA-60-2713	7	7	7	7	high
TCGA-60-2715	8	7	8	7	high
TCGA-60-2720	9	8	9	7	high
TCGA-60-2722	7	7	6	6	high
TCGA-60-2723	7	8	7	8	high
TCGA-63-7020	8	7	8	7	high
TCGA-63-7022	8	7	8	7	high
TCGA-63-A5MM	8	8	8	9	high
TCGA-63-A5MN	8	9	8	9	high
TCGA-63-A5MS	8	7	8	7	high
TCGA-66-2727	7	7	7	7	high
TCGA-66-2734	6	5	5	4	high
TCGA-66-2737	7	7	7	7	high
TCGA-66-2742	7	6	6	5	high
TCGA-66-2744	7	8	7	8	high
TCGA-66-2753	7	6	6	5	high
TCGA-66-2754	7	5	6	5	high
TCGA-66-2755	7	8	7	7	high
TCGA-66-2756	7	5	6	5	high
TCGA-66-2769	7	7	7	7	high
TCGA-66-2770	7	7	7	7	high
TCGA-66-2780	8	7	8	7	high
TCGA-66-2782	7	6	7	6	high
TCGA-66-2783	7	7	7	7	high
TCGA-66-2788	7	7	7	7	high
TCGA-66-2791	7	8	7	8	high
TCGA-66-2795	7	7	7	6	high
TCGA-68-7756	7	6	7	6	high
TCGA-68-8250	7	7	7	6	high
TCGA-68-8251	8	7	7	7	high
TCGA-68-A59I	7	6	7	6	high
TCGA-68-A59J	8	8	8	8	high
TCGA-70-6722	7	8	7	7	high
TCGA-70-6723	9	7	8	7	high
TCGA-77-6842	6	8	6	8	high
TCGA-77-7138	8	6	7	6	high
TCGA-77-7335	7	7	7	7	high
TCGA-77-7337	7	6	7	6	high
TCGA-77-7338	7	6	6	5	high
TCGA-77-8008	6	6	6	5	high
TCGA-77-8009	7	6	6	6	high
TCGA-77-8128	7	6	7	5	high
TCGA-77-8130	8	7	7	6	high
TCGA-77-8131	7	7	7	7	high
TCGA-77-8133	8	8	8	8	high
TCGA-77-8136	7	7	6	7	high
TCGA-77-8138	7	6	7	6	high
TCGA-77-8145	7	6	7	6	high
TCGA-77-8146	7	6	7	6	high
TCGA-77-8156	8	7	7	7	high
TCGA-77-A5FZ	7	8	8	8	high
TCGA-77-A5GB	8	7	8	7	high
TCGA-85-6175	7	7	7	7	high
TCGA-85-6560	6	6	6	6	high
TCGA-85-6561	7	7	7	7	high
TCGA-85-7699	7	7	7	7	high
TCGA-85-7843	7	6	6	5	high
TCGA-85-7844	7	6	6	6	high
TCGA-85-8048	8	8	8	8	high
TCGA-85-8052	7	6	7	6	high
TCGA-85-8072	8	8	8	8	high
TCGA-85-8276	8	7	8	7	high
TCGA-85-8287	8	8	8	8	high
TCGA-85-8351	7	6	7	6	high
TCGA-85-8352	7	5	6	5	high
TCGA-85-8353	8	7	8	7	high
TCGA-85-8355	7	8	7	8	high
TCGA-85-8481	8	7	8	7	high
TCGA-85-8580	7	6	7	6	high
TCGA-85-8582	7	7	7	6	high
TCGA-85-8584	10	9	10	9	high
TCGA-85-8664	6	4	6	4	high
TCGA-85-8666	6	5	6	5	high
TCGA-85-A4CL	7	6	7	6	high
TCGA-85-A4CN	8	7	7	7	high
TCGA-85-A4JB	7	5	6	5	high
TCGA-85-A4JC	8	6	7	6	high
TCGA-85-A4QQ	8	6	7	6	high
TCGA-85-A50M	7	6	6	6	high
TCGA-85-A510	8	7	8	7	high
TCGA-85-A511	8	7	7	7	high
TCGA-85-A512	7	6	7	6	high
TCGA-85-A513	8	8	9	8	high
TCGA-85-A53L	7	5	6	5	high
TCGA-90-7766	7	7	7	7	high
TCGA-90-7767	8	8	7	8	high
TCGA-90-7769	6	6	6	5	high
TCGA-90-7964	6	5	6	4	high
TCGA-90-A4ED	8	8	8	7	high
TCGA-90-A4EE	7	8	8	8	high
TCGA-90-A59Q	8	8	8	8	high
TCGA-92-7340	7	6	7	6	high
TCGA-92-7341	7	6	6	6	high
TCGA-92-8063	6	5	6	5	high
TCGA-94-7557	6	5	6	5	high
TCGA-94-8035	6	5	6	5	high
TCGA-94-8490	7	6	6	5	high
TCGA-94-A4VJ	9	8	9	8	high
TCGA-96-7544	6	6	6	6	high
TCGA-98-8020	8	7	7	7	high
TCGA-98-8022	9	8	9	8	high
TCGA-98-8023	8	7	8	7	high
TCGA-98-A539	7	6	6	5	high
TCGA-98-A53A	7	6	7	6	high
TCGA-98-A53C	8	8	8	8	high
TCGA-98-A53D	7	7	7	7	high
TCGA-98-A53H	7	7	7	7	high
TCGA-98-A53I	8	8	8	7	high
TCGA-98-A53J	7	6	6	5	high
TCGA-LA-A446	7	6	6	6	high
TCGA-LA-A7SW	6	5	6	5	high
TCGA-NC-A5HD	7	5	6	4	high
TCGA-NC-A5HE	7	8	7	8	high
TCGA-NC-A5HF	6	5	6	4	high
TCGA-NC-A5HG	8	6	8	6	high
TCGA-NC-A5HK	7	8	6	7	high
TCGA-NK-A5CX	8	7	8	7	high
TCGA-NK-A5D1	9	7	8	7	high
TCGA-O2-A52N	9	8	9	8	high
TCGA-O2-A52Q	7	7	7	8	high
TCGA-O2-A5IB	7	5	7	5	high
TCGA-XC-AA0X	7	6	7	6	high
TCGA-18-3408	7	7	6	6	low
TCGA-18-3410	7	9	7	9	low
TCGA-18-3411	6	6	6	5	low
TCGA-18-3412	8	7	7	6	low
TCGA-18-3414	8	7	7	6	low
TCGA-18-3416	8	9	8	9	low
TCGA-18-3419	6	6	6	5	low
TCGA-18-3421	7	6	6	6	low
TCGA-18-4083	6	7	6	7	low
TCGA-18-4086	8	8	8	8	low
TCGA-18-4721	7	8	7	8	low
TCGA-21-1072	7	7	7	6	low
TCGA-21-1075	6	5	5	5	low
TCGA-21-1078	8	7	8	6	low
TCGA-21-1079	7	7	7	7	low
TCGA-21-1080	6	6	6	5	low
TCGA-21-1081	6	4	5	4	low
TCGA-21-1082	8	7	8	6	low
TCGA-21-1083	7	7	7	7	low
TCGA-21-5783	8	6	7	6	low
TCGA-21-5784	9	7	8	7	low
TCGA-21-5786	8	6	7	6	low
TCGA-22-0940	8	8	8	8	low
TCGA-22-0944	9	7	8	7	low
TCGA-22-1012	7	6	7	6	low
TCGA-22-4591	8	6	7	6	low
TCGA-22-4593	7	6	7	5	low
TCGA-22-4601	8	7	8	7	low
TCGA-22-4613	7	7	7	7	low
TCGA-22-5471	9	9	8	8	low
TCGA-22-5472	7	6	7	5	low
TCGA-22-5473	7	7	6	6	low
TCGA-22-5477	7	7	6	7	low
TCGA-22-5480	9	9	9	9	low
TCGA-22-5481	8	8	8	8	low
TCGA-22-5482	8	6	7	6	low
TCGA-22-5491	7	6	7	6	low
TCGA-22-A5C4	6	4	5	4	low
TCGA-33-4532	7	5	6	5	low
TCGA-33-4547	7	5	7	5	low
TCGA-33-4566	8	8	8	8	low
TCGA-33-4582	7	5	6	4	low
TCGA-33-4586	6	6	6	6	low
TCGA-33-6738	8	6	7	6	low
TCGA-33-A5GW	7	6	6	5	low
TCGA-33-AAS8	7	6	7	6	low
TCGA-33-AASI	10	9	9	9	low
TCGA-33-AASJ	8	8	8	8	low
TCGA-33-AASL	8	7	8	7	low
TCGA-34-2600	7	5	7	5	low
TCGA-34-5231	9	8	9	8	low
TCGA-34-5232	8	7	8	8	low
TCGA-34-5234	8	7	8	7	low
TCGA-34-5240	6	6	6	5	low
TCGA-34-5927	7	5	6	4	low
TCGA-34-5928	7	6	7	6	low
TCGA-34-5929	8	7	8	6	low
TCGA-34-8456	7	7	7	7	low
TCGA-37-3783	9	8	9	8	low
TCGA-37-3789	8	8	8	8	low
TCGA-37-4129	7	5	6	4	low
TCGA-37-4133	8	8	7	8	low
TCGA-37-4135	8	7	7	6	low
TCGA-37-4141	8	8	8	7	low
TCGA-37-A5EL	10	9	10	8	low
TCGA-37-A5EN	9	8	8	7	low
TCGA-39-5011	7	8	7	7	low
TCGA-39-5016	8	9	8	8	low
TCGA-39-5019	8	7	7	7	low
TCGA-39-5024	9	8	9	7	low
TCGA-39-5027	8	7	7	6	low
TCGA-39-5031	8	7	7	6	low
TCGA-39-5036	9	8	8	7	low
TCGA-39-5037	9	8	8	7	low
TCGA-43-3394	7	7	7	6	low
TCGA-43-5668	7	8	7	8	low
TCGA-43-5670	8	6	8	6	low
TCGA-43-8116	8	7	8	7	low
TCGA-43-A474	7	5	6	4	low
TCGA-43-A475	7	9	7	9	low
TCGA-43-A56V	6	4	6	4	low
TCGA-46-3765	8	7	7	6	low
TCGA-46-3768	7	6	7	6	low
TCGA-46-3769	8	8	8	8	low
TCGA-46-6025	7	6	6	6	low
TCGA-46-6026	7	5	6	4	low
TCGA-51-4080	7	7	7	6	low
TCGA-51-4081	6	5	6	5	low
TCGA-51-6867	7	8	7	7	low
TCGA-52-7809	8	6	7	6	low
TCGA-56-7579	7	5	7	5	low
TCGA-56-7580	8	7	8	6	low
TCGA-56-7730	7	6	7	6	low
TCGA-56-7822	7	6	7	5	low
TCGA-56-7823	7	6	6	5	low
TCGA-56-8082	7	6	6	5	low
TCGA-56-8083	8	6	7	5	low
TCGA-56-8305	7	6	7	5	low
TCGA-56-8307	8	8	8	8	low
TCGA-56-8308	8	8	7	7	low
TCGA-56-8504	8	7	7	7	low
TCGA-56-8624	8	6	7	6	low
TCGA-56-8628	7	6	7	6	low
TCGA-56-8629	7	6	7	6	low
TCGA-56-A49D	8	7	7	7	low
TCGA-56-A4BW	8	7	8	7	low
TCGA-56-A4BX	7	6	6	5	low
TCGA-56-A4BY	8	8	8	7	low
TCGA-56-A4ZK	6	6	6	6	low
TCGA-56-A5DS	8	6	7	6	low
TCGA-56-A62T	7	6	7	6	low
TCGA-58-8391	7	6	6	5	low
TCGA-58-8392	8	7	7	6	low
TCGA-58-A46L	7	7	7	7	low
TCGA-58-A46M	7	8	7	7	low
TCGA-58-A46N	6	6	6	6	low
TCGA-60-2696	7	6	7	6	low
TCGA-60-2706	7	7	7	7	low
TCGA-60-2711	8	7	8	7	low
TCGA-60-2714	7	8	7	8	low
TCGA-60-2716	7	6	7	5	low
TCGA-60-2719	7	6	7	6	low
TCGA-60-2721	8	8	8	8	low
TCGA-60-2724	7	6	6	5	low
TCGA-60-2725	7	7	7	7	low
TCGA-60-2726	9	8	9	7	low
TCGA-63-6202	7	7	7	7	low
TCGA-63-7021	7	7	7	7	low
TCGA-63-7023	9	8	9	7	low
TCGA-63-A5M9	7	7	7	7	low
TCGA-63-A5MB	7	7	7	6	low
TCGA-63-A5MG	7	6	7	6	low
TCGA-63-A5MH	6	6	6	5	low
TCGA-63-A5MI	7	6	7	5	low
TCGA-63-A5MJ	7	7	6	6	low
TCGA-63-A5ML	7	8	7	7	low
TCGA-63-A5MP	7	8	7	8	low
TCGA-63-A5MR	8	7	7	6	low
TCGA-63-A5MT	7	7	7	6	low
TCGA-63-A5MV	6	6	6	6	low
TCGA-63-A5MW	8	6	7	6	low
TCGA-63-A5MY	5	3	4	3	low
TCGA-66-2757	8	7	7	6	low
TCGA-66-2758	7	7	7	7	low
TCGA-66-2759	5	7	5	6	low
TCGA-66-2763	6	6	6	6	low
TCGA-66-2765	8	8	8	8	low
TCGA-66-2766	7	7	7	7	low
TCGA-66-2767	8	8	8	9	low
TCGA-66-2768	9	8	8	8	low
TCGA-66-2771	7	7	7	7	low
TCGA-66-2773	7	7	6	6	low
TCGA-66-2777	7	6	7	6	low
TCGA-66-2778	7	6	7	5	low
TCGA-66-2781	8	7	8	6	low
TCGA-66-2785	8	9	8	9	low
TCGA-66-2786	8	7	8	7	low
TCGA-66-2787	7	7	6	7	low
TCGA-66-2789	8	6	7	6	low
TCGA-66-2790	8	8	8	7	low
TCGA-66-2792	7	7	6	6	low
TCGA-66-2793	7	5	6	4	low
TCGA-66-2794	8	9	8	9	low
TCGA-66-2800	7	6	6	6	low
TCGA-68-7755	7	7	7	7	low
TCGA-68-7757	7	6	7	6	low
TCGA-77-6843	7	6	6	5	low
TCGA-77-6844	7	6	7	6	low
TCGA-77-6845	6	5	5	4	low
TCGA-77-7139	7	7	7	7	low
TCGA-77-7140	6	5	5	5	low
TCGA-77-7141	7	7	7	6	low
TCGA-77-7142	8	6	7	6	low
TCGA-77-7463	6	6	6	5	low
TCGA-77-7465	7	7	7	7	low
TCGA-77-8007	6	7	6	7	low
TCGA-77-8139	8	7	7	6	low
TCGA-77-8140	7	6	7	5	low
TCGA-77-8143	6	6	6	5	low
TCGA-77-8144	8	7	7	7	low
TCGA-77-8148	8	7	7	6	low
TCGA-77-8150	7	7	7	7	low
TCGA-77-8153	7	5	6	5	low
TCGA-77-8154	8	6	7	5	low
TCGA-77-A5G1	7	6	7	6	low
TCGA-77-A5G3	7	7	6	6	low
TCGA-77-A5G6	7	5	6	5	low
TCGA-77-A5G7	8	6	8	6	low
TCGA-77-A5G8	6	6	6	5	low
TCGA-77-A5GA	7	7	7	6	low
TCGA-77-A5GF	8	8	7	8	low
TCGA-77-A5GH	7	8	7	8	low
TCGA-85-6798	7	6	6	6	low
TCGA-85-7696	9	7	8	7	low
TCGA-85-7697	9	7	8	7	low
TCGA-85-7698	7	8	7	8	low
TCGA-85-7710	8	8	8	7	low
TCGA-85-7950	8	8	8	8	low
TCGA-85-8049	7	7	7	7	low
TCGA-85-8070	8	8	7	7	low
TCGA-85-8071	8	7	8	7	low
TCGA-85-8277	8	8	7	8	low
TCGA-85-8288	9	8	8	8	low
TCGA-85-8350	9	7	8	7	low
TCGA-85-8354	7	6	7	6	low
TCGA-85-8479	7	5	7	5	low
TCGA-85-A4PA	9	9	10	10	low
TCGA-85-A4QR	7	6	6	5	low
TCGA-85-A50Z	7	6	6	5	low
TCGA-85-A5B5	6	6	6	5	low
TCGA-90-6837	7	6	6	6	low
TCGA-92-8064	7	8	7	9	low
TCGA-92-8065	7	6	6	6	low
TCGA-94-7033	9	8	9	7	low
TCGA-94-7943	8	7	8	6	low
TCGA-94-8491	8	7	8	7	low
TCGA-94-A5I4	7	6	7	5	low
TCGA-94-A5I6	6	6	6	5	low
TCGA-96-7545	7	7	7	7	low
TCGA-96-8169	7	6	7	6	low
TCGA-96-8170	8	6	7	6	low
TCGA-96-A4JK	8	7	8	7	low
TCGA-96-A4JL	8	8	8	9	low
TCGA-98-7454	7	7	7	7	low
TCGA-98-8021	8	6	7	6	low
TCGA-98-A538	7	6	6	5	low
TCGA-98-A53B	7	6	7	6	low
TCGA-J1-A4AH	7	6	6	6	low
TCGA-L3-A4E7	7	7	7	6	low
TCGA-L3-A524	7	5	6	5	low
TCGA-MF-A522	7	6	7	5	low
TCGA-NC-A5HH	6	4	6	4	low
TCGA-NC-A5HI	6	4	6	4	low
TCGA-NC-A5HJ	8	9	8	8	low
TCGA-NC-A5HL	8	9	8	9	low
TCGA-NC-A5HM	9	8	9	8	low
TCGA-NC-A5HN	9	8	9	8	low
TCGA-NC-A5HO	7	5	6	5	low
TCGA-NC-A5HP	8	6	7	6	low
TCGA-NC-A5HQ	7	7	7	7	low
TCGA-NC-A5HR	8	7	7	7	low
TCGA-NC-A5HT	9	7	8	6	low
TCGA-NK-A5CR	6	5	5	5	low
TCGA-NK-A5CT	7	7	7	6	low
TCGA-NK-A7XE	8	7	8	6	low
TCGA-O2-A52S	7	6	7	6	low
TCGA-O2-A52V	7	6	6	6	low
TCGA-O2-A52W	7	5	6	5	low
